# Supplementary material for: A multi-isolate genomic approach identifies diverse Escherichia coli contamination and antimicrobial resistance carriage on retail foods
Source: Microb Genom. 2025 Oct 30;11(10):001549. doi: 10.1099/mgen.0.001549 (PMC12574842; doi:10.1099/mgen.0.001549)
Supplement: Uncited Table S1. [file mgen-11-01549-s001.xlsx]

## Sheet: Supplementary Table 1
Supplementary Table 1: Accession information, epidemiological metadata, multilocus sequence types, phylogroups, AMR determinants, plasmid replicons and virulence genes of the 1,067 complete Escherichia coli genomes generated within this study
sample_name	bioproject_accession	accession	biosample_accession	ST	Phylogroup	Date_Collected	Commodity	AMR_genes	Point_Mutations	Plasmid_replicons	Virulence_genes
EC18CH-0001-1	PRJNA1177805	SRR31116043	SAMN44451565	117	G	2018-05	Chicken	aph_3____Ib,aph_6__Id,tet_A,		IncFIB_AP001918,IncFIB_H89_PhagePlasmid,IncFII_pSE11,	cgsD,cgsE,cgsF,cgsG,chuS,chuT,chuU,chuW,chuX,chuY,csgA,csgB,csgC,entA,entB,entC,entD,entE,entS,espL1,fdeC,fepB,fepC,fepD,fepE,fepG,fes,fimB,fimC,fimD,fimE,fimF,fimG,fimH,fimI,fyuA_psn,gspC,gspD,gspE,gspF,gspG,gspH,gspI,gspJ,gspK,gspL,ibeB,ibeC,iroB,iroC,iroD,iroE,iroN,irp1,irp2,iucA,iucB,iucC,iutA,ompA,pic,rpoS,shuA,shuV,yagV_ecpE,yagW_ecpD,yagX_ecpC,yagY_ecpB,yagZ_ecpA,ybtA,ybtE,ybtP,ybtQ,ybtS,y…
EC18CH-0001-2	PRJNA1177805	SRR31116042	SAMN44451566	3107	A	2018-05	Chicken			Col_MG828,Col_pHAD28,IncFII_29,	cgsD,cgsE,cgsF,cgsG,csgA,csgB,csgC,entA,entB,entC,entD,entE,entS,espX5,fepA,fepC,fepE,fepG,fes,fimA,fimB,fimC,fimD,fimE,fimF,fimG,fimH,fimI,gspC,gspD,gspE,gspF,gspG,gspH,gspI,gspK,gspL,hcp1_tssD1,ibeC,ompA,yagV_ecpE,yagW_ecpD,yagX_ecpC,yagY_ecpB,yagZ_ecpA,
EC18CH-0001-3	PRJNA1177805	SRR31115257	SAMN44451567	10	A	2018-05	Chicken	blaTEM_1D,		Col_MG828,IncFII_29,p0111,	AAC38364,cesAB,cesD,cesD2,cesL,cesT,cgsD,cgsE,cgsF,cgsG,csgA,csgB,csgC,entA,entB,entC,entD,entE,entS,escD,escE,escF,escG,escI,escJ,escK,escN,escO,escR,escS,escT,escU,escV,espA,espK,espL4,espX5,etgA,fepA,fepB,fepC,fepD,fepE,fepG,fes,fimB,fimC,fimD,fimE,fimF,fimG,fimH,fimI,glrA,hcp1_tssD1,ibeB,ibeC,nleB2,nleD,nleH1,ompA,rpoS,sepL,tssA,yagV_ecpE,yagX_ecpC,yagY_ecpB,yagZ_ecpA,ykgK_ecpR,
EC18CH-0001-4	PRJNA1177805	SRR31115788	SAMN44451568	191	A	2018-05	Chicken			IncFIB_AP001918,IncFII_pSE11,	cfaA,cfaB,cfaC,cfaD_cfaE,cgsD,cgsE,cgsF,cgsG,csgA,csgB,csgC,entA,entB,entC,entD,entE,entS,espX1,espX5,fepA,fepB,fepC,fepE,fes,fha,fimB,fimC,fimD,fimE,fimF,fimG,fimH,fimI,gspC,gspD,gspE,gspF,gspG,gspH,gspK,hcp1_tssD1,hcp2_tssD2,ibeB,ibeC,ompA,2,tssB,tssF,tssG,tssJ,tssL,vgrG_tssI,yagV_ecpE,yagW_ecpD,yagX_ecpC,yagY_ecpB,yagZ_ecpA,ykgK_ecpR,
EC18CH-0002-1	PRJNA1177805	SRR31115195	SAMN44451569	3107	A	2018-05	Chicken			Col_MG828,Col_pHAD28,IncFIB_AP001918,IncFIC_FII,	cgsD,cgsE,cgsF,cgsG,csgA,csgB,csgC,entA,entB,entC,entD,entE,entS,espX5,fepA,fepB,fepC,fepE,fepG,fes,fimA,fimB,fimC,fimD,fimE,fimF,fimG,fimH,fimI,gspC,gspD,gspE,gspF,gspG,gspH,gspI,gspK,gspL,hcp1_tssD1,ibeC,ompA,rpoS,yagV_ecpE,yagW_ecpD,yagX_ecpC,yagY_ecpB,yagZ_ecpA,ykgK_ecpR,
EC18CH-0002-2	PRJNA1177805	SRR31115389	SAMN44451570	4038	B1	2018-05	Chicken			IncFIB_AP001918,IncFII_pSE11,	cfaA,cfaB,cfaC,cfaD_cfaE,cgsD,cgsE,cgsF,cgsG,csgA,csgB,csgC,entA,entB,entC,entD,entE,entS,espX5,fepA,fepB,fepC,fepD,fepE,fepG,fes,fha,fimB,fimC,fimD,fimE,fimF,fimG,fimH,fimI,gspC,gspD,gspE,gspF,gspG,gspH,gspI,gspK,gspL,hcp1_tssD1,hcp2_tssD2,ibeB,ibeC,ompA,rpoS,tssA,tssB,tssF,tssG,tssJ,tssL,yagV_ecpE,yagW_ecpD,yagX_ecpC,yagY_ecpB,yagZ_ecpA,ykgK_ecpR,
EC18CH-0002-3	PRJNA1177805	SRR31115646	SAMN44451571	1485	F	2018-05	Chicken	aph_3____Ib,aph_6__Id,tet_B,		IncFIB_AP001918,IncFII,IncI2_Delta,	cgsD,cgsE,cgsF,cgsG,chuA,chuS,chuT,chuU,chuV,chuW,chuX,chuY,csgA,csgB,csgC,east1,entA,entB,entC,entD,entE,entS,espL1,espR1,espX1,espX4,espY1,espY2,fepA,fepB,fepC,fepD,fepE,fepG,fes,fha,fimA,fimB,fimC,fimD,fimE,fimF,fimG,fimH,fimI,gspC,gspD,gspE,gspF,gspG,gspH,gspJ,gspK,gspL,hcp1_tssD1,hcp2_tssD2,ibeB,ibeC,iroB,iroC,iroD,iroE,iroN,iucB,iucC,iutA,kpsD,kpsE,kpsF,kpsM,kpsU,ompA,rpoS,tssA,tssB,tssF,ts…
EC18CH-0002-4	PRJNA1177805	SRR31115888	SAMN44451572	1485	F	2018-05	Chicken	aph_3____Ib,aph_6__Id,tet_B,		IncFIB_AP001918,IncFII,	cgsD,cgsE,cgsF,cgsG,chuA,chuS,chuT,chuU,chuV,chuW,chuX,chuY,csgA,csgB,csgC,east1,entA,entB,entC,entD,entE,entS,espL1,espR1,espX1,espX4,espY1,espY2,fepA,fepB,fepC,fepD,fepE,fepG,fes,fha,fimA,fimB,fimC,fimD,fimE,fimF,fimG,fimH,fimI,gspC,gspD,gspE,gspF,gspG,gspH,gspI,gspJ,gspK,gspL,hcp1_tssD1,hcp2_tssD2,ibeB,ibeC,iroB,iroC,iroD,iroE,iroN,iucA,iucB,iucC,iutA,kpsD,kpsE,kpsF,kpsM,kpsU,ompA,rpoS,tssA,ts…
EC18CH-0003-1	PRJNA1177805	SRR31115873	SAMN44451573	155	B1	2018-05	Chicken	aadA1,aadA2b,aph_3____Ib,aph_6__Id,blaTEM_1B,catA1,dfrA1,lnu_F,qnrS1,sul2,tet_A,		IncFIB_AP001918,IncFIB_H89_PhagePlasmid,IncFII,IncX1,	cfaA,cfaB,cfaC,cfaD_cfaE,cgsD,cgsE,cgsF,cgsG,csgA,csgB,csgC,entB,entC,entD,entE,entS,espX1,espX5,fepA,fepB,fepC,fepD,fepE,fepG,fes,fha,fimB,fimC,fimD,fimE,fimF,fimG,fimH,fimI,galF,gspC,gspD,gspE,gspF,gspG,gspH,gspI,gspJ,gspK,gspL,hcp1_tssD1,hcp2_tssD2,ibeB,ibeC,iroB,iroC,iroD,iroE,iroN,KP1_RS17280,ompA,rpoS,2,tssB,tssF,tssG,tssJ,tssL,ugd,yagV_ecpE,yagW_ecpD,yagX_ecpC,yagY_ecpB,yagZ_ecpA,ykgK_ecpR,
EC18CH-0003-2	PRJNA1177805	SRR31115284	SAMN44451574	155	B1	2018-05	Chicken	aadA1,aadA2b,aph_3____Ib,aph_6__Id,blaTEM_1D,catA1,dfrA1,lnu_F,qnrS1,sul2,tet_A,		IncFIB_AP001918,IncFIB_H89_PhagePlasmid,IncFII,IncX1,	cfaA,cfaB,cfaC,cfaD_cfaE,cgsD,cgsE,cgsF,cgsG,csgA,csgB,csgC,entA,entB,entC,entD,entE,entS,espX1,espX5,fepA,fepB,fepC,fepD,fepE,fepG,fes,fha,fimB,fimC,fimD,fimE,fimF,fimG,fimH,fimI,galF,gndA,gspC,gspD,gspE,gspF,gspG,gspH,gspI,gspJ,gspK,gspL,hcp1_tssD1,hcp2_tssD2,ibeB,ibeC,iroB,iroC,iroD,iroE,iroN,KP1_RS17280,ompA,rpoS,2,tssB,tssF,tssG,tssJ,tssL,ugd,yagV_ecpE,yagW_ecpD,yagX_ecpC,yagY_ecpB,yagZ_ecpA…
EC18CH-0003-3	PRJNA1177805	SRR31116041	SAMN44451575	155	B1	2018-05	Chicken	aadA1,aadA2b,aph_3____Ib,aph_6__Id,blaTEM_1D,catA1,dfrA1,lnu_F,qnrS1,sul2,tet_A,		IncFIB_AP001918,IncFIB_H89_PhagePlasmid,IncFII,IncX1,	cfaA,cfaB,cfaC,cfaD_cfaE,cgsD,cgsE,cgsF,cgsG,csgA,csgB,csgC,entA,entB,entC,entD,entE,entS,espX1,espX5,fepA,fepB,fepC,fepE,fepG,fes,fha,fimB,fimC,fimD,fimE,fimF,fimG,fimH,fimI,galF,gndA,gspC,gspD,gspE,gspF,gspG,gspH,gspI,gspJ,gspK,gspL,hcp1_tssD1,hcp2_tssD2,ibeB,ibeC,iroB,iroC,iroD,iroE,iroN,KP1_RS17280,ompA,rpoS,2,tssB,tssF,tssG,tssJ,tssL,ugd,yagV_ecpE,yagW_ecpD,yagX_ecpC,yagY_ecpB,yagZ_ecpA,ykgK…
EC18CH-0003-4	PRJNA1177805	SRR31116030	SAMN44451576	155	B1	2018-05	Chicken	aadA1,aadA2b,aph_3____Ib,aph_6__Id,blaTEM_1D,catA1,dfrA1,lnu_F,qnrS1,sul2,tet_A,		IncFIB_AP001918,IncFIB_H89_PhagePlasmid,IncFII,IncX1,	cfaA,cfaB,cfaC,cfaD_cfaE,cgsD,cgsE,cgsF,cgsG,csgA,csgB,csgC,entA,entB,entC,entD,entE,entS,espX1,espX5,fepA,fepB,fepC,fepD,fepE,fepG,fes,fha,fimB,fimC,fimD,fimE,fimF,fimG,fimH,fimI,galF,gndA,gspC,gspD,gspE,gspF,gspG,gspH,gspI,gspJ,gspK,gspL,hcp1_tssD1,hcp2_tssD2,ibeB,ibeC,iroB,iroC,iroD,iroE,iroN,KP1_RS17280,ompA,rpoS,2,tssB,tssF,tssG,tssJ,tssL,ugd,yagV_ecpE,yagW_ecpD,yagX_ecpC,yagY_ecpB,yagZ_ecpA…
EC18CH-0004-1	PRJNA1177805	SRR31116019	SAMN44451577	1611	B1	2018-05	Chicken			Col_pHAD28,IncFIB_AP001918,IncFII_pSE11,	cfaA,cfaB,cfaC,cfaD_cfaE,cgsD,cgsE,cgsF,cgsG,csgA,csgB,csgC,entA,entB,entC,entD,entE,entS,espX1,espX5,fepA,fepB,fepC,fepD,fepE,fepG,fes,fha,fimB,fimC,fimD,fimE,fimF,fimG,fimH,fimI,gspC,gspD,gspE,gspF,gspG,gspH,gspI,gspK,gspL,hcp1_tssD1,hcp2_tssD2,ibeB,ibeC,iroB,iroC,iroD,iroE,iroN,iucA,iucB,iucC,iutA,ompA,tssA,tssB,tssF,tssG,tssJ,tssL,yagV_ecpE,yagW_ecpD,yagX_ecpC,yagY_ecpB,yagZ_ecpA,ykgK_ecpR,
EC18CH-0004-2	PRJNA1177805	SRR31115848	SAMN44451578	48	A	2018-05	Chicken	aadA1,blaTEM_1B,dfrA1,sul1,tet_A,		IncFIB_K,IncFIB_pLF82_PhagePlasmid,IncHI1B_pNDM_CIT,p0111,	cgsD,cgsE,cgsF,cgsG,csgA,csgB,csgC,entA,entB,entC,entD,entE,entS,espX5,fepA,fepB,fepC,fepD,fepE,fepG,fes,fimG,fimH,gspC,gspD,gspE,gspF,gspG,gspH,gspI,gspJ,gspK,gspL,ibeC,kpsC,kpsD,kpsE,kpsF,kpsM,kpsU,ompA,rpoS,yagV_ecpE,yagW_ecpD,yagX_ecpC,yagY_ecpB,yagZ_ecpA,ykgK_ecpR,
EC18CH-0004-3	PRJNA1177805	SRR31115837	SAMN44451579	48	A	2018-05	Chicken	aadA1,blaTEM_1B,dfrA1,sul1,tet_A,		IncFIB_K,IncHI1B_pNDM_CIT,p0111,	cgsD,cgsE,cgsF,cgsG,csgA,csgB,csgC,entA,entB,entC,entD,entE,entS,espX5,fepA,fepB,fepC,fepD,fepE,fepG,fes,fimG,fimH,gspC,gspD,gspE,gspF,gspG,gspH,gspI,gspJ,gspK,gspL,ibeC,kpsC,kpsD,kpsE,kpsF,kpsM,kpsU,ompA,rpoS,yagV_ecpE,yagW_ecpD,yagX_ecpC,yagY_ecpB,yagZ_ecpA,ykgK_ecpR,
EC18CH-0005-1	PRJNA1177805	SRR31115826	SAMN44451580	117	G	2018-05	Chicken	tet_A,		IncFIB_AP001918,IncFII_pSE11,	cgsD,cgsE,cgsF,cgsG,chuS,chuT,chuU,chuW,chuX,chuY,csgA,csgB,csgC,entA,entB,entD,entS,espL1,fdeC,fepA,fepB,fepC,fepD,fepE,fepG,fes,fimB,fimC,fimD,fimE,fimF,fimG,fimH,fimI,fyuA_psn,gspC,gspD,gspE,gspF,gspG,gspH,gspI,gspJ,gspK,gspL,ibeB,ibeC,iroB,iroC,iroD,iroE,iroN,irp1,irp2,iucA,iucC,iutA,ompA,papB,papC,papD,papE,papF,papG,papI,papJ,papK,pic,rpoS,shuA,shuV,yagV_ecpE,yagW_ecpD,yagX_ecpC,yagY_ecpB,y…
EC18CH-0005-2	PRJNA1177805	SRR31115478	SAMN44451581	69	D	2018-05	Chicken			IncFIB_AP001918,IncFII_pRSB107,	cgsD,cgsE,cgsF,cgsG,chuA,chuS,chuT,chuU,chuW,chuX,chuY,csgA,csgB,csgC,entA,entB,entC,entD,entE,entS,espL1,espL4,espR1,espX1,espX4,espX5,espY1,espY3,fepA,fepB,fepC,fepD,fepG,fes,fimA,fimB,fimC,fimD,fimE,fimF,fimG,fimH,fimI,fyuA_psn,gspC,gspD,gspE,gspF,gspG,gspH,gspI,gspJ,gspL,ibeB,ibeC,iroB,iroC,iroD,iroE,iroN,irp1,irp2,ompA,rpoS,shuV,yagV_ecpE,yagW_ecpD,yagX_ecpC,yagY_ecpB,yagZ_ecpA,ybtA,ybtE,ybt…
EC18CH-0005-3	PRJNA1177805	SRR31115467	SAMN44451582	101	B1	2018-05	Chicken			Col_MG828,IncFIB_AP001918,IncFII_pSE11,2,	cfaA,cfaB,cfaC,cfaD_cfaE,cgsD,cgsE,cgsF,cgsG,csgA,csgB,csgC,east1,entA,entB,entC,entD,entE,entS,espX1,espX5,fepA,fepB,fepC,fepD,fepE,fepG,fes,fimB,fimC,fimD,fimE,fimF,fimG,fimH,fimI,hcp1_tssD1,hcp2_tssD2,ibeB,ibeC,iroB,iroC,iroD,iroE,iroN,iucB,iucC,iutA,ompA,rpoS,tssB,vgrG_tssI,yagV_ecpE,yagW_ecpD,yagX_ecpC,yagY_ecpB,yagZ_ecpA,ykgK_ecpR,
EC18CH-0005-4	PRJNA1177805	SRR31115456	SAMN44451583	117	G	2018-05	Chicken	tet_A,		IncFIB_AP001918,IncFII_pSE11,	cgsD,cgsE,cgsF,cgsG,chuS,chuT,chuU,chuW,chuX,chuY,csgA,csgB,csgC,entA,entB,entC,entD,entS,espL1,fdeC,fepA,fepB,fepC,fepD,fepE,fepG,fes,fimB,fimC,fimD,fimE,fimF,fimG,fimH,fimI,fyuA_psn,gspC,gspD,gspE,gspF,gspG,gspH,gspI,gspJ,gspK,gspL,ibeB,ibeC,iroB,iroC,iroD,iroE,iroN,irp1,irp2,iucA,iucC,iutA,ompA,papB,papC,papD,papE,papF,papG,papI,papJ,papK,pic,rpoS,shuA,shuV,yagV_ecpE,yagW_ecpD,yagX_ecpC,yagY_e…
EC18CH-0006-1	PRJNA1177805	SRR31115268	SAMN44451584	1640	E	2018-05	Chicken				cgsD,cgsE,cgsF,cgsG,chuS,chuW,chuX,csgA,csgB,csgC,entA,entB,entC,entD,entE,entS,espL1,espL4,espR1,espR3,espX2,espX4,espX5,espY1,espY2,espY3,fepA,fepB,fepC,fepD,fepE,fepG,fes,fha,fimB,fimC,fimD,fimE,fimF,fimG,fimH,fimI,gspC,gspD,gspE,gspF,gspG,gspH,gspI,gspJ,gspK,gspL,hcp2_tssD2,ibeB,ibeC,ompA,rpoS,shuA,shuT,shuU,shuV,shuY,tssA,tssB,tssF,tssG,tssJ,tssL,yagV_ecpE,yagW_ecpD,yagX_ecpC,yagY_ecpB,yagZ_…
EC18CH-0006-2	PRJNA1177805	SRR31115256	SAMN44451585	1 Novel	A	2018-05	Chicken			Col156,ColRNAI,IncFIB_AP001918,IncFII,	cgsD,cgsE,cgsF,cgsG,csgA,csgB,csgC,entA,entB,entC,entD,entE,entS,fepA,fepB,fepC,fepD,fepE,fepG,fes,fha,fimB,fimC,fimD,fimE,fimF,fimG,fimH,fimI,gspC,gspD,gspE,gspF,gspG,gspH,gspI,gspJ,gspK,gspL,hcp1_tssD1,ibeC,iucA,iucB,iucC,iutA,kpsC,kpsD,kpsE,kpsF,kpsM,kpsU,ompA,rpoS,tssA,tssF,tssG,tssJ,yagV_ecpE,yagW_ecpD,yagX_ecpC,yagY_ecpB,yagZ_ecpA,ykgK_ecpR,
EC18CH-0006-3	PRJNA1177805	SRR31115245	SAMN44451586	1485	F	2018-05	Chicken	aph_3____Ib,aph_6__Id,tet_B,	23S r.754G>A	Col_MG828,IncFIB_AP001918,IncFII,	cgsD,cgsE,cgsF,cgsG,chuA,chuS,chuT,chuU,chuV,chuW,chuX,chuY,csgA,csgB,csgC,east1,entA,entB,entC,entD,entE,entS,espL1,espR1,espX1,espX4,espY1,espY2,fepA,fepB,fepC,fepD,fepE,fepG,fes,fha,fimA,fimB,fimC,fimD,fimE,fimF,fimG,fimH,fimI,gspC,gspD,gspE,gspF,gspG,gspH,gspI,gspJ,gspK,gspL,hcp1_tssD1,hcp2_tssD2,ibeB,ibeC,iroB,iroC,iroD,iroE,iroN,iucA,iucB,iucC,iutA,kpsD,kpsE,kpsF,kpsM,kpsU,ompA,rpoS,tssA,ts…
EC18CH-0006-4	PRJNA1177805	SRR31116004	SAMN44451587	10	A	2018-05	Chicken	blaTEM_1B,dfrA1,sul2,tet_A,		IncFII,IncI1_I_Alpha,	cgsD,cgsE,cgsF,cgsG,csgA,csgB,csgC,entB,entC,entD,entE,entS,espX5,espY1,fepA,fepB,fepC,fepD,fepE,fepG,fes,fimF,fimG,ibeC,ompA,rpoS,yagV_ecpE,yagW_ecpD,yagX_ecpC,yagY_ecpB,yagZ_ecpA,ykgK_ecpR,
EC18CH-0007-1	PRJNA1177805	SRR31115993	SAMN44451588	58	B1	2018-05	Chicken	aph_3____Ib,aph_6__Id,blaTEM_1B,dfrA5,sul2,tet_A,	gyrA p.S83L	IncFIB_AP001918,IncFII,	cfaA,cfaB,cfaC,cfaD_cfaE,cgsD,cgsE,cgsF,cgsG,csgA,csgB,csgC,entA,entB,entC,entD,entE,entS,espX1,espX5,fepA,fepB,fepC,fepD,fepE,fepG,fes,fha,fimA,fimB,fimC,fimD,fimE,fimF,fimG,fimH,fimI,fyuA_psn,galF,gndA,gspC,gspD,gspE,gspF,gspG,gspH,gspI,gspJ,gspK,gspL,hcp1_tssD1,hcp2_tssD2,ibeB,ibeC,iroB,iroC,iroD,iroE,iroN,irp1,irp2,iucB,iucC,iutA,KP1_RS17280,ompA,rfbK1,rpoS,2,tssB,tssF,tssG,tssJ,tssL,ugd,yagV…
EC18CH-0007-2	PRJNA1177805	SRR31115982	SAMN44451589	1148	B1	2018-05	Chicken	blaTEM_220,tet_A,	gyrA p.S83L	Col_MG828,IncFIB_AP001918,IncFII,IncI1_I_Alpha,	cfaA,cfaB,cfaC,cfaD_cfaE,cgsD,cgsE,cgsF,cgsG,csgA,csgB,csgC,entA,entB,entC,entD,entE,entS,espX1,espX5,fepA,fepB,fepC,fepE,fepG,fes,fimA,fimB,fimC,fimD,fimE,fimF,fimG,fimH,fimI,gspC,gspD,gspE,gspF,gspG,gspH,gspI,gspJ,gspK,gspL,ibeB,ibeC,iroB,iroC,iroD,iroE,iroN,ompA,rpoS,yagV_ecpE,yagW_ecpD,yagX_ecpC,yagY_ecpB,yagZ_ecpA,ykgK_ecpR,
EC18CH-0007-3	PRJNA1177805	SRR31115233	SAMN44451590	1148	B1	2018-05	Chicken	blaTEM_220,tet_A,	gyrA p.S83L	IncFIB_AP001918,IncFII,IncI1_I_Alpha,	cfaA,cfaB,cfaC,cfaD_cfaE,cgsD,cgsE,cgsF,cgsG,csgA,csgB,csgC,entA,entB,entC,entD,entE,entS,espX1,espX5,fepA,fepB,fepC,fepD,fepE,fepG,fes,fimA,fimB,fimC,fimD,fimE,fimF,fimG,fimH,fimI,gspC,gspD,gspE,gspF,gspG,gspH,gspI,gspJ,gspK,gspL,ibeB,ibeC,iroB,iroC,iroD,iroE,iroN,ompA,rpoS,yagV_ecpE,yagW_ecpD,yagX_ecpC,yagY_ecpB,yagZ_ecpA,ykgK_ecpR,
EC18CH-0007-4	PRJNA1177805	SRR31115222	SAMN44451591	58	B1	2018-05	Chicken	aph_3____Ib,aph_6__Id,blaTEM_1B,dfrA5,sul2,tet_A,	gyrA p.S83L	IncFIB_AP001918,IncFII,	cfaA,cfaB,cfaC,cfaD_cfaE,cgsD,cgsE,cgsF,cgsG,csgA,csgB,csgC,entA,entB,entC,entD,entE,entS,espX1,espX5,fepA,fepB,fepC,fepD,fepE,fepG,fes,fha,fimA,fimB,fimC,fimD,fimE,fimF,fimG,fimH,fimI,fyuA_psn,galF,gspC,gspD,gspE,gspF,gspG,gspH,gspI,gspJ,gspK,gspL,hcp1_tssD1,hcp2_tssD2,ibeB,ibeC,iroB,iroC,iroD,iroE,iroN,irp1,irp2,iucA,iucB,iucC,iutA,KP1_RS17355,ompA,rfbK1,rpoS,2,tssB,tssF,tssG,tssJ,tssL,ugd,yagV…
EC18CH-0008-1	PRJNA1177805	SRR31115211	SAMN44451592	88	C	2018-05	Chicken	aadA1,aph_3____Ib,aph_6__Id,blaTEM_1B,catA1,dfrA1,dfrA14,qnrB19,sul2,tet_A,tet_B,		Col_pHAD28,Col440I,IncFIB_AP001918,IncFII,	cfaA,cfaB,cfaC,cfaD_cfaE,cgsD,cgsE,cgsF,cgsG,csgA,csgB,csgC,entA,entB,entC,entD,entE,entS,espL1,espX5,fepA,fepB,fepC,fepD,fepE,fepG,fes,fha,fimA,fimB,fimC,fimD,fimE,fimF,fimG,fimH,fimI,gspC,gspD,gspE,gspF,gspG,gspH,gspI,gspK,gspL,hcp1_tssD1,hcp2_tssD2,ibeB,ibeC,iroB,iroC,iroD,iroE,iroN,KP1_RS17280,ompA,rpoS,2,tssB,tssF,tssG,tssJ,tssL,vgrG_tssI,yagV_ecpE,yagW_ecpD,yagX_ecpC,yagY_ecpB,yagZ_ecpA,ykg…
EC18CH-0008-2	PRJNA1177805	SRR31115810	SAMN44451593	10	A	2018-05	Chicken	aadA2b,aadA5,blaTEM_1D,dfrA17,lnu_F,sul2,tet_B,		Col_MG828,IncFII_29,IncFII_pRSB107,IncI1_I_Alpha,IncX1,IncY,	cgsD,cgsE,cgsF,cgsG,csgA,csgB,csgC,entB,entC,entD,entE,entS,espX5,fepA,fepB,fepC,fepD,fepE,fepG,fes,fimA,fimB,fimC,fimD,fimE,fimF,fimG,fimH,fimI,fyuA_psn,gtrA,ibeC,irp1,irp2,ompA,rpoS,yagV_ecpE,yagW_ecpD,yagX_ecpC,yagY_ecpB,yagZ_ecpA,ybtA,ybtE,ybtP,ybtQ,ybtS,ybtT,ybtU,ybtX,ykgK_ecpR,
EC18CH-0008-3	PRJNA1177805	SRR31115799	SAMN44451594	1148	B1	2018-05	Chicken	blaTEM_220,tet_A,	gyrA p.S83L	IncFIB_AP001918,IncFII,IncI1_I_Alpha,	cfaA,cfaB,cfaC,cfaD_cfaE,cgsD,cgsE,cgsF,cgsG,csgA,csgB,csgC,entB,entC,entD,entE,entS,espX1,espX5,fepA,fepB,fepC,fepE,fepG,fes,fimA,fimB,fimC,fimD,fimE,fimF,fimG,fimH,fimI,gspC,gspD,gspE,gspF,gspG,gspH,gspI,gspJ,gspK,gspL,ibeB,ibeC,iroB,iroC,iroD,iroE,iroN,ompA,rpoS,yagV_ecpE,yagW_ecpD,yagX_ecpC,yagY_ecpB,yagZ_ecpA,ykgK_ecpR,
EC18CH-0008-4	PRJNA1177805	SRR31115450	SAMN44451595	38	D	2018-05	Chicken			Col156,	cgsD,cgsE,cgsF,cgsG,chuS,chuT,chuU,chuW,chuX,chuY,csgA,csgB,csgC,entA,entB,entC,entD,entE,entS,espL1,espL4,espR1,espX1,espX4,espX5,espY2,espY3,fdeC,fepA,fepB,fepC,fepD,fepE,fepG,fes,fha,fimA,fimB,fimC,fimD,fimE,fimF,fimG,fimH,fimI,fyuA_psn,hcp1_tssD1,hcp2_tssD2,ibeB,ibeC,irp1,irp2,ompA,rpoS,shuA,shuV,2,tssB,tssF,tssG,tssJ,tssL,vgrG_tssI,yagV_ecpE,yagW_ecpD,yagX_ecpC,yagY_ecpB,yagZ_ecpA,ybtA,ybtE,…
EC18CH-0009-1	PRJNA1177805	SRR31115439	SAMN44451596	140	B2	2018-06	Chicken			IncFIB_AP001918,IncFII_pSE11,	cgsD,cgsE,cgsF,cgsG,chuA,chuS,chuT,chuU,chuV,chuW,chuX,chuY,csgA,csgB,csgC,entA,entB,entC,entD,entE,entS,fdeC,fepA,fepB,fepC,fepD,fepE,fepG,fes,fimB,fimC,fimD,fimE,fimF,fimG,fimH,fimI,fyuA_psn,gspC,gspD,gspE,gspF,gspG,gspH,gspI,gspJ,gspK,gspL,ibeB,ibeC,iroB,iroC,iroD,iroE,iroN,irp1,irp2,iucB,iucC,iutA,kpsC,kpsD,kpsE,kpsF,kpsM,kpsS,kpsT,kpsU,neuA,neuB,neuC,neuD,neuE,ompA,rpoS,yagV_ecpE,yagW_ecpD,y…
EC18CH-0009-2	PRJNA1177805	SRR31115428	SAMN44451597	57	E	2018-06	Chicken	aadA1,aph_3___Ia,blaTEM_1B,dfrA1,sul1,tet_A,		Col_MG828,ColpVC,IncFIB_AP001918,IncFII_pSE11,IncI2_Delta,p0111,	cgsD,cgsE,cgsF,cgsG,chuS,chuW,chuX,csgA,csgB,csgC,entA,entB,entC,entD,entE,entS,espL1,espL4,espX1,espX2,espX5,espX6,espY1,espY2,espY3,fepB,fepC,fepD,fepE,fepG,fes,fha,fimF,fimG,fimH,fyuA_psn,gspC,gspD,gspE,gspF,gspG,gspH,gspI,gspJ,gspK,gspL,hcp2_tssD2,ibeB,ibeC,irp1,irp2,iucA,iucB,iucC,iutA,ompA,shuT,shuU,shuV,shuY,tssA,tssB,tssF,tssJ,tssL,yagW_ecpD,yagX_ecpC,yagY_ecpB,yagZ_ecpA,ybtA,ybtE,ybtP,yb…
EC18CH-0009-3	PRJNA1177805	SRR31115786	SAMN44451598	23	C	2018-06	Chicken	aac_3__IV,aadA2b,aph_4__Ia,blaTEM_1B,lnu_F,sul2,tet_A,		Col_MG828,IncFIB_AP001918,IncFII,IncI1_I_Alpha,IncX3,	cfaA,cfaB,cfaC,cfaD_cfaE,cgsD,cgsE,cgsF,cgsG,csgA,csgB,csgC,entA,entB,entC,entD,entE,entS,espX5,fepA,fepB,fepC,fepD,fepE,fepG,fes,fimA,fimB,fimC,fimD,fimE,fimF,fimG,fimH,fimI,gspE,gspG,gspH,gspI,gspK,gspL,hcp1_tssD1,ibeB,ibeC,iroB,iroC,iroD,iroE,iroN,iucB,iucC,iutA,ompA,rpoS,yagV_ecpE,yagW_ecpD,yagX_ecpC,yagY_ecpB,yagZ_ecpA,ykgK_ecpR,
EC18CH-0010-1	PRJNA1177805	SRR31115775	SAMN44451599	1146	B1	2018-07	Chicken	blaTEM_1B,sul1,sul2,		IncFIA,IncFIA_pBK30683,IncFIB_AP001918,IncFII,2,p0111,	cfaA,cfaB,cfaC,cfaD_cfaE,cgsD,cgsE,cgsF,cgsG,csgB,csgC,entB,entC,entD,entE,entS,espX5,fepA,fepB,fepC,fepG,fes,fha,fimA,fimB,fimC,fimE,fimF,fimG,fimH,fimI,gspC,gspD,gspE,gspF,gspG,gspH,gspI,gspJ,gspK,gspL,hcp1_tssD1,hcp2_tssD2,ibeB,ibeC,iucB,iucC,iutA,ompA,rpoS,tssA,tssB,tssF,tssG,tssJ,tssL,vgrG_tssI,yagV_ecpE,yagW_ecpD,yagX_ecpC,yagY_ecpB,yagZ_ecpA,ykgK_ecpR,
EC18CH-0010-2	PRJNA1177805	SRR31115764	SAMN44451600	1844	B1	2018-07	Chicken			IncFIB_AP001918,IncFII,	cfaA,cfaB,cfaC,cfaD_cfaE,cgsD,cgsE,cgsF,cgsG,csgA,csgB,csgC,entA,entB,entC,entD,entE,entS,espX1,espX5,fepA,fepB,fepC,fepD,fepE,fepG,fes,fimB,fimC,fimD,fimE,fimF,fimG,fimH,fimI,gspC,gspD,gspE,gspF,gspG,gspH,gspI,gspK,gspL,ibeB,ibeC,iroB,iroC,iroD,iroE,iroN,iucB,iucC,iutA,ompA,rpoS,yagV_ecpE,yagW_ecpD,yagX_ecpC,yagY_ecpB,yagZ_ecpA,ykgK_ecpR,
EC18CH-0010-3	PRJNA1177805	SRR31115977	SAMN44451601	106	D	2018-07	Chicken		parC p.S57T	Col_MG828,Col_pHAD28,IncFIB_AP001918,IncFII_pSE11,	cgsD,cgsE,cgsF,cgsG,chuA,chuS,chuT,chuU,chuW,chuX,chuY,csgA,csgB,csgC,entB,entC,entD,entE,entS,espL1,espL4,espR1,espX4,espY3,espY4,fepA,fepB,fepC,fepD,fepG,fes,fimA,fimB,fimC,fimD,fimE,fimF,fimG,fimH,fimI,gspC,gspD,gspE,gspF,gspG,gspH,gspI,gspJ,gspK,gspL,ibeB,ibeC,iroB,iroC,iroD,iroE,iroN,iucB,iucC,iutA,kpsC,kpsD,kpsE,kpsF,kpsM,kpsU,ompA,rpoS,shuV,yagV_ecpE,yagW_ecpD,yagX_ecpC,yagY_ecpB,yagZ_ecpA…
EC18CH-0010-4	PRJNA1177805	SRR31115966	SAMN44451602	2001	D	2018-07	Chicken	aadA1,lnu_G,sul2,tet_B,		IncFIA_HI1,IncFII_29,IncHI1A,IncHI1B_R27,2,	cgsD,cgsE,cgsF,cgsG,chuT,chuU,chuW,chuX,chuY,csgA,csgB,csgC,entA,entB,entC,entD,entE,entS,espL1,espL4,espR1,espX1,espX4,espX5,espY1,espY3,fdeC,fepA,fepB,fepC,fepD,fepE,fepG,fes,fimA,fimB,fimC,fimD,fimE,fimF,fimG,fimH,fimI,ibeB,ibeC,ompA,shuA,shuV,yagV_ecpE,yagW_ecpD,yagX_ecpC,yagY_ecpB,yagZ_ecpA,ykgK_ecpR,
EC18CH-0011-1	PRJNA1177805	SRR31115955	SAMN44451603	3090	B1	2018-08	Chicken			IncFIA,IncFII_pSE11,	cfaA,cfaB,cfaC,cfaD_cfaE,cgsD,cgsE,cgsF,cgsG,csgA,csgB,csgC,entA,entB,entC,entD,entE,entS,espX1,espX5,fepA,fepB,fepC,fepE,fepG,fes,fha,fimA,fimB,fimC,fimD,fimE,fimF,fimG,fimH,fimI,gspC,gspD,gspE,gspF,gspG,gspH,gspI,gspK,gspL,hcp1_tssD1,hcp2_tssD2,ibeC,ompA,rpoS,2,tssB,tssF,tssG,tssJ,tssL,yagV_ecpE,yagW_ecpD,yagX_ecpC,yagY_ecpB,yagZ_ecpA,
EC18CH-0011-2	PRJNA1177805	SRR31115206	SAMN44451604	10	A	2018-08	Chicken	aadA1,blaTEM_1B,dfrA1,sul1,tet_A,		IncFIB_AP001918,IncFII,p0111,	cgsD,cgsE,cgsF,cgsG,csgA,csgB,csgC,east1,entA,entB,entC,entD,entE,entS,espL4,espX5,fepA,fepB,fepC,fepD,fepG,fes,fimB,fimC,fimD,fimE,fimF,fimG,fimH,fimI,hcp1_tssD1,ibeB,ibeC,iroB,iroC,iroD,iroE,iroN,ompA,rpoS,tssA,yagV_ecpE,yagW_ecpD,yagX_ecpC,yagY_ecpB,yagZ_ecpA,ykgK_ecpR,
EC18CH-0011-3	PRJNA1177805	SRR31115707	SAMN44451605	10	A	2018-08	Chicken	aadA1,blaTEM_1B,dfrA1,sul1,tet_A,		IncFIB_AP001918,IncFII,p0111,	cgsD,cgsE,cgsF,cgsG,csgA,csgB,csgC,east1,entB,entC,entD,entE,entS,espX5,fepA,fepC,fepD,fepG,fes,fimB,fimC,fimD,fimE,fimF,fimG,fimH,fimI,hcp1_tssD1,ibeC,iroB,iroC,iroD,iroE,iroN,ompA,rpoS,tssA,yagV_ecpE,yagW_ecpD,yagX_ecpC,yagY_ecpB,yagZ_ecpA,
EC18CH-0011-4	PRJNA1177805	SRR31115696	SAMN44451606	3858	B1	2018-08	Chicken	tet_A,tet_M,		IncR,	cfaA,cfaB,cfaC,cfaD_cfaE,cgsD,cgsE,cgsF,cgsG,csgA,csgB,csgC,entB,entC,entD,entE,entS,espX5,fepA,fepC,fepD,fepE,fepG,fes,fha,fimB,fimC,fimD,fimE,fimF,fimG,fimH,fimI,hcp2_tssD2,ibeB,ibeC,ompA,rpoS,tssA,tssB,tssF,tssG,tssJ,yagV_ecpE,yagW_ecpD,yagX_ecpC,yagY_ecpB,yagZ_ecpA,ykgK_ecpR,
EC18CH-0012-1	PRJNA1177805	SRR31115750	SAMN44451607	117	G	2018-08	Chicken		gyrA p.S83L	Col_MG828,IncFIB_AP001918,IncFII,	cgsD,cgsE,cgsF,cgsG,chuS,chuT,chuU,chuW,chuX,chuY,csgA,csgB,csgC,entA,entB,entC,entD,entE,entS,espL1,fdeC,fepB,fepC,fepD,fepE,fepG,fes,fimB,fimC,fimD,fimE,fimF,fimG,fimH,fimI,gspC,gspD,gspE,gspF,gspG,gspH,gspI,gspJ,gspK,gspL,ibeB,ibeC,iroB,iroC,iroD,iroE,iroN,iucB,iucC,iutA,ompA,pic,rpoS,shuA,shuV,yagV_ecpE,yagW_ecpD,yagX_ecpC,yagY_ecpB,yagZ_ecpA,ykgK_ecpR,
EC18CH-0012-2	PRJNA1177805	SRR31115739	SAMN44451608	398	A	2018-08	Chicken	aadA1,blaTEM_30,dfrA1,floR,sul2,tet_B,	gyrA p.S83L,gyrA p.D87N,parC p.S80I	Col_MG828,ColRNAI,IncFIB_AP001918,IncFII,IncI1_I_Alpha,p0111,	cfaB,cfaC,cgsD,cgsE,cgsF,cgsG,csgA,csgB,csgC,east1,entB,entC,entD,entE,entS,fepA,fepB,fepC,fepE,fepG,fes,fimG,fimH,ibeC,iroB,iroC,iroD,iroE,iroN,ompA,rpoS,yagV_ecpE,yagW_ecpD,yagY_ecpB,yagZ_ecpA,ykgK_ecpR,
EC18CH-0012-4	PRJNA1177805	SRR31115728	SAMN44451609	607	A	2018-08	Chicken				cfaA,cfaB,cfaC,cgsD,cgsE,cgsF,cgsG,csgA,csgB,csgC,east1,entA,entB,entC,entD,entE,entS,espL1,espX5,fepA,fepB,fepC,fepD,fepE,fepG,fes,fimB,fimC,fimD,fimE,fimF,fimG,fimH,fimI,gspC,gspD,gspE,gspF,gspG,gspH,gspI,gspK,gspL,ibeC,ompA,rpoS,
EC18CH-0013-1	PRJNA1177805	SRR31115941	SAMN44451610	539	B1	2018-08	Chicken	aac_3__IId,aadA5,aph_3____Ib,aph_6__Id,blaTEM_1B,dfrA17,mph_A,sul1,sul2,tet_B,	gyrA p.S83L,gyrA p.D87N,parC p.S80I	Col_MG828,IncFIA,IncFIA_pBK30683,IncFIB_AP001918,IncFII_29,IncX1,	cfaA,cfaB,cfaC,cfaD_cfaE,cgsD,cgsE,cgsF,cgsG,csgA,csgB,csgC,entA,entB,entC,entD,entE,entS,espL1,espX5,fepA,fepB,fepC,fepD,fepE,fepG,fes,fha,fimB,fimC,fimD,fimE,fimF,fimG,fimH,fimI,gspC,gspE,gspF,gspG,gspH,gspI,gspK,gspL,hcp1_tssD1,hcp2_tssD2,ibeB,ibeC,iucB,iucC,iutA,ompA,tssA,tssB,tssF,tssG,tssJ,tssL,yagV_ecpE,yagW_ecpD,yagX_ecpC,yagY_ecpB,yagZ_ecpA,
EC18CH-0013-2	PRJNA1177805	SRR31115930	SAMN44451611	539	B1	2018-08	Chicken	aac_3__IId,aadA5,aph_3____Ib,aph_6__Id,blaTEM_1B,dfrA17,mph_A,sul1,sul2,tet_B,	gyrA p.S83L,gyrA p.D87N,parC p.S80I	Col_MG828,IncFIA,IncFIB_AP001918,IncFII_29,2,	cfaA,cfaB,cfaC,cfaD_cfaE,cgsD,cgsE,cgsF,cgsG,csgA,csgB,csgC,entA,entB,entC,entD,entE,entS,espL1,espX1,espX5,fepA,fepB,fepC,fepD,fepG,fes,fha,fimB,fimC,fimD,fimE,fimF,fimG,fimH,fimI,gspC,gspD,gspE,gspF,gspG,gspH,gspK,gspL,hcp1_tssD1,hcp2_tssD2,ibeB,ibeC,iucC,iutA,ompA,rpoS,tssA,tssB,tssF,tssG,tssJ,tssL,yagV_ecpE,yagW_ecpD,yagX_ecpC,yagY_ecpB,yagZ_ecpA,ykgK_ecpR,
EC18CH-0013-4	PRJNA1177805	SRR31115919	SAMN44451612	1158	E	2018-08	Chicken	aadA1,blaTEM_1C,dfrA1,sul1,tet_A,	gyrA p.S83L,gyrA p.D87N,parC p.S80I	Col_MG828,Col156,ColRNAI,IncB_O_K_Z,IncFIB_AP001918,IncFII,	cfaA,cfaB,cfaC,cfaD_cfaE,cgsD,cgsE,cgsF,cgsG,chuS,chuT,chuU,chuW,chuX,chuY,csgA,csgB,csgC,east1,entB,entC,entD,entE,entS,espL4,espX4,espX5,espY3,espY4,fepA,fepB,fepC,fepD,fepG,fes,fimA,fimB,fimC,fimD,fimE,fimF,fimG,fimH,fimI,gspC,gspD,gspE,gspF,gspG,gspH,gspI,gspJ,gspK,ibeB,ibeC,iucC,iutA,kpsC,kpsD,kpsE,kpsF,kpsM,kpsU,ompA,shuA,shuV,yagV_ecpE,yagW_ecpD,yagX_ecpC,yagY_ecpB,yagZ_ecpA,ykgK_ecpR,
EC18CH-0014-1	PRJNA1177805	SRR31115411	SAMN44451613	1485	F	2018-08	Chicken	aadA1,aph_3____Ib,aph_6__Id,dfrA1,mph_B,sul1,sul2,tet_A,		IncFIB_AP001918,IncFII_pSE11,IncI2_Delta,	cgsD,cgsE,cgsF,cgsG,chuA,chuS,chuT,chuU,chuV,chuW,chuX,chuY,csgA,csgB,csgC,entB,entC,entD,entE,entS,espL1,espR1,espX1,espX4,espY1,fepA,fepB,fepC,fepD,fepE,fepG,fes,fha,fimA,fimB,fimC,fimD,fimE,fimF,fimG,fimH,fimI,gspC,gspD,gspE,gspF,gspG,gspH,gspI,gspJ,gspK,gspL,hcp1_tssD1,hcp2_tssD2,ibeB,ibeC,iroB,iroC,iroD,iroE,iroN,iucA,iucB,iucC,iutA,kpsD,kpsE,kpsF,kpsM,kpsU,ompA,rpoS,tssA,tssB,tssF,tssG,tssJ…
EC18CH-0014-2	PRJNA1177805	SRR31115400	SAMN44451614	10	A	2018-08	Chicken	blaTEM_1B,dfrA1,sul2,		Col_MG828,Col156,IncI1_I_Alpha,IncI2_Delta,	cgsD,cgsE,cgsF,cgsG,csgA,csgB,csgC,entB,entC,entD,entE,entS,espX4,espX5,fepA,fepB,fepC,fepD,fepE,fepG,fes,fimB,fimC,fimD,fimE,fimF,fimG,fimH,gspD,gspE,gspF,gspG,gspH,gspI,gspK,gspL,ibeC,ompA,rpoS,yagV_ecpE,yagW_ecpD,yagX_ecpC,yagY_ecpB,yagZ_ecpA,ykgK_ecpR,
EC18CH-0014-3	PRJNA1177805	SRR31115388	SAMN44451615	352	B2	2018-08	Chicken			IncFIB_AP001918,IncFIC_FII,	cgsD,cgsE,cgsF,cgsG,chuA,chuS,chuT,chuU,chuV,chuW,chuX,chuY,csgA,csgB,csgC,entA,entB,entC,entD,entE,entS,fdeC,fepA,fepB,fepC,fepD,fepE,fepG,fes,fimA,fimB,fimC,fimD,fimE,fimF,fimG,fimH,fimI,fyuA_psn,gspC,gspD,gspE,gspF,gspG,gspH,gspI,gspJ,gspK,gspL,ibeB,ibeC,iroB,iroC,iroD,iroE,iroN,irp1,irp2,iucC,iutA,kpsD,kpsE,kpsF,kpsM,kpsU,ompA,rpoS,yagV_ecpE,yagW_ecpD,yagX_ecpC,yagY_ecpB,yagZ_ecpA,ybtA,ybtE,y…
EC18CH-0014-4	PRJNA1177805	SRR31115377	SAMN44451616	352	B2	2018-08	Chicken			IncFIB_AP001918,IncFIC_FII,	cgsD,cgsE,cgsF,cgsG,chuA,chuS,chuT,chuU,chuV,chuW,chuX,chuY,csgA,csgB,csgC,entA,entB,entC,entD,entE,entS,fdeC,fepA,fepB,fepC,fepD,fepE,fepG,fes,fimA,fimB,fimC,fimD,fimE,fimF,fimG,fimH,fimI,fyuA_psn,gspC,gspD,gspE,gspF,gspG,gspH,gspJ,gspK,gspL,ibeB,ibeC,iroB,iroC,iroD,iroE,iroN,irp1,irp2,iutA,kpsD,kpsE,kpsF,kpsM,kpsU,ompA,rpoS,yagV_ecpE,yagW_ecpD,yagX_ecpC,yagY_ecpB,yagZ_ecpA,ybtA,ybtE,ybtP,ybtQ,y…
EC18CH-0015-1	PRJNA1177805	SRR31115366	SAMN44451617	1056	B1	2018-08	Chicken				cfaA,cfaB,cfaC,cfaD_cfaE,cgsD,cgsE,cgsF,cgsG,csgA,csgB,csgC,entA,entB,entC,entD,entE,entS,espX5,fepA,fepB,fepC,fepD,fepE,fepG,fes,fha,fimA,fimB,fimC,fimD,fimE,fimF,fimG,fimH,fimI,gspC,gspD,gspE,gspF,gspG,gspH,gspI,gspJ,gspK,gspL,hcp1_tssD1,hcp2_tssD2,ibeB,ibeC,ompA,rpoS,tssA,tssB,tssF,tssG,tssJ,tssL,yagV_ecpE,yagW_ecpD,yagX_ecpC,yagY_ecpB,yagZ_ecpA,
EC18CH-0015-2	PRJNA1177805	SRR31115355	SAMN44451618	88	C	2018-08	Chicken			Col_MG828,IncFIB_AP001918,IncFII_pSE11,	C_RS05810,cfaA,cfaB,cfaC,cfaD_cfaE,cgsD,cgsE,cgsF,cgsG,csgA,csgB,csgC,entA,entB,entC,entD,entE,entS,espL1,espX5,fepA,fepB,fepC,fepD,fepE,fepG,fes,fha,fimB,fimC,fimD,fimE,fimF,fimG,fimH,fimI,focA,focC,focD,focG,focH,focI,fyuA_psn,gspC,gspD,gspE,gspF,gspG,gspH,gspI,gspK,gspL,hcp1_tssD1,hcp2_tssD2,ibeB,ibeC,iroB,iroC,iroD,iroE,irp1,irp2,iucB,iucD,iutA,ompA,rpoS,sfaC,sfaG,sfaX,sfaY,2,tssB,tssF,tssG,t…
EC18CH-0015-3	PRJNA1177805	SRR31115344	SAMN44451619	46	A	2018-08	Chicken			IncFIB_AP001918,IncFII_pSE11,	cfaA,cfaB,cgsD,cgsE,cgsF,cgsG,csgA,csgB,csgC,entB,entC,entD,entE,entS,espX1,espX5,fepA,fepB,fepC,fepD,fepE,fepG,fes,fimB,fimC,fimD,fimE,fimF,fimG,fimH,fimI,galF,gndA,gspC,gspD,gspE,gspF,gspG,gspH,gspI,gspJ,gspK,gspL,ibeC,iroB,iroC,iroD,iroE,iroN,iucC,iutA,KP1_RS17280,ompA,rpoS,tssA,ugd,yagV_ecpE,yagW_ecpD,yagX_ecpC,yagY_ecpB,yagZ_ecpA,ykgK_ecpR,
EC18CH-0016-1	PRJNA1177805	SRR31115333	SAMN44451620	117	G	2018-09	Chicken	blaTEM_1D,		Col_MG828,IncB_O_K_Z,IncFIB_AP001918,IncFIB_pLF82_PhagePlasmid,IncFII,	cgsD,cgsE,cgsF,cgsG,chuS,chuT,chuU,chuW,chuX,chuY,csgA,csgB,csgC,entA,entB,entC,entD,entE,entS,espL1,fdeC,fepB,fepC,fepE,fepG,fes,fimB,fimC,fimD,fimE,fimF,fimG,fimH,fimI,gspC,gspD,gspG,gspH,gspI,gspJ,gspK,gspL,ibeB,ibeC,iroB,iroC,iroD,iroE,iroN,iucB,iucC,iutA,ompA,pic,rpoS,shuA,shuV,yagV_ecpE,yagW_ecpD,yagX_ecpC,yagY_ecpB,yagZ_ecpA,ykgK_ecpR,
EC18CH-0017-1	PRJNA1177805	SRR31115690	SAMN44451621	162	B1	2018-09	Chicken	aadA1,aadA2b,blaTEM_1B,cmlA1,dfrA12,sul3,tet_A,	gyrA p.S83L,gyrA p.D87N,parC p.S80I	IncFIB_AP001918,IncFII_pSE11,IncR,	cfaA,cfaB,cfaC,cfaD_cfaE,cgsD,cgsE,cgsF,cgsG,csgA,csgB,csgC,entB,entC,entE,entS,espX5,fepA,fepB,fepC,fepE,fepG,fes,fha,fimB,fimC,fimD,fimE,fimF,fimG,fimH,fimI,gspC,gspD,gspE,gspF,gspG,gspH,gspI,gspK,gspL,hcp1_tssD1,hcp2_tssD2,ibeB,ibeC,iroB,iroC,iroD,iroE,iroN,iucA,iucB,iucC,iutA,KP1_RS17280,ompA,rpoS,2,tssB,tssF,tssG,tssJ,yagV_ecpE,yagW_ecpD,yagX_ecpC,yagY_ecpB,yagZ_ecpA,ykgK_ecpR,
EC18CH-0018-1	PRJNA1177805	SRR31115679	SAMN44451622	57	E	2018-09	Chicken	aadA1,blaTEM_1A,sul1,		IncFIB_AP001918,IncFII_pSE11,IncI1_I_Alpha,	cgsD,cgsE,cgsF,cgsG,chuA,chuS,chuW,chuX,csgA,csgB,csgC,entB,entC,entD,entE,entS,espL1,espR1,espX1,espX2,espX5,espY3,fepA,fepB,fepC,fepD,fepE,fepG,fes,fha,fimA,fimB,fimC,fimD,fimE,fimF,fimG,fimH,fimI,fyuA_psn,gspC,gspD,gspE,gspF,gspG,gspH,gspI,gspJ,gspK,gspL,hcp2_tssD2,ibeB,ibeC,iroC,iroD,iroE,iroN,irp1,iucB,iucC,iutA,ompA,rpoS,shuT,shuU,shuV,shuY,tssA,tssB,tssF,tssJ,tssL,vgrG_tssI,yagV_ecpE,yagW_…
EC18CH-0019-1	PRJNA1177805	SRR31115668	SAMN44451623	1737	B1	2018-09	Chicken	aph_3____Ib,aph_6__Id,blaTEM_1B,dfrA14,sul2,tet_A,		IncFIA,IncFIA_pBK30683,IncFIB_AP001918,IncFII_pSE11,	cfaA,cfaB,cfaC,cfaD_cfaE,cgsD,cgsE,cgsF,cgsG,csgA,csgB,csgC,entB,entC,entD,entE,entS,espX1,espX5,fepA,fepB,fepC,fepE,fepG,fes,fha,fimB,fimC,fimD,fimE,fimF,fimG,fimH,fimI,gspC,gspD,gspE,gspF,gspG,gspH,gspI,gspK,gspL,hcp1_tssD1,hcp2_tssD2,ibeB,ibeC,iroB,iroC,iroD,iroE,iroN,iucA,iucB,iucC,iutA,ompA,tssA,tssB,tssF,tssG,tssJ,tssL,vgrG_tssI,yagV_ecpE,yagW_ecpD,yagX_ecpC,yagY_ecpB,yagZ_ecpA,ykgK_ecpR,
EC18CH-0022-1	PRJNA1177805	SRR31115657	SAMN44451624	101	B1	2018-09	Chicken			IncFIB_AP001918,IncFII_pSE11,	cfaA,cfaB,cfaC,cfaD_cfaE,cgsD,cgsE,cgsF,cgsG,csgA,csgB,csgC,entB,entC,entD,entE,entS,espX1,espX5,fepA,fepB,fepC,fepD,fepE,fepG,fes,fimB,fimC,fimD,fimE,fimF,fimG,fimH,fimI,hcp1_tssD1,hcp2_tssD2,ibeB,ibeC,iroB,iroC,iroD,iroE,iroN,iucB,iutA,ompA,tssB,yagV_ecpE,yagW_ecpD,yagX_ecpC,yagY_ecpB,yagZ_ecpA,ykgK_ecpR,
EC18CH-0023-1	PRJNA1177805	SRR31115645	SAMN44451625	1844	B1	2018-09	Chicken	aadA1,blaTEM_1B,dfrA1,sul2,	gyrA p.S83L	IncFIA,IncFIA_pBK30683,IncFIB_AP001918,IncFII_pSE11,IncI1_I_Alpha,p0111,	cfaA,cfaB,cfaC,cfaD_cfaE,cgsD,cgsE,cgsF,cgsG,csgA,csgB,csgC,entB,entC,entD,entE,entS,espX1,espX5,fepA,fepB,fepC,fepE,fepG,fes,fimB,fimC,fimD,fimE,fimF,fimG,fimH,fimI,gspC,gspD,gspE,gspF,gspG,gspH,gspI,gspK,gspL,ibeB,ibeC,iroB,iroC,iroD,iroE,iroN,iutA,ompA,yagV_ecpE,yagW_ecpD,yagX_ecpC,yagY_ecpB,yagZ_ecpA,ykgK_ecpR,
EC18CH-0025-4	PRJNA1177805	SRR31115634	SAMN44451626	57	E	2018-09	Chicken	aadA1,aph_3____Ib,aph_6__Id,blaTEM_1B,dfrA1,sul1,sul2,tet_A,		Col_MG828,IncFIB_AP001918,IncFII_pSE11,p0111,	cgsD,cgsE,cgsF,cgsG,chuS,chuW,chuX,csgA,csgB,csgC,east1,entB,entC,entD,entE,entS,espL1,espL4,espX2,espX5,espY1,espY2,espY3,fepA,fepB,fepC,fepE,fepG,fes,fha,fimF,fimG,fimH,gspC,gspD,gspE,gspF,gspG,gspH,gspI,gspJ,gspK,gspL,hcp2_tssD2,ibeB,ibeC,iucA,iucB,iucC,iutA,ompA,rpoS,shuT,shuU,shuV,shuY,tssB,tssF,tssJ,tssL,vgrG_tssI,yagV_ecpE,yagW_ecpD,yagX_ecpC,yagY_ecpB,yagZ_ecpA,ykgK_ecpR,
EC18CH-0026-1	PRJNA1177805	SRR31115720	SAMN44451627	117	G	2018-09	Chicken	tet_A,		Col_KPHS6,Col156,ColpVC,ColRNAI,IncFIB_AP001918,IncFII,	cgsD,cgsE,cgsF,cgsG,chuT,chuU,chuW,chuX,chuY,csgA,csgB,csgC,entB,entC,entD,entE,entS,espL1,fepB,fepC,fepD,fepE,fepG,fes,fimB,fimC,fimD,fimE,fimF,fimG,fimH,fimI,fyuA_psn,gspC,gspE,gspF,gspG,gspH,gspI,gspJ,gspK,ibeB,ibeC,iroB,iroC,iroD,iroE,irp1,iucB,iucC,iutA,ompA,pic,rpoS,shuA,shuV,yagV_ecpE,yagX_ecpC,yagY_ecpB,yagZ_ecpA,ybtA,ybtE,ybtP,ybtQ,ybtS,ybtT,ybtU,ybtX,ykgK_ecpR,
EC18CH-0026-3	PRJNA1177805	SRR31115709	SAMN44451628	10	A	2018-09	Chicken			IncFIB_AP001918,IncFII_pSE11,IncI2,	cgsD,cgsE,cgsF,cgsG,csgA,csgB,csgC,entA,entB,entC,entD,entE,entS,espL4,espX1,espX5,fdeC,fepA,fepB,fepC,fepD,fepE,fepG,fes,fha,fimB,fimC,fimD,fimE,fimF,fimG,fimH,fimI,fyuA_psn,galF,gndA,gspC,gspD,gspF,gspG,gspH,gspI,gspK,gspL,hcp1_tssD1,hcp2_tssD2,ibeC,iroB,iroC,iroD,iroE,iroN,irp1,irp2,iucB,iutA,ompA,2,tssB,tssF,tssG,tssJ,tssL,ugd,vgrG_tssI,yagV_ecpE,yagW_ecpD,yagX_ecpC,yagY_ecpB,yagZ_ecpA,ybtA,y…
EC18CH-0028-2	PRJNA1177805	SRR31115521	SAMN44451629	2520	B1	2018-09	Chicken	aadA22,aph_3____Ib,aph_3___Ia,aph_6__Id,blaTEM_1A,lnu_F,sul2,tet_B,		Col_MG828,IncFIB_AP001918,IncFIB_pLF82_PhagePlasmid,IncI1_I_Alpha,p0111,	cfaA,cfaB,cfaC,cfaD_cfaE,cgsD,cgsE,cgsF,cgsG,csgA,csgB,csgC,east1,entB,entC,entD,entE,entS,espL1,espX1,espX5,fepA,fepB,fepC,fepE,fepG,fes,fha,fimA,fimB,fimC,fimD,fimE,fimF,fimG,fimH,fimI,gspC,gspD,gspE,gspF,gspG,gspH,gspI,gspJ,gspK,gspL,hcp1_tssD1,hcp2_tssD2,ibeC,ompA,papB,papC,papD,papE,papF,papG,papJ,papK,rpoS,2,tssB,tssF,tssG,tssJ,tssL,yagV_ecpE,yagW_ecpD,yagX_ecpC,yagY_ecpB,yagZ_ecpA,
EC18CH-0029-2	PRJNA1177805	SRR31115622	SAMN44451630	69	D	2018-09	Chicken	blaTEM_1B,		IncFIA,IncFIA_pBK30683,IncFIB_AP001918,IncFII_pSE11,p0111,	cgsD,cgsE,cgsF,cgsG,chuA,chuS,chuT,chuU,chuW,chuX,chuY,csgA,csgB,csgC,east1,entA,entB,entC,entD,entE,entS,espL1,espL4,espR1,espX1,espX4,espX5,espY1,espY3,espY4,fepA,fepB,fepC,fepD,fepG,fes,fimA,fimB,fimC,fimD,fimE,fimF,fimG,fimH,fimI,fyuA_psn,gspC,gspD,gspE,gspF,gspG,gspH,gspJ,gspK,gspL,ibeB,ibeC,iroB,iroC,iroD,iroE,iroN,irp1,irp2,iucB,iucC,iutA,kpsD,kpsE,kpsF,kpsU,ompA,shuV,yagV_ecpE,yagW_ecpD,y…
EC18CH-0029-3	PRJNA1177805	SRR31115611	SAMN44451631	752	A	2018-09	Chicken	aph_3____Ib,aph_6__Id,		IncFIB_AP001918,IncFIC_FII,	AAC38364,cesAB,cesD,cesD2,cesF,cesL,cesT,cgsD,cgsE,cgsF,cgsG,csgA,csgB,csgC,entA,entB,entC,entD,entE,entS,escC,escD,escE,escF,escG,escI,escJ,escK,escL,escN,escO,escP,escR,escS,escT,escU,escV,espA,espB,espD,espG,espL2,espL4,espX5,etgA,fepA,fepB,fepC,fepD,fepE,fepG,fes,fimB,fimC,fimD,fimE,fimF,fimG,fimH,fimI,fyuA_psn,glrA,glrR,hcp1_tssD1,ibeB,ibeC,iroB,iroC,iroD,iroE,iroN,irp1,irp2,iucA,iutA,nleB1,…
EC18CH-0029-4	PRJNA1177805	SRR31115600	SAMN44451632	117	G	2018-09	Chicken	dfrA5,		IncFIB_AP001918,IncFIB_pLF82_PhagePlasmid,IncFII,	cgsD,cgsE,cgsF,cgsG,chuS,chuT,chuU,chuW,chuX,chuY,csgA,csgB,csgC,entA,entB,entC,entD,entE,entS,espL1,fdeC,fepA,fepB,fepC,fepD,fepE,fepG,fes,fimB,fimC,fimD,fimE,fimF,fimG,fimH,fimI,gspC,gspD,gspE,gspG,gspH,gspI,gspJ,gspK,gspL,ibeB,ibeC,iroC,iroD,iroE,iroN,iucB,iucC,iutA,ompA,pic,rpoS,shuA,shuV,yagV_ecpE,yagW_ecpD,yagX_ecpC,yagY_ecpB,yagZ_ecpA,ykgK_ecpR,
EC18CH-0030-2	PRJNA1177805	SRR31115910	SAMN44451633	2 Novel	E	2018-09	Chicken	aadA1,sul1,		IncFIB_AP001918,IncI1_I_Alpha,IncY,	cgsD,cgsE,cgsF,cgsG,chuA,chuS,chuT,chuW,chuX,csgA,csgB,csgC,entA,entB,entC,entD,entE,entS,espL1,espL4,espR1,espX1,espX2,espX4,espX5,espX6,espY2,espY3,fepA,fepB,fepC,fepD,fepE,fepG,fes,fha,fimA,fimB,fimC,fimD,fimE,fimF,fimG,fimH,fimI,gspC,gspD,gspF,gspG,gspH,gspI,gspJ,gspK,gspL,hcp2_tssD2,ibeB,ibeC,ompA,shuU,shuV,shuY,tssA,tssB,tssF,tssG,tssJ,tssL,yagV_ecpE,yagW_ecpD,yagX_ecpC,yagY_ecpB,yagZ_ecpA,…
EC18CH-0030-3	PRJNA1177805	SRR31115899	SAMN44451634	1485	F	2018-09	Chicken	aph_3____Ib,aph_6__Id,tet_A,tet_B,		IncFIB_AP001918,IncFII,IncI1_I_Alpha,IncI2_Delta,	cgsD,cgsE,cgsF,cgsG,chuA,chuS,chuT,chuU,chuV,chuW,chuX,chuY,csgA,csgB,csgC,entA,entB,entC,entD,entE,entS,espL1,espR1,espX1,espX4,espY1,espY2,fepA,fepB,fepC,fepD,fepE,fepG,fes,fha,fimA,fimB,fimC,fimD,fimE,fimF,fimG,fimH,fimI,gspC,gspD,gspE,gspF,gspG,gspH,gspI,gspJ,gspK,gspL,hcp1_tssD1,hcp2_tssD2,ibeB,ibeC,iroB,iroC,iroD,iroE,iroN,iucA,iucC,iutA,kpsD,kpsE,kpsF,kpsM,kpsU,ompA,rpoS,tssA,tssB,tssF,tss…
EC18CH-0030-4	PRJNA1177805	SRR31115887	SAMN44451635	224	B1	2018-09	Chicken	aadA22,aph_6__Id,lnu_F,tet_B,		IncFIB_AP001918,IncFII,IncFII_pHN7A8,IncN,	cfaA,cfaB,cfaC,cfaD_cfaE,cgsD,cgsE,cgsF,cgsG,csgA,csgB,csgC,entA,entB,entC,entD,entE,entS,espX5,fepA,fepB,fepC,fepE,fes,fimB,fimC,fimD,fimE,fimF,fimG,fimH,fimI,gspC,gspD,gspE,gspF,gspG,gspH,gspI,gspK,gspL,ibeB,ibeC,iroB,iroD,iroE,iroN,iucA,iucC,iutA,ompA,rpoS,yagV_ecpE,yagW_ecpD,yagX_ecpC,yagY_ecpB,yagZ_ecpA,ykgK_ecpR,
EC18CH-0033-2	PRJNA1177805	SRR31115315	SAMN44451636	1163	G	2018-09	Chicken	fosA7,	parE p.I355T	IncFIB_AP001918,IncFII,	cgsD,cgsE,cgsF,cgsG,chuS,chuT,chuU,chuW,chuX,csgA,csgB,csgC,entB,entC,entD,entE,entS,fdeC,fepA,fepB,fepC,fepE,fepG,fes,fimB,fimC,fimD,fimE,fimF,fimG,fimH,fimI,gspD,gspE,gspF,gspG,gspH,gspJ,gspK,gspL,ibeB,ibeC,iroB,iroC,iroD,iroE,iroN,ompA,shuA,shuV,yagV_ecpE,yagW_ecpD,yagX_ecpC,yagY_ecpB,yagZ_ecpA,ykgK_ecpR,
EC18CH-0040-1	PRJNA1177805	SRR31115304	SAMN44451637	641	B1	2018-10	Chicken			IncFIA_HI1,IncFIB_pB171,IncFII_pHN7A8,	cfaA,cfaB,cfaC,cfaD_cfaE,cgsD,cgsE,cgsF,cgsG,csgA,csgB,csgC,entA,entB,entC,entD,entE,entS,espX5,fepA,fepB,fepC,fepD,fepE,fepG,fes,fimB,fimC,fimD,fimE,fimF,fimG,fimH,fimI,fyuA_psn,gspC,gspD,gspE,gspF,gspG,gspH,gspI,gspK,gspL,ibeB,ibeC,irp1,irp2,ompA,yagV_ecpE,yagW_ecpD,yagY_ecpB,yagZ_ecpA,ybtA,ybtE,ybtP,ybtQ,ybtS,ybtT,ybtU,ybtX,ykgK_ecpR,
EC18CH-0040-2	PRJNA1177805	SRR31115293	SAMN44451638	155	B1	2018-10	Chicken			IncFIB_AP001918,IncFII_pSE11,	cfaA,cfaB,cfaC,cfaD_cfaE,cgsD,cgsE,cgsF,cgsG,csgA,csgB,csgC,entB,entC,entD,entE,entS,espX1,espX5,fepA,fepB,fepC,fepD,fepE,fepG,fes,fimB,fimC,fimD,fimE,fimF,fimG,fimH,fimI,fyuA_psn,gspC,gspD,gspE,gspF,gspG,gspH,gspI,gspJ,gspK,gspL,hcp1_tssD1,ibeB,ibeC,iroB,iroC,iroD,iroE,iroN,irp1,irp2,iucA,iucB,iucC,iutA,ompA,rpoS,tssA,yagV_ecpE,yagW_ecpD,yagX_ecpC,yagY_ecpB,yagZ_ecpA,ybtA,ybtE,ybtP,ybtQ,ybtS,ybt…
EC18CH-0041-1	PRJNA1177805	SRR31115506	SAMN44451639	3234	B1	2018-10	Chicken	fosA7,			cfaA,cfaB,cfaC,cfaD_cfaE,cgsD,cgsE,cgsF,cgsG,csgA,csgB,csgC,entA,entB,entC,entD,entE,entS,espX5,fepA,fepB,fepC,fepE,fepG,fes,fha,fimA,fimB,fimC,fimD,fimE,fimF,fimG,fimH,fimI,gspC,gspD,gspE,gspF,gspG,gspH,gspI,gspK,gspL,hcp1_tssD1,hcp2_tssD2,ibeB,ibeC,ompA,rpoS,2,tssB,tssF,tssG,tssJ,tssL,yagV_ecpE,yagW_ecpD,yagX_ecpC,yagY_ecpB,yagZ_ecpA,ykgK_ecpR,
EC18CH-0041-2	PRJNA1177805	SRR31115495	SAMN44451640	212	B1	2018-10	Chicken				cfaA,cfaB,cfaC,cfaD_cfaE,cgsD,cgsE,cgsF,cgsG,csgA,csgB,csgC,entA,entB,entC,entD,entE,entS,espX1,espX5,fepA,fepB,fepC,fepE,fepG,fes,fha,fimA,fimB,fimC,fimD,fimE,fimF,fimG,fimH,fimI,gspC,gspD,gspE,gspF,gspG,gspH,gspI,gspJ,gspK,gspL,hcp1_tssD1,hcp2_tssD2,ibeB,ibeC,ompA,rpoS,2,tssB,tssF,tssG,tssJ,tssL,yagV_ecpE,yagW_ecpD,yagX_ecpC,yagY_ecpB,yagZ_ecpA,ykgK_ecpR,
EC18CH-0058-1	PRJNA1177805	SRR31115484	SAMN44451641	117	G	2018-10	Chicken	aph_3____Ib,aph_6__Id,blaTEM_1B,sul2,tet_A,		IncFIB_AP001918,IncFII,IncI1_I_Alpha,	cgsD,cgsE,cgsF,cgsG,chuS,chuT,chuU,chuW,chuX,chuY,csgA,csgB,csgC,east1,entA,entB,entC,entD,entE,entS,espL1,fdeC,fepC,fepE,fepG,fes,fimB,fimC,fimD,fimE,fimF,fimG,fimH,fimI,fyuA_psn,gspC,gspD,gspE,gspF,gspG,gspH,gspI,gspJ,gspK,gspL,ibeB,ibeC,iroB,iroC,iroD,iroE,iroN,irp1,iucA,iucB,iucC,iutA,ompA,pic,rpoS,shuA,shuV,yagV_ecpE,yagX_ecpC,yagY_ecpB,yagZ_ecpA,ybtA,ybtE,ybtP,ybtQ,ybtS,ybtT,ybtU,ybtX,ykgK_…
EC18CH-0058-2	PRJNA1177805	SRR31115585	SAMN44451642	4674	G	2018-10	Chicken	aph_3____Ib,aph_6__Id,blaTEM_1B,catA1,dfrA17,sul2,tet_B,		Col_MG828,Col156,IncFIB_AP001918,IncFII_pSE11,2,	cgsD,cgsE,cgsF,cgsG,chuS,chuT,chuU,chuW,chuX,chuY,csgA,csgB,csgC,entA,entB,entC,entD,entE,entS,espL1,fdeC,fepB,fepC,fepD,fepG,fes,fimB,fimC,fimE,fimH,fimI,gspC,gspD,gspE,gspF,gspG,gspH,gspI,gspJ,gspK,gspL,ibeB,ibeC,iroB,iroC,iroD,iroE,iucA,iucB,iucC,iutA,ompA,pic,rpoS,shuA,shuV,yagV_ecpE,yagW_ecpD,yagX_ecpC,yagY_ecpB,yagZ_ecpA,ykgK_ecpR,
EC18CH-0059-1	PRJNA1177805	SRR31115574	SAMN44451643	117	G	2018-10	Chicken	sul2,		Col_MG828,Col156,ColRNAI,IncFIB_AP001918,IncFII,	cgsD,cgsE,cgsF,cgsG,chuS,chuT,chuU,chuW,chuX,chuY,csgA,csgB,csgC,entA,entB,entC,entD,entE,entS,espL1,fdeC,fepB,fepC,fepD,fepE,fepG,fes,fimB,fimC,fimD,fimE,fimF,fimG,fimH,fimI,fyuA_psn,gspC,gspD,gspE,gspF,gspG,gspH,gspI,gspJ,gspK,gspL,ibeB,ibeC,iroB,iroC,iroD,iroE,irp1,iucA,iucB,iucC,iutA,ompA,papC,papD,papE,papF,papG,papJ,papK,pic,rpoS,shuA,shuV,yagV_ecpE,yagW_ecpD,yagX_ecpC,yagY_ecpB,yagZ_ecpA,y…
EC18CH-0059-2	PRJNA1177805	SRR31115563	SAMN44451644	69	D	2018-10	Chicken	blaTEM_1D,		Col_MG828,Col440I,Col8282,IncB_O_K_Z,IncFIB_AP001918,IncFII,p0111,	cgsD,cgsE,cgsF,cgsG,chuA,chuS,chuT,chuU,chuW,chuX,chuY,csgA,csgB,csgC,east1,entA,entB,entC,entD,entE,entS,espL1,espL4,espR1,espX1,espX4,espX5,espY1,espY3,espY4,fepA,fepB,fepC,fepD,fepG,fes,fimA,fimB,fimC,fimD,fimE,fimF,fimG,fimH,fimI,fyuA_psn,gspC,gspD,gspE,gspF,gspG,gspH,gspJ,gspK,gspL,ibeB,ibeC,iroB,iroC,iroD,iroE,iroN,irp1,irp2,iucA,iucC,iutA,kpsC,kpsD,kpsE,kpsF,kpsM,kpsU,ompA,rpoS,shuV,yagV_e…
EC18CH-0066-1	PRJNA1177805	SRR31115872	SAMN44451645	155	B1	2018-10	Chicken			IncFIB_AP001918,IncFII_pRSB107,p0111,	cfaA,cfaB,cfaC,cfaD_cfaE,cgsD,cgsE,cgsF,cgsG,csgA,csgB,csgC,entA,entB,entC,entD,entE,entS,espX1,espX5,fepA,fepB,fepC,fepD,fepE,fepG,fes,fimF,fimG,fimH,gspC,gspD,gspE,gspF,gspG,gspH,gspI,gspJ,gspK,gspL,hcp1_tssD1,ibeB,ibeC,iroB,iroC,iroD,iroE,iroN,ompA,rpoS,tssA,yagV_ecpE,yagW_ecpD,yagX_ecpC,yagY_ecpB,yagZ_ecpA,ykgK_ecpR,
EC18CH-0066-2	PRJNA1177805	SRR31115861	SAMN44451646	1172	B1	2018-10	Chicken			Col_pHAD28,Col440I,	cfaA,cfaB,cfaC,cgsD,cgsE,cgsF,cgsG,csgA,csgB,csgC,entA,entB,entC,entD,entE,entS,espX1,espX5,fepA,fepB,fepC,fepE,fepG,fes,fha,fimB,fimC,fimD,fimE,fimF,fimG,fimH,fimI,gspC,gspD,gspE,gspF,gspG,gspH,gspI,gspJ,gspK,gspL,hcp1_tssD1,hcp2_tssD2,ibeC,KP1_RS17280,ompA,rpoS,2,tssB,tssG,tssJ,tssL,yagV_ecpE,yagW_ecpD,yagX_ecpC,yagY_ecpB,yagZ_ecpA,ykgK_ecpR,
EC18CH-0067-1	PRJNA1177805	SRR31115561	SAMN44451647	442	B1	2018-10	Chicken	blaTEM_1B,dfrA1,dfrA5,sul2,		Col156,ColRNAI,IncFIB_AP001918,IncFII,IncI1_I_Alpha,	cfaA,cfaB,cfaC,cfaD_cfaE,cgsD,cgsE,cgsF,cgsG,csgA,csgB,csgC,entA,entB,entC,entD,entE,entS,espX1,espX5,fepA,fepB,fepC,fepE,fepG,fes,fha,fimB,fimC,fimD,fimE,fimF,fimG,fimH,fimI,gspC,gspD,gspE,gspF,gspG,gspH,gspI,gspJ,gspK,gspL,hcp1_tssD1,hcp2_tssD2,ibeB,ibeC,iroB,iroC,iroD,iroE,iroN,iucA,iucB,iucC,iutA,ompA,rpoS,2,tssB,tssF,tssG,tssJ,tssL,yagV_ecpE,yagW_ecpD,yagX_ecpC,yagY_ecpB,yagZ_ecpA,ykgK_ecpR,
EC18CH-0067-2	PRJNA1177805	SRR31115550	SAMN44451648	162	B1	2018-10	Chicken			IncFIB_AP001918,IncFII_pSE11,p0111,	cfaA,cfaB,cfaC,cfaD_cfaE,cgsD,cgsE,cgsF,cgsG,csgA,csgB,csgC,entA,entB,entC,entD,entE,entS,espX5,fepA,fepB,fepC,fepE,fepG,fes,fha,fimB,fimC,fimD,fimE,fimF,fimG,fimH,fimI,fyuA_psn,gspC,gspD,gspE,gspF,gspG,gspH,gspI,gspK,gspL,hcp1_tssD1,hcp2_tssD2,ibeB,ibeC,iroB,iroC,iroD,iroE,iroN,irp1,irp2,iucA,iucB,iucC,iutA,ompA,rpoS,2,tssB,tssF,tssG,tssJ,yagV_ecpE,yagW_ecpD,yagX_ecpC,yagY_ecpB,yagZ_ecpA,ybtA,yb…
EC18CH-0068-1	PRJNA1177805	SRR31115539	SAMN44451649	1304	B1	2018-10	Chicken			IncFIB_AP001918,IncFII_pSE11,IncI1_I_Alpha,	cfaA,cfaB,cfaC,cfaD_cfaE,cgsD,cgsE,cgsF,cgsG,csgA,csgB,csgC,entA,entB,entC,entE,entS,espX1,espX5,fepA,fepB,fepC,fepE,fepG,fes,fimB,fimC,fimD,fimE,fimF,fimG,fimH,fimI,gspC,gspD,gspE,gspF,gspG,gspH,gspI,gspJ,gspK,gspL,ibeB,ibeC,iroB,iroC,iroD,iroE,iroN,iucA,iucB,iucC,iutA,ompA,rpoS,yagV_ecpE,yagW_ecpD,yagX_ecpC,yagY_ecpB,yagZ_ecpA,ykgK_ecpR,
EC18CH-0068-2	PRJNA1177805	SRR31115289	SAMN44451650	3 Novel	B1	2018-10	Chicken			Col_MG828,IncFII_pSE11,IncY,	cfaA,cfaB,cfaC,cfaD_cfaE,cgsD,cgsE,cgsF,cgsG,csgA,csgB,csgC,entA,entB,entC,entE,entS,espR1,espX1,espX5,fepA,fepB,fepC,fepE,fepG,fes,fimA,fimB,fimC,fimD,fimE,fimF,fimG,fimH,fimI,gspC,gspD,gspE,gspF,gspG,gspH,gspI,gspK,gspL,hcp1_tssD1,ibeB,ibeC,ompA,rpoS,yagV_ecpE,yagW_ecpD,yagX_ecpC,yagY_ecpB,yagZ_ecpA,ykgK_ecpR,
EC18CH-0076-1	PRJNA1177805	SRR31115288	SAMN44451651	23	C	2018-11	Chicken	blaTEM_1A,tet_B,		IncFIB_AP001918,IncFII_29,IncFII_pEH01,	cfaA,cfaB,cfaD_cfaE,cgsD,cgsE,cgsF,cgsG,csgA,csgB,csgC,entA,entB,entC,entD,entE,entS,espX5,fepA,fepB,fepC,fepD,fepE,fepG,fes,fimA,fimB,fimC,fimD,fimE,fimF,fimG,fimH,fimI,fyuA_psn,gndA,gspE,hcp1_tssD1,ibeB,ibeC,iroB,iroC,iroD,iroE,iroN,irp1,irp2,iucA,iucB,iucC,iutA,KP1_RS17280,ompA,papB,papC,papD,papI,papJ,papK,rpoS,sfaX,ugd,yagV_ecpE,yagW_ecpD,yagX_ecpC,yagY_ecpB,yagZ_ecpA,ybtA,ybtE,ybtP,ybtQ,ybt…
EC18CH-0076-2	PRJNA1177805	SRR31115287	SAMN44451652	117	G	2018-11	Chicken	aph_3____Ib,aph_6__Id,blaTEM_1B,dfrA5,lnu_G,sul2,tet_A,		IncFIB_AP001918,IncFII_29,	cgsD,cgsE,cgsF,cgsG,chuS,chuT,chuU,chuW,chuX,chuY,csgA,csgB,csgC,entA,entB,entC,entD,entE,entS,fepB,fepC,fepE,fepG,fes,fimB,fimC,fimD,fimE,fimF,fimG,fimH,fimI,fyuA_psn,gspC,gspD,gspE,gspF,gspG,gspH,gspI,gspJ,gspK,gspL,ibeB,ibeC,iroB,iroC,iroD,iroE,iroN,irp1,irp2,iucB,iucC,iutA,ompA,pic,rpoS,shuA,shuV,yagV_ecpE,yagW_ecpD,yagX_ecpC,yagY_ecpB,yagZ_ecpA,ybtA,ybtE,ybtP,ybtQ,ybtS,ybtT,ybtU,ybtX,ykgK_ec…
EC18CH-0077-1	PRJNA1177805	SRR31115286	SAMN44451653	140	B2	2018-11	Chicken			IncFIB_AP001918,IncFII_pSE11,	cgsD,cgsE,cgsF,cgsG,chuA,chuS,chuT,chuU,chuV,chuW,chuX,chuY,csgA,csgB,csgC,entA,entB,entC,entD,entE,entS,fdeC,fepA,fepB,fepC,fepD,fepE,fepG,fes,fimB,fimC,fimD,fimE,fimF,fimG,fimH,fimI,fyuA_psn,gspC,gspE,gspF,gspH,gspI,gspJ,gspK,gspL,ibeB,ibeC,iroB,iroC,iroD,iroE,iroN,irp1,irp2,iucA,iucB,iucC,iutA,kpsC,kpsD,kpsE,kpsF,kpsM,kpsS,kpsT,kpsU,neuA,neuB,neuC,neuD,neuE,ompA,rpoS,yagV_ecpE,yagW_ecpD,yagX_e…
EC18CH-0077-2	PRJNA1177805	SRR31115285	SAMN44451654	135	B2	2018-11	Chicken	sul2,		IncB_O_K_Z,IncFIB_AP001918,IncFII_pSE11,p0111,	cgsD,cgsE,cgsF,cgsG,chuA,chuS,chuT,chuU,chuV,chuW,chuX,chuY,csgA,csgB,csgC,entA,entB,entC,entD,entE,entS,fdeC,fepA,fepB,fepC,fepD,fepE,fepG,fes,fimB,fimC,fimD,fimE,fimF,fimG,fimH,fimI,fyuA_psn,gspC,gspD,gspE,gspF,gspG,gspH,gspI,gspJ,gspK,gspL,ibeB,ibeC,iroC,iroD,iroE,iroN,irp1,irp2,iucA,iucB,iucC,iutA,kpsC,kpsD,kpsE,kpsF,kpsM,kpsU,ompA,rpoS,yagV_ecpE,yagW_ecpD,yagX_ecpC,yagY_ecpB,yagZ_ecpA,ybtA,y…
EC18CH-0080-1	PRJNA1177805	SRR31115283	SAMN44451655	117	G	2018-11	Chicken	aadA1,sul1,		Col_MG828,Col156,IncFIB_AP001918,IncFII,IncI2_Delta,	cgsD,cgsE,cgsF,cgsG,chuS,chuT,chuU,chuW,chuX,chuY,csgA,csgB,csgC,entB,entC,entD,entE,entS,espL1,fdeC,fepB,fepC,fepE,fepG,fes,fimB,fimC,fimD,fimE,fimF,fimG,fimH,fimI,fyuA_psn,gspD,gspE,gspF,gspG,gspH,gspI,gspJ,gspK,gspL,ibeB,ibeC,iroB,iroC,iroD,iroE,iroN,irp2,iucA,iucB,iucC,iutA,ompA,papB,papC,papD,papI,papJ,papK,pic,rpoS,sfaX,shuA,shuV,yagV_ecpE,yagW_ecpD,yagX_ecpC,yagY_ecpB,yagZ_ecpA,ybtA,ybtE,y…
EC18CH-0080-2	PRJNA1177805	SRR31115282	SAMN44451656	1172	B1	2018-11	Chicken			Col440I,	cfaA,cfaB,cfaC,cgsD,cgsE,cgsF,cgsG,csgA,csgB,csgC,entA,entB,entC,entD,entE,entS,espX1,espX5,fepA,fepB,fepC,fepE,fepG,fes,fha,fimB,fimC,fimD,fimE,fimF,fimG,fimH,fimI,gspC,gspD,gspE,gspF,gspG,gspH,gspI,gspJ,gspK,gspL,hcp1_tssD1,hcp2_tssD2,ibeC,ompA,rpoS,2,tssB,tssG,tssJ,tssL,vgrG_tssI,yagV_ecpE,yagW_ecpD,yagX_ecpC,yagY_ecpB,yagZ_ecpA,ykgK_ecpR,
EC18CH-0081-1	PRJNA1177805	SRR31115281	SAMN44451657	5203	B1	2018-11	Chicken	aadA1,blaTEM_1B,dfrA1,sul2,		ColRNAI,IncFIB_AP001918,IncFII_pRSB107,IncI1_I_Alpha,IncX4,	cfaA,cfaB,cfaC,cfaD_cfaE,cgsD,cgsE,cgsF,cgsG,csgA,csgB,csgC,entA,entB,entC,entD,entE,entS,espX1,espX5,fepA,fepB,fepC,fepD,fepE,fepG,fes,fha,fimA,fimB,fimC,fimD,fimE,fimF,fimG,fimH,fimI,gspC,gspD,gspE,gspF,gspG,gspH,gspI,gspK,gspL,hcp1_tssD1,hcp2_tssD2,ibeB,ibeC,iroB,iroC,iroD,iroE,iroN,ompA,rpoS,2,tssB,tssF,tssG,tssJ,tssL,yagV_ecpE,yagW_ecpD,yagX_ecpC,yagY_ecpB,yagZ_ecpA,ykgK_ecpR,
EC18CH-0081-2	PRJNA1177805	SRR31115280	SAMN44451658	162	B1	2018-11	Chicken	aadA5,aph_3____Ib,aph_6__Id,blaTEM_1B,catA1,dfrA1,dfrA17,lnu_F,sul2,tet_B,		IncFIB_AP001918,IncFII_pSE11,IncI1_I_Alpha,	cfaA,cfaB,cfaC,cfaD_cfaE,cgsD,cgsE,cgsF,cgsG,csgA,csgB,csgC,entA,entB,entC,entD,entE,entS,espX5,fepA,fepB,fepC,fepE,fepG,fes,fha,fimB,fimC,fimD,fimE,fimF,fimG,fimH,fimI,fyuA_psn,gspC,gspD,gspE,gspF,gspG,gspH,gspI,gspK,gspL,hcp1_tssD1,hcp2_tssD2,ibeB,ibeC,iroB,iroC,iroD,iroE,iroN,irp1,irp2,iucA,iucB,iucC,iutA,ompA,rpoS,2,tssB,tssF,tssG,tssJ,yagV_ecpE,yagW_ecpD,yagX_ecpC,yagY_ecpB,yagZ_ecpA,ybtA,yb…
EC18CH-0083-1	PRJNA1177805	SRR31115279	SAMN44451659	6286	G	2018-11	Chicken			Col156,IncFIB_AP001918,IncFII_pSE11,	cgsD,cgsE,cgsF,cgsG,chuS,chuT,chuU,chuW,chuX,chuY,csgA,csgB,csgC,entA,entB,entC,entD,entE,entS,espL1,fdeC,fepA,fepB,fepC,fepD,fepE,fepG,fes,fimB,fimC,fimD,fimE,fimF,fimG,fimH,fimI,fyuA_psn,gspC,gspD,gspF,gspG,gspH,gspI,gspJ,gspK,gspL,ibeB,ibeC,iroB,iroC,iroD,iroE,iroN,irp1,irp2,iucA,iucB,iucC,iutA,ompA,pic,rpoS,shuA,shuV,yagV_ecpE,yagW_ecpD,yagX_ecpC,yagY_ecpB,yagZ_ecpA,ybtA,ybtE,ybtP,ybtQ,ybtS,y…
EC18CH-0083-2	PRJNA1177805	SRR31115278	SAMN44451660	155	B1	2018-11	Chicken	aadA1,blaTEM_1B,dfrA1,tet_A,		IncFIB_AP001918,IncFII,IncHI1B_pNDM_CIT,p0111,	cfaA,cfaB,cfaC,cfaD_cfaE,cgsD,cgsE,cgsF,cgsG,csgA,csgB,csgC,entA,entB,entC,entD,entE,entS,espX1,espX5,fepA,fepB,fepC,fepE,fepG,fes,fha,fimA,fimB,fimC,fimD,fimE,fimF,fimG,fimH,fimI,gspC,gspD,gspE,gspF,gspG,gspH,gspI,gspJ,gspK,gspL,hcp1_tssD1,hcp2_tssD2,ibeB,ibeC,iroB,iroC,iroD,iroE,iroN,ompA,2,tssB,tssF,tssG,tssJ,tssL,yagV_ecpE,yagW_ecpD,yagX_ecpC,yagY_ecpB,yagZ_ecpA,ykgK_ecpR,
EC18CH-0090-1	PRJNA1177805	SRR31115277	SAMN44451661	1276	F	2018-11	Chicken			ColRNAI,IncFIB_AP001918,IncFIC_FII,p0111,	cgsD,cgsE,cgsF,cgsG,chuA,chuS,chuT,chuU,chuV,chuW,chuX,chuY,csgA,csgB,csgC,entA,entB,entC,entD,entE,entS,espL1,espR1,espX1,espX4,espY1,espY2,fepA,fepB,fepC,fepD,fepE,fepG,fes,fimA,fimB,fimC,fimD,fimE,fimF,fimG,fimH,fimI,gspC,gspD,gspE,gspF,gspG,gspH,gspJ,gspK,gspL,ibeB,ibeC,iucA,iucB,iucC,iutA,ompA,rpoS,yagV_ecpE,yagW_ecpD,yagX_ecpC,yagY_ecpB,yagZ_ecpA,ykgK_ecpR,
EC18CH-0090-2	PRJNA1177805	SRR31115276	SAMN44451662	4 Novel	B1	2018-11	Chicken			IncFIB_AP001918,IncFII_pSE11,	cfaA,cfaB,cfaC,cgsD,cgsE,cgsF,cgsG,csgA,csgB,csgC,entA,entB,entC,entD,entE,entS,espX5,fepA,fepB,fepC,fepE,fepG,fes,fha,fimB,fimC,fimD,fimE,fimF,fimG,fimH,fimI,gspD,gspE,gspF,gspG,gspH,gspI,gspK,hcp1_tssD1,hcp2_tssD2,ibeB,ibeC,iroB,iroC,iroD,iroE,iroN,iucA,iucB,iucC,iutA,ompA,rpoS,tssA,tssB,tssF,tssG,tssJ,tssL,yagV_ecpE,yagW_ecpD,yagX_ecpC,yagY_ecpB,yagZ_ecpA,ykgK_ecpR,
EC18CH-0091-1	PRJNA1177805	SRR31115275	SAMN44451663	1485	F	2018-11	Chicken			Col156,IncFIB_AP001918,IncFII_pRSB107,IncI1_I_Alpha,IncI2_Delta,	cgsD,cgsE,cgsF,cgsG,chuA,chuS,chuT,chuU,chuV,chuW,chuX,chuY,csgA,csgB,csgC,entA,entB,entC,entD,entE,entS,espL1,espR1,espX1,espX4,espY1,espY2,fepA,fepB,fepC,fepD,fepG,fes,fha,fimA,fimB,fimC,fimD,fimE,fimF,fimG,fimH,fimI,gspC,gspD,gspE,gspF,gspG,gspI,gspJ,gspK,hcp1_tssD1,hcp2_tssD2,ibeB,ibeC,iroB,iroC,iroD,iroE,iroN,kpsD,kpsE,kpsF,kpsM,kpsU,ompA,tssA,tssB,tssF,tssG,tssJ,yagV_ecpE,yagW_ecpD,yagX_ecp…
EC18CH-0091-2	PRJNA1177805	SRR31115274	SAMN44451664	117	G	2018-11	Chicken			IncFIB_AP001918,IncFII,	cgsD,cgsE,cgsF,cgsG,chuS,chuT,chuU,chuW,chuX,chuY,csgA,csgB,csgC,east1,entA,entB,entC,entD,entE,entS,fdeC,fepB,fepC,fepD,fepE,fepG,fes,fimB,fimC,fimD,fimE,fimF,fimG,fimH,fimI,fyuA_psn,gspC,gspD,gspE,gspG,gspH,gspI,gspJ,gspK,gspL,ibeB,ibeC,iroB,iroC,iroD,iroE,iroN,irp1,irp2,iucA,iucB,iucC,iutA,ompA,pic,shuV,yagV_ecpE,yagW_ecpD,yagX_ecpC,yagY_ecpB,yagZ_ecpA,ybtA,ybtE,ybtP,ybtQ,ybtS,ybtT,ybtU,ybtX,y…
EC18CH-0092-1	PRJNA1177805	SRR31116040	SAMN44451665	1485	F	2018-11	Chicken	blaTEM_1B,tet_A,	gyrA p.S83L,gyrA p.D87G,parC p.S80I	IncFIA,IncFIA_pBK30683,IncFIB_AP001918,IncFII_pSE11,IncI1_I_Alpha,IncI2,p0111,	cgsD,cgsE,cgsF,cgsG,chuA,chuS,chuT,chuU,chuV,chuW,chuX,chuY,csgA,csgB,csgC,entA,entB,entC,entD,entE,entS,espL1,espR1,espX1,espX4,espY1,espY2,fepA,fepB,fepC,fepD,fepE,fepG,fes,fha,fimB,fimC,fimD,fimE,fimF,fimG,fimH,fimI,hcp1_tssD1,hcp2_tssD2,ibeB,ibeC,iroB,iroC,iroD,iroE,iroN,iucA,iucB,iucC,iutA,ompA,rpoS,tssA,tssB,tssF,tssG,tssJ,yagV_ecpE,yagW_ecpD,yagX_ecpC,yagY_ecpB,yagZ_ecpA,ykgK_ecpR,
EC18CH-0092-2	PRJNA1177805	SRR31116039	SAMN44451666	744	A	2018-11	Chicken	aph_3____Ib,aph_3___Ia,aph_6__Id,blaTEM_1D,catA1,sul2,tet_B,	gyrA p.S83L,gyrA p.D87N,parC p.A56T,parC p.S80I	Col156,ColRNAI,IncFII_pHN7A8,IncX1,IncY,	cgsD,cgsE,cgsF,cgsG,csgA,csgB,csgC,entA,entB,entC,entD,entE,entS,espL4,espX1,espX5,fdeC,fepA,fepB,fepC,fepD,fepE,fepG,fes,fimB,fimC,fimD,fimE,fimF,fimG,fimH,fimI,galF,gndA,hcp2_tssD2,ibeC,ompA,rpoS,tssB,ugd,yagV_ecpE,yagW_ecpD,yagX_ecpC,yagY_ecpB,yagZ_ecpA,ykgK_ecpR,
EC18CH-0093-1	PRJNA1177805	SRR31116038	SAMN44451667	2792	E	2018-11	Chicken	blaTEM_1B,		IncI1_I_Alpha,p0111,	cgsD,cgsE,cgsF,cgsG,chuA,chuS,chuT,chuW,chuX,csgA,csgB,csgC,entA,entB,entC,entD,entE,entS,espL1,espL4,espR1,espX1,espX2,espX4,espX5,espY2,espY3,espY4,espY5,fepA,fepB,fepC,fepD,fepE,fepG,fes,fha,fimA,fimB,fimC,fimD,fimE,fimF,fimG,fimH,fimI,gspC,gspD,gspE,gspF,gspG,gspH,gspI,gspJ,gspK,gspL,hcp2_tssD2,ibeB,ibeC,ompA,rpoS,shuU,shuV,shuY,tssA,tssB,tssF,tssG,tssJ,tssL,yagV_ecpE,yagW_ecpD,yagX_ecpC,yagY…
EC18CH-0093-2	PRJNA1177805	SRR31116037	SAMN44451668	2792	E	2018-11	Chicken			p0111,	cgsD,cgsE,cgsF,cgsG,chuA,chuS,chuT,chuW,chuX,csgA,csgB,csgC,entA,entB,entC,entD,entE,entS,espL1,espL4,espR1,espX1,espX2,espX4,espX5,espY2,espY3,espY4,espY5,fepA,fepB,fepC,fepD,fepE,fepG,fes,fha,fimA,fimB,fimC,fimD,fimE,fimF,fimG,fimH,fimI,gspC,gspD,gspE,gspF,gspG,gspH,gspI,gspJ,gspK,gspL,hcp2_tssD2,ibeB,ibeC,ompA,rpoS,shuU,shuV,shuY,tssA,tssB,tssF,tssG,tssJ,tssL,vgrG_tssI,yagV_ecpE,yagW_ecpD,yagX…
EC18CH-0094-1	PRJNA1177805	SRR31116036	SAMN44451669	95	B2	2018-11	Chicken	sul2,		Col_MG828,Col156,IncFIB_AP001918,IncFII_pSE11,	cgsD,cgsE,cgsF,chuA,chuS,chuT,chuU,chuV,chuW,chuX,chuY,clbA,clbB,clbC,clbD,clbE,clbF,clbG,clbH,clbI,clbL,clbM,clbN,clbO,clbP,clbQ,clbS,csgA,csgB,csgC,east1,entA,entB,entC,entD,entE,entS,fdeC,fepA,fepB,fepC,fepD,fepE,fepG,fes,fimB,fimC,fimD,fimE,fimF,fimG,fimH,fimI,fyuA_psn,gspC,gspD,gspE,gspF,gspG,gspH,gspJ,gspK,gspL,ibeB,ibeC,iroB,iroC,iroD,iroE,iroN,irp1,iucA,iucB,iucC,iutA,kpsC,kpsD,kpsE,kpsF,…
EC18CH-0094-2	PRJNA1177805	SRR31116035	SAMN44451670	1485	F	2018-11	Chicken	aph_3____Ib,aph_6__Id,blaTEM_1B,sul2,	gyrA p.S83L,parC p.S80I	IncFIA,IncFIA_pBK30683,IncFIB_AP001918,IncFII_pSE11,	cfaC,cgsD,cgsE,cgsF,cgsG,chuA,chuS,chuT,chuU,chuV,chuW,chuX,chuY,csgA,csgB,csgC,entA,entB,entC,entD,entE,entS,espL1,espR1,espX1,espX4,espY1,espY2,fepA,fepB,fepC,fepD,fepE,fepG,fes,fha,fimB,fimC,fimD,fimE,fimF,fimG,fimH,fimI,gspC,gspD,gspE,gspF,gspG,gspH,gspI,gspJ,gspK,hcp1_tssD1,hcp2_tssD2,ibeB,ibeC,iroB,iroC,iroD,iroE,iroN,iucA,iucB,iucC,iutA,kpsC,kpsD,kpsE,kpsF,kpsM,kpsU,ompA,rpoS,sfaX,tssA,tss…
EC18CH-0099-1	PRJNA1177805	SRR31116034	SAMN44451671	4 Novel	B1	2018-12	Chicken			IncFIB_AP001918,IncFII_pSE11,	cfaA,cfaB,cfaC,cgsD,cgsE,cgsF,cgsG,csgA,csgB,csgC,entB,entC,entD,entE,entS,espX5,fepA,fepB,fepC,fepE,fepG,fes,fha,fimB,fimC,fimD,fimE,fimF,fimG,fimH,fimI,gspC,gspD,gspE,gspF,gspG,gspH,gspI,gspK,hcp1_tssD1,hcp2_tssD2,ibeB,ibeC,iroB,iroC,iroD,iroE,iroN,iucA,iucB,iucC,iutA,ompA,rpoS,tssA,tssB,tssF,tssG,tssJ,tssL,yagV_ecpE,yagW_ecpD,yagX_ecpC,yagY_ecpB,yagZ_ecpA,ykgK_ecpR,
EC18CH-0099-2	PRJNA1177805	SRR31116033	SAMN44451672	1775	E	2018-12	Chicken	aadA1,aph_3____Ib,aph_6__Id,blaTEM_1B,dfrA1,sul1,sul2,tet_A,		IncFIB_AP001918,IncFII_pSE11,2,IncY,	cgsD,cgsE,cgsF,cgsG,chuA,chuS,chuW,chuX,csgA,csgB,csgC,entA,entB,entC,entD,entE,entS,espL1,espL4,espR1,espX1,espX2,espX5,espY1,espY2,espY3,fepB,fepC,fepE,fepG,fes,fha,fimA,fimB,fimC,fimD,fimE,fimF,fimG,fimH,fimI,gspC,gspD,gspE,gspF,gspG,gspH,gspI,gspJ,gspK,gspL,hcp2_tssD2,ibeB,ibeC,iucA,iucB,iucC,iutA,ompA,rpoS,shuT,shuU,shuV,shuY,tssB,tssF,tssJ,tssL,yagV_ecpE,yagW_ecpD,yagX_ecpC,yagY_ecpB,yagZ_e…
EC18CH-0100-1	PRJNA1177805	SRR31116032	SAMN44451673	1483	B1	2018-12	Chicken	aph_3____Ib,aph_6__Id,		Col_MG828,Col156,ColRNAI,IncI1_I_Alpha,2,	cfaA,cfaB,cfaC,cfaD_cfaE,cgsD,cgsE,cgsF,cgsG,csgA,csgB,csgC,entA,entB,entC,entD,entE,entS,espX5,fepA,fepB,fepC,fepD,fepE,fepG,fes,fha,fimA,fimB,fimC,fimD,fimE,fimF,fimG,fimH,fimI,gspC,gspD,gspE,gspF,gspG,gspH,gspI,gspK,gspL,hcp1_tssD1,hcp2_tssD2,ibeB,ibeC,mrkA,mrkB,mrkC,mrkD,mrkF,mrkI,mrkJ,ompA,rpoS,tssA,tssB,tssF,tssG,tssJ,tssL,yagV_ecpE,yagW_ecpD,yagX_ecpC,yagY_ecpB,yagZ_ecpA,ykgK_ecpR,
EC18CH-0100-2	PRJNA1177805	SRR31116031	SAMN44451674	1775	E	2018-12	Chicken	aadA1,aph_3____Ib,aph_6__Id,blaTEM_1B,dfrA1,sul1,sul2,tet_A,		ColRNAI,IncFIB_AP001918,IncFII_pSE11,2,IncY,	cgsD,cgsE,cgsF,cgsG,chuA,chuS,chuW,chuX,csgA,csgB,csgC,entA,entB,entC,entD,entE,entS,espL1,espL4,espR1,espX1,espX2,espX5,espY1,espY2,espY3,fepB,fepC,fepE,fepG,fes,fha,fimA,fimB,fimC,fimD,fimE,fimF,fimG,fimH,fimI,gspC,gspE,gspF,gspG,gspH,gspI,gspJ,gspK,gspL,hcp2_tssD2,ibeB,ibeC,iucA,iucB,iucC,iutA,ompA,shuT,shuU,shuV,shuY,tssB,tssF,tssJ,tssL,yagV_ecpE,yagW_ecpD,yagX_ecpC,yagY_ecpB,yagZ_ecpA,ykgK_e…
EC18CH-0103-1	PRJNA1177805	SRR31116029	SAMN44451675	117	G	2018-12	Chicken	tet_B,		Col_MG828,ColRNAI,IncFIB_AP001918,IncFII_pSE11,	cgsD,cgsE,cgsF,cgsG,chuS,chuT,chuU,chuW,chuX,chuY,csgA,csgB,csgC,entA,entB,entC,entD,entE,entS,espL1,fepB,fepC,fepE,fepG,fes,fimB,fimC,fimD,fimE,fimF,fimG,fimH,fimI,fyuA_psn,gspC,gspD,gspE,gspF,gspG,gspH,gspI,gspJ,gspK,gspL,ibeB,ibeC,iroB,iroC,iroD,iroE,iroN,irp1,irp2,iucA,iucB,iucC,iutA,ompA,shuA,shuV,yagV_ecpE,yagW_ecpD,yagX_ecpC,yagY_ecpB,yagZ_ecpA,ybtA,ybtE,ybtP,ybtQ,ybtS,ybtT,ybtU,ybtX,ykgK_…
EC18CH-0103-2	PRJNA1177805	SRR31116028	SAMN44451676	2705	A	2018-12	Chicken	dfrA14,qnrS1,sul2,tet_A,		IncHI1B_pNDM_CIT,p0111,	cgsD,cgsE,cgsF,cgsG,csgA,csgB,csgC,entA,entB,entC,entD,entE,entS,fepA,fepB,fepC,fepD,fepE,fepG,fes,fha,fimB,fimC,fimD,fimE,fimF,fimG,fimH,fimI,gspC,gspL,hcp1_tssD1,ibeC,ompA,rpoS,tssB,tssF,tssG,yagV_ecpE,yagY_ecpB,yagZ_ecpA,ykgK_ecpR,
EC18CH-0106-1	PRJNA1177805	SRR31116027	SAMN44451677	2772	B1	2018-12	Chicken	aadA17,blaTEM_1B,dfrA1,lnu_F,sul2,		Col_MG828,IncFIB_AP001918,IncFII_pRSB107,IncI1_I_Alpha,	cfaA,cfaB,cfaC,cfaD_cfaE,cgsD,cgsE,cgsF,cgsG,csgA,csgB,csgC,east1,entA,entB,entC,entD,entE,entS,espX1,espX5,fepA,fepB,fepC,fepD,fepE,fepG,fes,fimA,fimB,fimC,fimD,fimE,fimF,fimG,fimH,fimI,gspC,gspD,gspE,gspF,gspG,gspH,gspI,gspK,gspL,ibeB,ibeC,iroB,iroC,iroD,iroE,iroN,ompA,rpoS,yagV_ecpE,yagW_ecpD,yagX_ecpC,yagY_ecpB,yagZ_ecpA,ykgK_ecpR,
EC18CH-0106-2	PRJNA1177805	SRR31116026	SAMN44451678	665	A	2018-12	Chicken	aadA1,blaTEM_1B,dfrA1,lnu_G,		Col_MG828,Col440I,ColRNAI,IncFIB_AP001918,IncFIC_FII,2,	cgsD,cgsE,cgsF,cgsG,csgA,csgB,csgC,east1,entA,entB,entC,entD,entE,entS,fdeC,fepA,fepB,fepC,fepD,fepE,fepG,fes,fha,fimA,fimB,fimC,fimD,fimE,fimF,fimG,fimH,fimI,gspC,gspD,gspE,gspF,gspG,gspH,gspI,gspK,gspL,hcp1_tssD1,hcp2_tssD2,ibeC,ompA,rpoS,2,tssB,tssF,tssG,tssJ,tssL,yagV_ecpE,yagW_ecpD,yagX_ecpC,yagY_ecpB,yagZ_ecpA,ykgK_ecpR,
EC18CH-0107-1	PRJNA1177805	SRR31116025	SAMN44451679	154	B1	2018-12	Chicken	aadA1,blaTEM_1B,dfrA1,sul2,		IncI1_I_Alpha,	cfaA,cfaB,cfaC,cfaD_cfaE,cgsD,cgsE,cgsF,cgsG,csgA,csgB,csgC,entA,entB,entC,entD,entE,entS,espR1,espX1,espX5,fepA,fepB,fepC,fepE,fepG,fes,fimA,fimB,fimC,fimD,fimE,fimF,fimG,fimH,fimI,gspC,gspD,gspE,gspF,gspG,gspH,gspI,gspK,gspL,hcp1_tssD1,ibeB,ibeC,ompA,rpoS,yagV_ecpE,yagW_ecpD,yagX_ecpC,yagY_ecpB,yagZ_ecpA,ykgK_ecpR,
EC18CH-0107-2	PRJNA1177805	SRR31116024	SAMN44451680	154	B1	2018-12	Chicken	aadA1,blaTEM_1B,dfrA1,sul2,		IncI1_I_Alpha,	cfaA,cfaB,cfaC,cfaD_cfaE,cgsD,cgsE,cgsF,csgA,csgB,csgC,entA,entB,entC,entD,entE,entS,espR1,espX1,espX5,fepB,fepC,fepE,fepG,fes,fimA,fimB,fimC,fimD,fimE,fimF,fimG,fimH,fimI,gspC,gspD,gspE,gspF,gspG,gspH,gspI,gspK,gspL,hcp1_tssD1,ibeB,ibeC,ompA,rpoS,yagV_ecpE,yagW_ecpD,yagX_ecpC,yagY_ecpB,yagZ_ecpA,ykgK_ecpR,
EC18CH-0120-1	PRJNA1177805	SRR31116023	SAMN44451681	1011	D	2019-01	Chicken			Col_MG828,Col156,ColRNAI,p0111,	cgsD,cgsE,cgsF,cgsG,chuS,chuU,chuW,chuX,chuY,csgA,csgB,csgC,entA,entB,entC,entD,entE,entS,espL1,espX1,espX2,espX4,espX5,espX6,espY1,espY2,espY3,fepA,fepB,fepC,fepE,fepG,fes,fha,fimA,fimB,fimC,fimD,fimE,fimF,fimG,fimH,fimI,gspC,gspD,gspE,gspF,gspG,gspH,gspI,gspK,gspL,hcp2_tssD2,ibeB,ibeC,ompA,shuA,shuT,shuV,tssA,tssB,tssF,tssG,tssJ,tssL,yagV_ecpE,yagW_ecpD,yagX_ecpC,yagY_ecpB,yagZ_ecpA,ykgK_ecpR,
EC18CH-0120-2	PRJNA1177805	SRR31116022	SAMN44451682	1775	E	2019-01	Chicken	blaTEM_1B,dfrA1,sul2,tet_A,		IncFII_pCoo,IncI1_I_Alpha,	cgsD,cgsE,cgsF,cgsG,chuA,chuS,chuW,chuX,csgA,csgB,csgC,entA,entB,entC,entD,entE,entS,espL1,espL4,espR1,espX1,espX2,espX5,espY1,espY2,espY3,fepA,fepB,fepC,fepE,fepG,fes,fha,fimA,fimB,fimC,fimD,fimE,fimF,fimG,fimH,fimI,gspC,gspD,gspE,gspF,gspG,gspH,gspI,gspJ,gspK,gspL,hcp2_tssD2,ibeB,ibeC,ompA,shuT,shuU,shuV,shuY,tssA,tssB,tssF,tssJ,tssL,yagV_ecpE,yagW_ecpD,yagX_ecpC,yagY_ecpB,yagZ_ecpA,ykgK_ecpR,
EC18CH-0121-1	PRJNA1177805	SRR31116021	SAMN44451683	135	B2	2019-01	Chicken			IncFIB_AP001918,IncFII,2,	cgsD,cgsE,cgsF,cgsG,chuA,chuS,chuT,chuU,chuV,chuW,chuX,chuY,csgA,csgB,csgC,entA,entB,entC,entD,entE,entF,entS,fdeC,fepA,fepB,fepC,fepD,fepE,fepG,fes,fimB,fimC,fimD,fimE,fimF,fimG,fimH,fimI,fyuA_psn,gspC,gspD,gspE,gspF,gspG,gspH,gspI,gspJ,gspK,gspL,ibeB,ibeC,iroB,iroC,iroD,iroE,iroN,irp1,irp2,kpsC,kpsD,kpsE,kpsF,kpsM,kpsU,ompA,yagV_ecpE,yagW_ecpD,yagX_ecpC,yagY_ecpB,yagZ_ecpA,ybtA,ybtE,ybtP,ybtQ,y…
EC18CH-0121-2	PRJNA1177805	SRR31116020	SAMN44451684	10	A	2019-01	Chicken	blaTEM_1B,dfrA1,sul2,		Col_MG828,IncI1_I_Alpha,p0111,	cgsD,cgsE,cgsF,cgsG,csgA,csgB,csgC,entA,entB,entC,entD,entE,entS,espL4,fepA,fepB,fepC,fepD,fepE,fepG,fes,fimB,fimC,fimE,fimF,fimG,fimH,fimI,ibeC,ompA,rpoS,yagV_ecpE,yagW_ecpD,yagX_ecpC,yagY_ecpB,yagZ_ecpA,ykgK_ecpR,
EC18CH-0122-1	PRJNA1177805	SRR31116018	SAMN44451685	752	A	2019-01	Chicken	aph_3____Ib,aph_6__Id,blaTEM_1D,		IncFII_29,p0111,	AAC38364,cesAB,cesD,cesD2,cesT,cgsD,cgsE,cgsF,cgsG,csgA,csgB,csgC,entA,entB,entC,entD,entE,entS,escD,escE,escF,escG,escI,escJ,escK,escL,escN,escO,escR,escS,escT,escU,escV,espA,espL4,espX5,etgA,fdeC,fepA,fepB,fepC,fepD,fepE,fepG,fes,fimB,fimC,fimD,fimE,fimF,fimG,fimH,fimI,glrA,hcp1_tssD1,ibeB,ibeC,nleB2,nleG7,nleH1,ompA,rorf1,rpoS,sepD,sepL,tssA,yagV_ecpE,yagX_ecpC,yagY_ecpB,yagZ_ecpA,ykgK_ecpR,
EC18CH-0122-2	PRJNA1177805	SRR31116017	SAMN44451686	135	B2	2019-01	Chicken	aph_3____Ib,aph_6__Id,tet_A,		IncFIB_AP001918,IncFII_pRSB107,	cgsD,cgsE,cgsF,cgsG,chuA,chuS,chuT,chuU,chuV,chuW,chuX,chuY,csgA,csgB,csgC,entA,entB,entC,entD,entE,entF,entS,fdeC,fepA,fepB,fepC,fepD,fepE,fepG,fes,fimB,fimC,fimD,fimE,fimF,fimG,fimH,fimI,fyuA_psn,gspC,gspD,gspE,gspF,gspG,gspH,gspI,gspJ,gspK,gspL,ibeB,ibeC,iroB,iroC,iroD,iroE,iroN,irp1,kpsC,kpsD,kpsE,kpsF,kpsM,kpsU,ompA,rpoS,yagV_ecpE,yagW_ecpD,yagX_ecpC,yagY_ecpB,yagZ_ecpA,ybtA,ybtE,ybtP,ybtQ,y…
EC18CH-0123-2	PRJNA1177805	SRR31116016	SAMN44451687	1049	B1	2019-01	Chicken	qnrB19,		Col_MG828,Col_pHAD28,Col156,Col440I,IncY,	cfaA,cfaB,cfaC,cfaD_cfaE,cgsD,cgsE,cgsF,cgsG,csgA,csgB,csgC,east1,entA,entB,entC,entD,entE,entS,espX1,espX5,fepA,fepB,fepC,fepD,fepE,fepG,fes,fha,fimA,fimB,fimC,fimD,fimE,fimF,fimG,fimH,fimI,fyuA_psn,gspC,gspD,gspE,gspF,gspG,gspH,gspI,gspJ,gspK,gspL,hcp1_tssD1,hcp2_tssD2,ibeB,ibeC,irp1,irp2,ompA,rpoS,2,tssB,tssF,tssG,tssJ,tssL,yagV_ecpE,yagW_ecpD,yagX_ecpC,yagY_ecpB,yagZ_ecpA,ybtA,ybtE,ybtP,ybtQ,…
EC18CH-0124-2	PRJNA1177805	SRR31116015	SAMN44451688	2171	F	2019-01	Chicken	aadA22,lnu_F,	gyrA p.S83L,parE p.I355T	Col_MG828,ColRNAI,IncB_O_K_Z,IncFIB_AP001918,IncFII_pSE11,	cgsD,cgsE,cgsF,cgsG,chuA,chuS,chuT,chuU,chuV,chuW,chuX,chuY,csgA,csgB,csgC,entA,entB,entC,entE,entS,espL1,espX1,espX4,espY1,espY2,fdeC,fepA,fepB,fepC,fepD,fepE,fepG,fes,fimA,fimB,fimC,fimD,fimE,fimF,fimG,fimH,fimI,fyuA_psn,gspC,gspD,gspE,gspF,gspG,gspH,gspI,gspJ,gspK,gspL,ibeB,ibeC,iroB,iroC,iroD,iroE,iroN,irp1,irp2,iucA,iucB,iucC,iutA,kpsC,kpsD,kpsE,kpsF,kpsM,kpsS,kpsU,ompA,rpoS,yagV_ecpE,yagW_e…
EC18CH-0126-1	PRJNA1177805	SRR31116014	SAMN44451689	2599	B1	2019-01	Chicken	aac_3__IId,aadA5,aph_3____Ib,aph_6__Id,blaTEM_1B,dfrA17,fosA7,mph_A,sul1,sul2,tet_A,	gyrA p.S83L,gyrA p.D87N,parC p.S80I	IncFIB_AP001918,IncFII_pSE11,	cfaA,cfaB,cfaC,cfaD_cfaE,cgsD,cgsE,cgsF,cgsG,csgA,csgB,csgC,east1,entA,entB,entC,entD,entE,entS,espX5,fepA,fepB,fepC,fepE,fepG,fes,fha,fimB,fimC,fimD,fimE,fimF,fimG,fimH,fimI,gspC,gspD,gspE,gspF,gspG,gspH,gspI,gspK,gspL,hcp1_tssD1,hcp2_tssD2,ibeB,ibeC,iroB,iroC,iroD,iroE,iroN,iucA,iucB,iucC,iutA,ompA,rpoS,2,tssB,tssF,tssG,tssJ,tssL,yagV_ecpE,yagW_ecpD,yagX_ecpC,yagY_ecpB,yagZ_ecpA,ykgK_ecpR,
EC18CH-0127-2	PRJNA1177805	SRR31116013	SAMN44451690	359	B1	2019-01	Chicken	aph_3____Ib,blaTEM_1C,floR,sul2,tet_A,	gyrA p.S83L,gyrA p.D87N,parC p.S80I	IncB_O_K_Z,IncFIB_AP001918,IncFII_pSE11,IncI2,	cfaA,cfaB,cfaC,cfaD_cfaE,cgsD,cgsE,cgsF,cgsG,csgA,csgB,csgC,entA,entB,entC,entE,entS,espX1,espX5,fepA,fepB,fepC,fepD,fepE,fepG,fes,fimA,fimB,fimC,fimD,fimE,fimF,fimG,fimH,fimI,gspL,hcp1_tssD1,ibeB,ibeC,iroB,iroC,iroD,iroE,iroN,iucA,iucB,iucC,iutA,ompA,rpoS,tssB,yagV_ecpE,yagW_ecpD,yagX_ecpC,yagY_ecpB,yagZ_ecpA,ykgK_ecpR,
EC18CH-0128-1	PRJNA1177805	SRR31116012	SAMN44451691	1286	A	2019-01	Chicken	aadA24,blaTEM_1B,dfrA1,lnu_G,sul2,tet_A,		ColRNAI,IncFIB_AP001918,IncFII,IncI1_I_Alpha,IncI2_Delta,IncX4,	cgsD,cgsE,cgsF,cgsG,csgA,csgB,csgC,entA,entB,entC,entD,entE,entS,espL4,espX4,espX5,espY1,fepA,fepB,fepC,fepD,fepE,fepG,fes,fimB,fimC,fimD,fimE,fimF,fimG,fimH,fimI,gspC,gspD,gspE,gspF,gspG,gspH,gspI,gspK,gspL,hcp1_tssD1,ibeC,iroB,iroC,iroD,iroE,iroN,ompA,rpoS,tssB,yagV_ecpE,yagW_ecpD,yagX_ecpC,yagY_ecpB,yagZ_ecpA,ykgK_ecpR,
EC18CH-0128-2	PRJNA1177805	SRR31115851	SAMN44451692	5796	G	2019-01	Chicken	aac_3__VIa,aadA1,sul1,tet_C,		IncFIB_AP001918,IncFII_pSE11,	cgsD,cgsE,cgsF,cgsG,chuS,chuT,chuU,chuW,chuX,chuY,csgA,csgB,csgC,entA,entB,entC,entD,entE,entS,fdeC,fepB,fepC,fepD,fepE,fepG,fes,fimB,fimC,fimE,fimF,fimG,fimH,fimI,gspC,gspD,gspE,gspF,gspG,gspH,gspI,gspJ,gspK,gspL,ibeB,ibeC,iroB,iroC,iroD,iroE,iroN,iucA,iucB,iucC,iutA,ompA,pic,rpoS,shuV,yagV_ecpE,yagW_ecpD,yagX_ecpC,yagY_ecpB,yagZ_ecpA,ykgK_ecpR,
EC18CH-0130-1	PRJNA1177805	SRR31115850	SAMN44451693	117	G	2019-01	Chicken			Col_MG828,IncFIB_AP001918,IncFII,	cgsD,cgsE,cgsF,cgsG,chuS,chuT,chuU,chuW,chuX,chuY,csgA,csgB,csgC,entA,entB,entC,entD,entE,entS,espL1,fdeC,fepB,fepC,fepD,fepE,fepG,fes,fimB,fimC,fimD,fimE,fimF,fimG,fimH,fimI,gspC,gspD,gspE,gspF,gspG,gspH,gspI,gspJ,gspK,gspL,ibeB,ibeC,iroB,iroC,iroD,iroE,iroN,iucA,iucB,iucC,iutA,ompA,pic,rpoS,shuA,shuV,yagV_ecpE,yagW_ecpD,yagX_ecpC,yagY_ecpB,yagZ_ecpA,ykgK_ecpR,
EC18CH-0130-2	PRJNA1177805	SRR31115849	SAMN44451694	4162	B1	2019-01	Chicken			Col_MG828,IncB_O_K_Z,IncFIB_AP001918,IncFII_pSE11,	cfaA,cfaB,cfaC,cfaD_cfaE,cgsD,cgsE,cgsF,cgsG,csgA,csgB,csgC,entA,entB,entC,entD,entE,entS,espX1,espX5,fepA,fepB,fepC,fepE,fepG,fes,fimB,fimC,fimD,fimE,fimF,fimG,fimH,fimI,gspC,gspD,gspE,gspF,gspG,gspH,gspI,gspJ,gspK,gspL,hcp1_tssD1,hcp2_tssD2,ibeB,ibeC,iroB,iroC,iroD,iroE,iroN,iucA,iucB,iucC,iutA,ompA,rpoS,tssB,tssF,tssG,yagV_ecpE,yagW_ecpD,yagX_ecpC,yagY_ecpB,yagZ_ecpA,ykgK_ecpR,
EC18CH-0132-1	PRJNA1177805	SRR31115847	SAMN44451695	1844	B1	2019-01	Chicken	blaTEM_1B,		IncFIA,IncFIA_pBK30683,IncFIB_AP001918,IncFII_pSE11,p0111,	cfaA,cfaB,cfaC,cfaD_cfaE,cgsD,cgsE,cgsF,cgsG,csgA,csgB,csgC,entA,entB,entC,entD,entE,entS,espX1,espX5,fepA,fepB,fepC,fepD,fepE,fepG,fes,fimB,fimC,fimD,fimE,fimF,fimG,fimH,fimI,gspC,gspD,gspE,gspF,gspG,gspH,gspI,gspK,gspL,ibeB,ibeC,iroB,iroC,iroD,iroE,iroN,iucA,iucB,iucC,iutA,KP1_RS17280,ompA,rpoS,yagV_ecpE,yagW_ecpD,yagX_ecpC,yagY_ecpB,yagZ_ecpA,ykgK_ecpR,
EC18CH-0132-2	PRJNA1177805	SRR31115846	SAMN44451696	1844	B1	2019-01	Chicken	blaTEM_1B,		IncFIA,IncFIA_pBK30683,IncFIB_AP001918,IncFII_pSE11,p0111,	cfaA,cfaB,cfaC,cfaD_cfaE,cgsD,cgsE,cgsF,cgsG,csgA,csgB,csgC,entA,entB,entC,entD,entE,entS,espX1,espX5,fepA,fepB,fepC,fepD,fepE,fepG,fes,fimB,fimC,fimD,fimE,fimF,fimG,fimH,fimI,gspC,gspD,gspE,gspF,gspG,gspH,gspI,gspK,gspL,ibeB,ibeC,iroB,iroC,iroD,iroE,iroN,iucA,iucB,iucC,iutA,KP1_RS17280,ompA,rpoS,yagV_ecpE,yagW_ecpD,yagX_ecpC,yagY_ecpB,yagZ_ecpA,ykgK_ecpR,
EC18CH-0133-2	PRJNA1177805	SRR31115845	SAMN44451697	1148	B1	2019-01	Chicken	aph_3____Ib,aph_6__Id,blaTEM_1B,dfrA14,sul2,	gyrA p.S83L,gyrA p.D87N,parC p.S80I,parC p.E84G	Col_MG828,Col440I,ColRNAI,IncFIA,IncFIA_pBK30683,IncFIB_AP001918,IncFII_pSE11,IncI1_I_Alpha,	cfaA,cfaB,cfaC,cfaD_cfaE,cgsD,cgsE,cgsF,cgsG,csgA,csgB,csgC,entA,entB,entC,entD,entE,entS,espX1,espX5,fepA,fepB,fepC,fepD,fepG,fes,fimB,fimC,fimD,fimE,fimF,fimG,fimH,fimI,gspC,gspD,gspE,gspF,gspG,gspH,gspI,gspJ,gspK,gspL,ibeB,ibeC,iroB,iroC,iroD,iroE,iroN,iucA,iucB,iucC,iutA,ompA,rpoS,yagV_ecpE,yagW_ecpD,yagX_ecpC,yagY_ecpB,yagZ_ecpA,ykgK_ecpR,
EC18CH-0135-2	PRJNA1177805	SRR31115844	SAMN44451698	40	B1	2019-01	Chicken				AAC38364,cesAB,cesD,cesD2,cesL,cesT,cfaA,cfaB,cfaC,cfaD_cfaE,cgsD,cgsE,cgsF,cgsG,csgA,csgB,csgC,entA,entB,entC,entD,entE,entS,escC,escD,escE,escF,escJ,escK,escL,escN,escO,escR,escS,escT,escU,escV,espA,espL2,espX1,espX5,etgA,fepA,fepB,fepC,fepD,fepG,fes,fha,fimA,fimB,fimC,fimD,fimE,fimF,fimG,fimH,fimI,glrA,gspC,gspD,gspE,gspF,gspG,gspH,gspI,gspK,gspL,hcp1_tssD1,ibeB,ibeC,lifA_efa1,nleB1,nleB2,nleC…
EC18CH-0137-2	PRJNA1177805	SRR31115843	SAMN44451699	1011	D	2019-02	Chicken	aadA1,aph_3____Ib,blaTEM_1B,dfrA1,lnu_F,sul1,sul2,tet_A,	gyrA p.S83L,gyrA p.D87N,parC p.S80I	IncB_O_K_Z,IncFIB_AP001918,IncFIB_H89_PhagePlasmid,IncFII,IncI1_I_Alpha,IncY,	cgsD,cgsE,cgsF,cgsG,chuS,chuU,chuW,chuX,chuY,csgA,csgB,csgC,east1,entA,entB,entC,entD,entE,entS,espL1,espX1,espX2,espX4,espX5,espX6,espY1,espY2,espY3,fepA,fepB,fepC,fepE,fepG,fes,fha,fimA,fimB,fimC,fimD,fimE,fimF,fimG,fimH,fimI,gspC,gspD,gspE,gspF,gspG,gspH,gspI,gspJ,gspK,gspL,hcp2_tssD2,ibeB,ibeC,iroB,iroC,iroD,iroE,iroN,ompA,rpoS,shuA,shuT,shuV,tssA,tssB,tssF,tssG,tssJ,tssL,vgrG_tssI,yagV_ecpE,…
EC18CH-0138-1	PRJNA1177805	SRR31115842	SAMN44451700	117	G	2019-02	Chicken			Col156,IncFIB_AP001918,IncFII_pSE11,IncI2_Delta,	cgsD,cgsE,cgsF,cgsG,chuS,chuT,chuU,chuW,chuX,chuY,csgA,csgB,csgC,entA,entB,entC,entD,entE,entS,espL1,fdeC,fepB,fepC,fepE,fepG,fes,fimB,fimC,fimD,fimE,fimF,fimG,fimH,fimI,fyuA_psn,gspC,gspD,gspE,gspF,gspG,gspH,gspI,gspJ,gspK,gspL,ibeB,ibeC,iroB,iroC,iroD,iroE,iroN,irp2,iucA,iucB,iucC,iutA,ompA,pic,rpoS,shuA,shuV,yagV_ecpE,yagW_ecpD,yagX_ecpC,yagY_ecpB,yagZ_ecpA,ybtA,ybtE,ybtP,ybtQ,ybtS,ybtT,ybtU,y…
EC18CH-0138-2	PRJNA1177805	SRR31115841	SAMN44451701	4993	D	2019-02	Chicken			Col156,ColpVC,ColRNAI,IncFIB_AP001918,IncFIB_H89_PhagePlasmid,IncFII_pRSB107,IncI2_Delta,IncX4,	cgsD,cgsE,cgsF,cgsG,chuS,chuT,chuU,chuW,chuX,chuY,csgA,csgB,csgC,entA,entB,entC,entD,entE,entS,espL1,espL4,espR1,espX1,espX2,espX4,espX5,espY2,espY3,fepA,fepB,fepC,fepD,fepE,fepG,fes,fimB,fimC,fimD,fimE,fimF,fimG,fimH,fimI,gspC,gspD,gspE,gspF,gspG,gspH,gspI,gspJ,gspK,gspL,ibeB,ibeC,iroB,iroC,iroD,iroE,iroN,ompA,rpoS,shuA,shuV,yagV_ecpE,yagW_ecpD,yagX_ecpC,yagY_ecpB,yagZ_ecpA,ykgK_ecpR,
EC18CH-0139-1	PRJNA1177805	SRR31115840	SAMN44451702	117	G	2019-02	Chicken	blaTEM_1D,sul3,		IncB_O_K_Z,IncFIB_AP001918,IncFIB_pLF82_PhagePlasmid,IncFII,	cgsD,cgsE,cgsF,cgsG,chuS,chuT,chuU,chuW,chuX,chuY,csgA,csgB,csgC,entA,entB,entC,entD,entE,entS,espL1,fdeC,fepA,fepB,fepC,fepD,fepE,fepG,fes,fimB,fimC,fimD,fimE,fimF,fimG,fimH,fimI,fyuA_psn,gspC,gspD,gspE,gspF,gspG,gspH,gspI,gspJ,gspK,gspL,ibeB,ibeC,iroB,iroC,iroD,iroE,iroN,irp2,ompA,pic,rpoS,shuA,shuV,yagV_ecpE,yagW_ecpD,yagX_ecpC,yagY_ecpB,yagZ_ecpA,ybtA,ybtE,ybtP,ybtQ,ybtS,ybtT,ybtU,ybtX,ykgK_e…
EC18CH-0139-2	PRJNA1177805	SRR31115839	SAMN44451703	58	B1	2019-02	Chicken			Col_pHAD28,IncFIB_K,IncY,	cfaA,cfaB,cfaC,cfaD_cfaE,cgsD,cgsE,cgsF,cgsG,csgA,csgB,csgC,entA,entB,entC,entD,entE,entS,espX1,espX5,espX6,fepA,fepB,fepC,fepD,fepE,fepG,fes,fha,fimB,fimC,fimD,fimE,fimF,fimG,fimH,fimI,gspC,gspD,gspE,gspF,gspG,gspH,gspI,gspJ,gspK,gspL,hcp1_tssD1,hcp2_tssD2,ibeB,ibeC,ompA,rpoS,2,tssB,tssF,tssG,tssJ,tssL,yagV_ecpE,yagW_ecpD,yagX_ecpC,yagY_ecpB,yagZ_ecpA,ykgK_ecpR,
EC18CH-0140-1	PRJNA1177805	SRR31115838	SAMN44451704	10	A	2019-02	Chicken	blaTEM_1D,		IncFII_pCoo,p0111,	AAC38364,cesAB,cesD,cesD2,cesT,cgsD,cgsE,cgsF,cgsG,csgA,csgB,csgC,entA,entB,entC,entD,entE,entS,escD,escE,escF,escI,escJ,escK,escL,escN,escO,escR,escS,escT,escU,escV,espA,espG,espL4,espM2,espX5,etgA,fdeC,fepA,fepB,fepC,fepD,fepE,fepG,fes,fimB,fimC,fimD,fimE,fimF,fimG,fimH,fimI,glrA,hcp1_tssD1,ibeB,ibeC,nleA_espI,nleB2,nleG_1,nleG7,nleH1,ompA,paa,rorf1,rpoS,sepL,tssA,yagV_ecpE,yagX_ecpC,yagY_ecpB,…
EC18CH-0140-2	PRJNA1177805	SRR31115836	SAMN44451705	10	A	2019-02	Chicken	blaTEM_1D,		IncFII_pCoo,p0111,	AAC38364,cesAB,cesD,cesD2,cesL,cesT,cgsD,cgsE,cgsF,cgsG,csgA,csgB,csgC,entA,entB,entC,entD,entE,entS,escC,escD,escE,escF,escG,escJ,escK,escL,escN,escO,escR,escS,escT,escU,escV,espA,espL4,espM2,espX5,etgA,fepA,fepB,fepC,fepD,fepE,fepG,fes,fimB,fimC,fimD,fimE,fimF,fimG,fimH,fimI,glrA,hcp1_tssD1,ibeB,ibeC,nleA_espI,nleB2,nleG_1,nleG7,nleH1,ompA,paa,rorf1,rpoS,sepL,tssA,yagV_ecpE,yagX_ecpC,yagY_ecpB,…
EC18CH-0141-2	PRJNA1177805	SRR31115835	SAMN44451706	117	G	2019-02	Chicken	aadA5,dfrA17,	gyrA p.S83L,gyrA p.D87N,parC p.S80I,parE p.S458T	Col_MG828,Col_pHAD28,Col156,ColpVC,IncFIB_AP001918,IncFII_pSE11,	cfaA,cfaB,cfaD_cfaE,cgsD,cgsE,cgsF,cgsG,chuS,chuT,chuU,chuW,chuX,chuY,csgA,csgB,csgC,east1,entA,entB,entC,entD,entE,entS,espL1,fdeC,fepB,fepC,fepD,fepE,fepG,fes,fimB,fimC,fimD,fimE,fimF,fimG,fimH,fimI,fyuA_psn,gspC,gspD,gspE,gspF,gspG,gspH,gspI,gspJ,gspK,gspL,ibeB,ibeC,irp1,irp2,iucA,iucB,iucC,iutA,ompA,pic,rpoS,shuA,shuV,yagV_ecpE,yagW_ecpD,yagX_ecpC,yagY_ecpB,yagZ_ecpA,ybtA,ybtE,ybtP,ybtQ,ybtS,…
EC18CH-0144-1	PRJNA1177805	SRR31115834	SAMN44451707	5 Novel	G	2019-02	Chicken			IncFIB_AP001918,IncFII,	cgsD,cgsE,cgsF,cgsG,chuS,chuT,chuU,chuW,chuX,chuY,csgA,csgB,csgC,east1,entA,entB,entC,entD,entE,entS,espL1,fdeC,fepB,fepC,fepD,fepE,fepG,fes,fimB,fimC,fimD,fimE,fimF,fimG,fimH,fimI,fyuA_psn,gspC,gspE,gspF,gspG,gspH,gspI,gspJ,gspK,ibeB,ibeC,iroB,iroC,iroD,iroE,irp1,iucA,iucB,iucC,iutA,ompA,pic,rpoS,shuA,shuV,yagV_ecpE,yagW_ecpD,yagX_ecpC,yagY_ecpB,yagZ_ecpA,ybtA,ybtE,ybtP,ybtQ,ybtS,ybtT,ybtU,ybtX,…
EC18CH-0144-2	PRJNA1177805	SRR31115833	SAMN44451708	297	B1	2019-02	Chicken	aph_3____Ib,aph_6__Id,blaTEM_1B,dfrA14,sul2,		IncFIA,IncFIA_pBK30683,IncFIB_AP001918,IncFIB_pLF82_PhagePlasmid,IncFII_pSE11,	cfaA,cfaB,cfaC,cfaD_cfaE,cgsD,cgsE,cgsF,cgsG,csgA,csgB,csgC,entA,entB,entC,entD,entE,entS,espX1,espX5,fepA,fepB,fepC,fepD,fepE,fepG,fes,fha,fimB,fimC,fimD,fimE,fimF,fimG,fimH,fimI,gspC,gspD,gspE,gspF,gspG,gspH,gspI,gspK,gspL,hcp1_tssD1,hcp2_tssD2,ibeB,ibeC,iroB,iroC,iroD,iroE,iroN,iucA,iucB,iucC,iutA,ompA,rpoS,2,tssB,tssF,tssG,tssJ,tssL,yagV_ecpE,yagW_ecpD,yagX_ecpC,yagY_ecpB,yagZ_ecpA,ykgK_ecpR,
EC18CH-0148-1	PRJNA1177805	SRR31115832	SAMN44451709	10	A	2019-02	Chicken	aadA1,blaOXA_10,catB3,dfrB4,sul1,		ColpVC,ColRNAI,IncFII_pCoo,p0111,	AAC38364,cesAB,cesD,cesD2,cesL,cesT,cgsD,cgsE,cgsF,cgsG,cif,csgA,csgB,csgC,east1,entA,entB,entC,entD,entE,entS,escC,escD,escE,escF,escG,escI,escJ,escK,escL,escN,escO,escR,escS,escT,escU,escV,espA,espK,espL4,espX5,etgA,fepA,fepB,fepC,fepD,fepE,fepG,fes,fimB,fimC,fimD,fimE,fimF,fimG,fimH,fimI,glrA,hcp1_tssD1,ibeB,ibeC,nleF,nleH1,ompA,rorf1,rpoS,sepD,sepL,tssA,yagV_ecpE,yagX_ecpC,yagY_ecpB,yagZ_ecpA…
EC18CH-0148-2	PRJNA1177805	SRR31115831	SAMN44451710	162	B1	2019-02	Chicken	aph_3____Ib,aph_6__Id,blaTEM_1C,dfrA1,sul1,sul2,tet_A,		IncFIA,IncFIA_pBK30683,IncFIB_AP001918,IncFII_pSE11,	cfaA,cfaB,cfaC,cfaD_cfaE,cgsD,cgsE,cgsF,cgsG,csgA,csgB,csgC,entA,entB,entC,entD,entE,entS,espX5,fepA,fepB,fepC,fepE,fepG,fes,fha,fimB,fimC,fimD,fimE,fimF,fimG,fimH,fimI,gspC,gspD,gspE,gspF,gspG,gspH,gspI,gspK,gspL,hcp1_tssD1,ibeB,ibeC,iroB,iroC,iroD,iroE,iroN,iucA,iucB,iucC,iutA,ompA,rpoS,2,tssJ,tssL,yagV_ecpE,yagW_ecpD,yagX_ecpC,yagY_ecpB,yagZ_ecpA,ykgK_ecpR,
EC18CH-0149-1	PRJNA1177805	SRR31115830	SAMN44451711	58	B1	2019-02	Chicken	aadA17,blaTEM_1B,cmlA1,lnu_F,sul3,tet_A,		IncFIA,IncFIA_pBK30683,IncFIB_AP001918,IncFII_pSE11,IncI1_I_Alpha,	cfaA,cfaB,cfaC,cfaD_cfaE,cgsD,cgsE,cgsF,cgsG,csgA,csgB,csgC,entA,entB,entC,entD,entE,entS,espX5,fepA,fepB,fepC,fepD,fepE,fepG,fes,fha,fimA,fimB,fimC,fimD,fimE,fimF,fimG,fimH,fimI,fyuA_psn,gndA,gspC,gspD,gspE,gspF,gspG,gspH,gspI,gspJ,gspK,gspL,hcp1_tssD1,hcp2_tssD2,ibeB,ibeC,iroB,iroC,iroD,iroE,iroN,irp1,irp2,iucA,iucB,iucC,iutA,KP1_RS17280,ompA,rfbK1,rpoS,2,tssB,tssF,tssG,tssJ,tssL,ugd,yagV_ecpE,…
EC18CH-0149-2	PRJNA1177805	SRR31115829	SAMN44451712	1286	A	2019-02	Chicken	blaTEM_1B,dfrA1,lnu_G,sul2,tet_A,		Col_MG828,ColRNAI,IncI1_I_Alpha,IncX4,	cgsD,cgsE,cgsF,cgsG,csgA,csgB,csgC,east1,entA,entB,entC,entD,entE,entS,espL4,espX5,espY1,fepA,fepB,fepC,fepD,fepE,fepG,fes,fimB,fimC,fimD,fimE,fimF,fimG,fimH,fimI,gspC,gspD,gspE,gspF,gspG,gspH,gspI,gspK,gspL,hcp1_tssD1,ibeC,ompA,rpoS,tssB,yagV_ecpE,yagW_ecpD,yagX_ecpC,yagY_ecpB,yagZ_ecpA,ykgK_ecpR,
EC18CH-0154-1	PRJNA1177805	SRR31115828	SAMN44451713	162	B1	2019-02	Chicken	aph_3___Ia,dfrA5,		IncFIB_AP001918,IncFII,p0111,	cfaA,cfaB,cfaC,cfaD_cfaE,cgsD,cgsE,cgsF,cgsG,csgA,csgB,csgC,entA,entB,entC,entD,entE,entS,espX5,fepA,fepB,fepC,fepE,fepG,fes,fimA,fimB,fimC,fimD,fimE,fimF,fimG,fimH,fimI,gspC,gspD,gspE,gspF,gspG,gspH,gspI,gspK,gspL,hcp1_tssD1,ibeB,ibeC,iroB,iroC,iroD,iroE,iroN,iucA,iucB,iucC,iutA,ompA,tssA,yagV_ecpE,yagW_ecpD,yagX_ecpC,yagY_ecpB,yagZ_ecpA,ykgK_ecpR,
EC18CH-0154-2	PRJNA1177805	SRR31115827	SAMN44451714	162	B1	2019-02	Chicken	aph_3___Ia,dfrA5,		IncFIB_AP001918,IncFII,p0111,	cfaA,cfaB,cfaC,cfaD_cfaE,cgsD,cgsE,cgsF,cgsG,csgA,csgB,csgC,entA,entB,entC,entD,entE,entS,espX5,fepA,fepB,fepC,fepE,fepG,fes,fimA,fimB,fimC,fimD,fimE,fimF,fimG,fimH,fimI,gspC,gspD,gspE,gspF,gspG,gspH,gspI,gspK,gspL,hcp1_tssD1,ibeB,ibeC,iroB,iroC,iroD,iroE,iroN,iucA,iucB,iucC,iutA,KP1_RS17280,ompA,rpoS,tssA,yagV_ecpE,yagW_ecpD,yagX_ecpC,yagY_ecpB,yagZ_ecpA,ykgK_ecpR,
EC18CH-0155-1	PRJNA1177805	SRR31115825	SAMN44451715	174	G	2019-02	Chicken	aadA1,aph_3____Ib,aph_6__Id,blaTEM_1B,dfrA1,sul1,sul2,tet_A,		IncFIB_AP001918,IncFII,	cgsD,cgsE,cgsF,cgsG,chuA,chuS,chuT,chuU,chuW,chuX,chuY,csgA,csgB,csgC,entA,entB,entC,entE,entS,fdeC,fepA,fepB,fepC,fepD,fepE,fepG,fes,fha,fimB,fimC,fimD,fimE,fimF,fimG,fimH,fimI,gspC,gspE,gspF,gspG,gspH,gspI,gspJ,gspK,gspL,hcp2_tssD2,ibeB,ibeC,iroB,iroC,iroD,iroE,iroN,ompA,rpoS,shuV,tssA,tssF,tssG,tssJ,tssL,yagV_ecpE,yagW_ecpD,yagX_ecpC,yagY_ecpB,yagZ_ecpA,ykgK_ecpR,
EC18CH-0155-2	PRJNA1177805	SRR31115824	SAMN44451716	457	F	2019-02	Chicken			IncFIB_AP001918,IncFII,	cgsD,cgsE,cgsF,cgsG,chuA,chuS,chuT,chuU,chuV,chuW,chuX,chuY,csgA,csgB,csgC,east1,entA,entB,entC,entD,entE,entS,espL1,espR1,espX4,espY2,fepA,fepB,fepC,fepD,fepE,fepG,fes,fimA,fimB,fimC,fimD,fimE,fimF,fimG,fimH,fimI,fyuA_psn,gspC,gspD,gspE,gspF,gspG,gspH,gspJ,gspK,ibeB,ibeC,iroB,iroC,iroD,iroE,iroN,irp1,irp2,iucA,iucB,iucC,iutA,kpsC,kpsD,kpsE,kpsF,kpsM,ompA,rpoS,yagV_ecpE,yagW_ecpD,yagX_ecpC,yagY_e…
EC18CH-0176-1	PRJNA1177805	SRR31115823	SAMN44451717	350	E	2019-04	Chicken			Col_MG828,ColpVC,ColRNAI,IncB_O_K_Z,IncFIB_AP001918,IncFII,p0111,	cgsD,cgsE,cgsF,cgsG,chuA,chuS,chuW,chuX,csgA,csgB,csgC,entA,entB,entC,entD,entE,entS,espL1,espL4,espX1,espX2,espX4,espX5,espY1,espY2,espY3,espY5,fdeC,fepA,fepB,fepC,fepE,fepG,fes,fha,fimA,fimB,fimC,fimD,fimE,fimF,fimG,fimH,fimI,gspC,gspD,gspE,gspF,gspG,gspH,gspI,gspJ,gspK,gspL,hcp2_tssD2,ibeB,ibeC,iroB,iroC,iroD,iroE,iroN,iucA,iucC,iutA,ompA,rpoS,shuT,shuU,shuV,shuY,tssA,tssB,tssF,tssJ,tssL,vgrG_…
EC18CH-0176-2	PRJNA1177805	SRR31115822	SAMN44451718	355	B2	2019-04	Chicken			Col_MG828,ColpVC,ColRNAI,IncFIB_AP001918,IncFII_pSE11,	cgsD,cgsE,cgsF,cgsG,chuA,chuS,chuT,chuU,chuW,chuX,chuY,csgA,csgB,csgC,entA,entB,entC,entD,entE,entF,entS,fdeC,fepA,fepB,fepC,fepD,fepE,fepG,fes,fimB,fimC,fimD,fimE,fimF,fimG,fimH,fimI,fyuA_psn,gspC,gspD,gspE,gspF,gspG,gspH,gspI,gspJ,gspK,gspL,ibeB,ibeC,iroB,iroC,iroD,iroE,iroN,irp1,irp2,iucB,iucC,iutA,kpsD,kpsE,kpsF,kpsU,ompA,shuV,yagV_ecpE,yagW_ecpD,yagX_ecpC,yagY_ecpB,yagZ_ecpA,ybtA,ybtE,ybtP,y…
EC18CH-0222-1	PRJNA1177805	SRR31115821	SAMN44451719	162	B1	2019-06	Chicken	aph_3____Ib,aph_6__Id,blaTEM_1B,dfrA14,sul2,		IncFIB_AP001918,IncFII_pSE11,IncI2_Delta,	cfaA,cfaB,cfaC,cfaD_cfaE,cgsD,cgsE,cgsF,cgsG,csgA,csgB,csgC,entA,entB,entC,entD,entE,entS,espX5,fepA,fepB,fepC,fepE,fepG,fes,fha,fimB,fimC,fimD,fimE,fimF,fimG,fimH,fimI,gspC,gspD,gspE,gspF,gspG,gspH,gspI,gspK,gspL,hcp1_tssD1,hcp2_tssD2,ibeB,ibeC,iroB,iroC,iroD,iroE,iroN,iucA,iucB,iucC,iutA,ompA,rpoS,2,tssB,tssF,tssG,tssJ,yagV_ecpE,yagW_ecpD,yagX_ecpC,yagY_ecpB,yagZ_ecpA,ykgK_ecpR,
EC18CH-0222-2	PRJNA1177805	SRR31115820	SAMN44451720	101	B1	2019-06	Chicken	qnrB19,		Col_pHAD28,Col440I,IncFIB_AP001918,IncFII_pSE11,	cfaA,cfaB,cfaC,cfaD_cfaE,cgsD,cgsE,cgsF,cgsG,csgA,csgB,csgC,east1,entA,entB,entC,entD,entE,entS,espX1,espX5,fepA,fepB,fepC,fepD,fepE,fepG,fes,fimB,fimC,fimD,fimE,fimF,fimG,fimH,fimI,hcp1_tssD1,hcp2_tssD2,ibeB,ibeC,iroB,iroC,iroD,iroE,iroN,iucA,iucB,iucC,iutA,ompA,rpoS,tssB,yagV_ecpE,yagW_ecpD,yagX_ecpC,yagY_ecpB,yagZ_ecpA,ykgK_ecpR,
EC18CH-0225-1	PRJNA1177805	SRR31115482	SAMN44451721	401	A	2019-07	Chicken			Col_pHAD28,2,	cfaA,cfaB,cfaC,cfaD_cfaE,cgsF,cgsG,csgA,csgB,csgC,entA,entB,entC,entD,entE,entS,espL4,espX1,fepA,fepB,fepC,fepD,fepG,fes,fimF,fimG,fimH,gspF,gspG,gspH,gspI,gspK,gspL,hcp1_tssD1,ibeB,ibeC,mrkA,mrkB,mrkC,mrkD,mrkF,ompA,rpoS,tssA,tssG,tssJ,
EC18CH-0225-2	PRJNA1177805	SRR31115481	SAMN44451722	401	A	2019-07	Chicken			Col_pHAD28,2,	cfaA,cfaB,cfaC,cfaD_cfaE,cgsF,cgsG,csgA,csgB,csgC,entB,entC,entD,entE,entS,espL4,espX1,fepA,fepB,fepC,fepD,fepG,fes,fimF,fimG,fimH,gspF,gspG,gspH,gspI,gspK,gspL,hcp1_tssD1,ibeB,ibeC,mrkA,mrkB,mrkC,mrkD,mrkF,ompA,rpoS,tssA,tssG,tssJ,
EC18CH-0234-1	PRJNA1177805	SRR31115480	SAMN44451723	2280	B1	2019-07	Chicken				cfaA,cfaB,cfaC,cfaD_cfaE,cgsD,cgsE,cgsF,cgsG,csgA,csgB,csgC,entA,entB,entC,entD,entE,entS,espX1,espX5,fepA,fepB,fepC,fepD,fepE,fepG,fes,fha,fimA,fimB,fimC,fimD,fimE,fimF,fimG,fimH,fimI,gspC,gspD,gspE,gspF,gspG,gspH,gspI,gspK,gspL,hcp1_tssD1,hcp2_tssD2,ibeB,ibeC,ompA,2,tssB,tssF,tssG,tssJ,tssL,yagV_ecpE,yagW_ecpD,yagX_ecpC,yagY_ecpB,yagZ_ecpA,ykgK_ecpR,
EC18CH-0234-2	PRJNA1177805	SRR31115479	SAMN44451724	2280	B1	2019-07	Chicken				cfaA,cfaB,cfaC,cfaD_cfaE,cgsD,cgsE,cgsF,cgsG,csgA,csgB,csgC,entA,entB,entC,entD,entE,entS,espX1,espX5,fepA,fepB,fepC,fepD,fepE,fepG,fes,fha,fimA,fimB,fimC,fimD,fimE,fimF,fimG,fimH,fimI,gspC,gspD,gspE,gspF,gspG,gspH,gspI,gspK,gspL,hcp1_tssD1,hcp2_tssD2,ibeB,ibeC,ompA,rpoS,2,tssB,tssF,tssG,tssJ,tssL,yagV_ecpE,yagW_ecpD,yagX_ecpC,yagY_ecpB,yagZ_ecpA,ykgK_ecpR,
EC18CH-0242-1	PRJNA1177805	SRR31115477	SAMN44451725	1140	D	2019-08	Chicken	blaTEM_1B,lnu_G,		IncFII_29,IncX4,	cgsD,cgsE,cgsF,cgsG,chuA,chuS,chuT,chuU,chuW,chuX,csgA,csgB,csgC,entA,entB,entC,entD,entE,entS,espL1,espR1,espR4,espX1,espX2,espX5,espX6,espY1,espY3,espY4,espY5,fepA,fepB,fepC,fepE,fepG,fes,fimB,fimC,fimD,fimE,fimF,fimG,fimH,fimI,gtrA,ibeB,ibeC,ompA,shuV,
EC18CH-0242-2	PRJNA1177805	SRR31115476	SAMN44451726	10	A	2019-08	Chicken	aadA1,blaOXA_10,catB3,dfrB4,sul1,		ColpVC,ColRNAI,IncFII_pCoo,p0111,	AAC38364,cesAB,cesD,cesD2,cesL,cesT,cgsD,cgsE,cgsF,cgsG,cif,csgA,csgB,csgC,east1,entA,entB,entC,entD,entE,entS,escC,escD,escE,escF,escG,escJ,escK,escL,escN,escO,escR,escS,escT,escU,escV,espA,espK,espL4,espX5,etgA,fepA,fepB,fepC,fepD,fepE,fepG,fes,fimB,fimC,fimD,fimE,fimF,fimG,fimH,fimI,glrA,hcp1_tssD1,ibeB,ibeC,nleF,nleH1,ompA,rorf1,rpoS,sepL,tssA,yagV_ecpE,yagX_ecpC,yagY_ecpB,yagZ_ecpA,ykgK_ecpR,
EC18CH-0248-1	PRJNA1177805	SRR31115475	SAMN44451727	10	A	2019-08	Chicken	aadA1,dfrA1,sul1,tet_A,		Col440II,ColRNAI,IncFII_pCoo,IncHI1B_pNDM_CIT,p0111,	AAC38364,cesAB,cesD,cesD2,cesL,cesT,cgsD,cgsE,cgsF,cgsG,cif,csgA,csgB,csgC,entA,entB,entC,entD,entE,entS,escD,escE,escF,escJ,escK,escL,escN,escO,escR,escS,escT,escU,escV,espA,espL4,espM2,etgA,fepA,fepB,fepC,fepD,fepE,fepG,fes,fimB,fimC,fimD,fimE,fimF,fimG,fimH,fimI,glrA,hcp1_tssD1,ibeB,ibeC,nleB2,nleH1,ompA,rorf1,rpoS,sepL,tssA,
EC18CH-0248-2	PRJNA1177805	SRR31115474	SAMN44451728	9 Novel	B1	2019-08	Chicken	aadA1,aph_3____Ib,aph_6__Id,blaCTX_M_27,dfrA1,floR,sul1,sul2,tet_A,tet_B,		IncFIA,IncFIA_pBK30683,IncFIB_AP001918,IncFII_pAMA1167_NDM_5,	cfaA,cfaB,cfaC,cfaD_cfaE,cgsD,cgsE,cgsF,cgsG,csgB,csgC,entA,entB,entC,entD,entE,entS,espL1,espX5,fepA,fepB,fepC,fepE,fepG,fes,fimA,fimB,fimC,fimD,fimE,fimF,fimG,fimH,fimI,gspC,gspD,gspE,gspF,gspG,gspH,gspI,gspK,gspL,ibeB,ibeC,iucA,iucB,iucC,iutA,ompA,papB,rpoS,yagV_ecpE,yagW_ecpD,yagX_ecpC,yagY_ecpB,yagZ_ecpA,ykgK_ecpR,
EC18CH-0249-1	PRJNA1177805	SRR31115473	SAMN44451729	117	G	2019-08	Chicken	aph_3____Ib,aph_6__Id,blaTEM_1B,sul2,tet_A,		Col_MG828,Col_pHAD28,ColRNAI,IncFIB_AP001918,IncFII,	cgsD,cgsE,cgsF,cgsG,chuS,chuT,chuU,chuW,chuX,chuY,csgA,csgB,csgC,east1,entA,entB,entC,entD,entE,entS,espL1,fdeC,fepB,fepC,fepD,fepE,fepG,fes,fimB,fimC,fimD,fimE,fimF,fimG,fimH,fimI,fyuA_psn,gspC,gspE,gspF,gspG,gspH,gspI,gspJ,gspK,gspL,ibeB,ibeC,iroB,iroC,iroD,iroE,iroN,irp1,iucA,iucB,iucC,iutA,ompA,pic,rpoS,shuA,shuV,yagV_ecpE,yagX_ecpC,yagY_ecpB,yagZ_ecpA,ybtA,ybtE,ybtP,ybtQ,ybtS,ybtT,ybtU,ybtX,…
EC18CH-0249-2	PRJNA1177805	SRR31115472	SAMN44451730	533	B1	2019-08	Chicken	blaTEM_1B,dfrA36,qnrS1,sul2,tet_B,		Col_MG828,IncFIA,IncFIA_pBK30683,IncFIB_AP001918,IncFII_pAMA1167_NDM_5,2,	cfaA,cfaB,cfaC,cfaD_cfaE,cgsD,cgsE,cgsF,cgsG,csgA,csgB,csgC,east1,entA,entB,entC,entD,entE,entS,espL1,espX5,fepA,fepB,fepC,fepE,fepG,fes,fimA,fimB,fimC,fimD,fimE,fimF,fimG,fimH,fimI,gspC,gspD,gspE,gspF,gspG,gspH,gspI,gspK,gspL,ibeB,ibeC,iucA,iucB,iucC,2,ompA,rpoS,yagV_ecpE,yagW_ecpD,yagX_ecpC,yagY_ecpB,yagZ_ecpA,ykgK_ecpR,
EC18CH-0252-2	PRJNA1177805	SRR31115471	SAMN44451731	117	G	2019-08	Chicken	aph_3____Ib,aph_3___Ia,aph_6__Id,sul2,tet_B,		IncFIB_AP001918,IncFII_pSE11,	cgsD,cgsE,cgsF,cgsG,chuS,chuT,chuU,chuW,chuX,chuY,csgA,csgB,csgC,entA,entB,entC,entD,entE,entS,espL1,fdeC,fepB,fepC,fepD,fepE,fepG,fes,fimB,fimC,fimD,fimE,fimF,fimG,fimH,fimI,fyuA_psn,gspC,gspD,gspE,gspF,gspG,gspH,gspI,gspJ,gspK,gspL,ibeB,ibeC,iroB,iroC,iroD,iroE,iroN,irp1,irp2,iucA,iucB,iucC,iutA,ompA,papC,papD,papE,papF,papG,papJ,papK,rpoS,shuA,shuV,yagV_ecpE,yagW_ecpD,yagX_ecpC,yagY_ecpB,yagZ_…
EC18CH-0253-2	PRJNA1177805	SRR31115470	SAMN44451732	101	B1	2019-08	Chicken	blaTEM_1B,dfrA1,sul2,tet_B,		Col_MG828,ColpVC,ColRNAI,IncFIB_AP001918,IncFIC_FII,IncI1_I_Alpha,	cfaA,cfaB,cfaC,cfaD_cfaE,cgsD,cgsE,cgsF,cgsG,csgA,csgB,csgC,entA,entB,entC,entD,entE,entS,espX1,espX5,fepA,fepB,fepC,fepD,fepE,fepG,fes,fimB,fimC,fimD,fimF,fimG,fimH,fimI,hcp1_tssD1,ibeB,ibeC,ompA,papB,papC,papD,papE,papF,papG,papJ,papK,rpoS,yagV_ecpE,yagW_ecpD,yagX_ecpC,yagY_ecpB,yagZ_ecpA,ykgK_ecpR,
EC18CH-0254-1	PRJNA1177805	SRR31115469	SAMN44451733	10	A	2019-08	Chicken	blaTEM_1D,tet_B,		ColpVC,IncX1,p0111,	cgsD,cgsE,cgsF,cgsG,csgA,csgB,csgC,entA,entB,entC,entD,entE,entS,espX5,fepA,fepB,fepC,fepD,fepE,fepG,fes,fimA,fimB,fimC,fimD,fimE,fimF,fimG,fimH,fimI,gtrA,ibeC,ompA,rpoS,yagV_ecpE,yagW_ecpD,yagX_ecpC,yagY_ecpB,yagZ_ecpA,ykgK_ecpR,
EC18CH-0254-2	PRJNA1177805	SRR31115468	SAMN44451734	156	B1	2019-08	Chicken			ColRNAI,IncFIA,IncFIA_pBK30683,IncFIB_AP001918,IncFII_pSE11,	cfaA,cfaB,cfaC,cfaD_cfaE,cgsD,cgsE,cgsF,cgsG,csgA,csgB,csgC,entA,entB,entC,entD,entE,entS,espX1,espX5,fepA,fepB,fepC,fepD,fepE,fepG,fes,fha,fimA,fimB,fimC,fimD,fimE,fimF,fimG,fimH,fimI,gspC,gspD,gspE,gspF,gspG,gspH,gspI,gspK,gspL,hcp1_tssD1,hcp2_tssD2,ibeB,ibeC,iroB,iroC,iroD,iroE,iroN,iucA,iucB,iucC,iutA,ompA,rpoS,2,tssB,tssF,tssG,tssJ,tssL,yagV_ecpE,yagW_ecpD,yagX_ecpC,yagY_ecpB,yagZ_ecpA,ykgK_…
EC18CH-0255-1	PRJNA1177805	SRR31115466	SAMN44451735	10	A	2019-08	Chicken	aadA1,aph_3____Ib,aph_6__Id,blaTEM_1B,dfrA1,sul1,sul2,tet_A,		IncFIB_AP001918,IncFII,	cgsD,cgsE,cgsF,cgsG,csgA,csgB,csgC,entA,entB,entC,entD,entE,entS,espL4,fepA,fepB,fepC,fepD,fepE,fepG,fes,fimA,fimB,fimC,fimD,fimE,fimF,fimG,fimH,fimI,gtrA,gtrB,hcp1_tssD1,ibeB,ibeC,iroB,iroC,iroD,iroE,iroN,ompA,rpoS,tssA,yagV_ecpE,yagX_ecpC,yagY_ecpB,yagZ_ecpA,ykgK_ecpR,
EC18CH-0255-2	PRJNA1177805	SRR31115465	SAMN44451736	224	B1	2019-08	Chicken	aadA1,blaTEM_220,cmlA1,dfrA15,mcr_1,qnrS1,sul3,tet_A,		IncFIB_AP001918,IncFII_pCoo,IncX4,	cfaA,cfaB,cfaC,cfaD_cfaE,cgsD,cgsE,cgsF,cgsG,csgA,csgB,csgC,entA,entB,entC,entD,entE,entS,espX5,fepA,fepB,fepC,fepD,fepE,fepG,fes,gspC,gspD,gspE,gspF,gspG,gspH,gspI,gspK,gspL,ibeB,ibeC,iroB,iroC,iroD,iroE,iroN,ompA,rpoS,yagV_ecpE,yagW_ecpD,yagX_ecpC,yagY_ecpB,yagZ_ecpA,ykgK_ecpR,
EC18CH-0256-1	PRJNA1177805	SRR31115464	SAMN44451737	212	B1	2019-09	Chicken			Col_MG828,IncFIB_AP001918,IncFII,	cfaA,cfaB,cfaC,cfaD_cfaE,cgsD,cgsE,cgsF,cgsG,csgA,csgB,csgC,entA,entB,entC,entD,entE,entS,espX1,espX5,fepA,fepB,fepC,fepD,fepE,fepG,fes,fha,fimA,fimB,fimC,fimD,fimE,fimF,fimG,fimH,fimI,gspC,gspD,gspE,gspF,gspG,gspH,gspI,gspJ,gspK,gspL,hcp1_tssD1,hcp2_tssD2,ibeB,ibeC,iroB,iroC,iroD,iroE,iroN,ompA,rpoS,2,tssB,tssF,tssG,tssJ,tssL,yagV_ecpE,yagW_ecpD,yagX_ecpC,yagY_ecpB,yagZ_ecpA,ykgK_ecpR,
EC18CH-0256-2	PRJNA1177805	SRR31115463	SAMN44451738	6635	A	2019-09	Chicken			Col8282,ColpVC,IncI1_I_Alpha,	cgsD,cgsE,cgsF,cgsG,csgA,csgB,csgC,east1,entA,entB,entC,entD,entE,entS,fepA,fepB,fepC,fepD,fepE,fepG,fes,fimC,fimD,fimF,fimG,fimH,fimI,gspC,gspD,gspE,gspG,gspH,gspI,gspJ,gspK,hcp1_tssD1,ibeC,iucA,iucB,iucC,iutA,kpsC,kpsD,kpsE,kpsF,kpsM,kpsS,kpsT,kpsU,neuA,neuB,neuC,neuD,neuE,ompA,rpoS,2,yagV_ecpE,yagW_ecpD,yagX_ecpC,yagZ_ecpA,ykgK_ecpR,
EC18CH-0257-1	PRJNA1177805	SRR31115462	SAMN44451739	1276	F	2019-09	Chicken	aph_3____Ib,aph_6__Id,blaTEM_1D,dfrA5,sul2,		Col_MG828,IncFIB_AP001918,IncFII,IncX1,	cgsD,cgsE,cgsF,cgsG,chuA,chuS,chuT,chuU,chuV,chuW,chuX,chuY,csgA,csgB,csgC,entA,entB,entC,entD,entE,entS,espL1,espR1,espX1,espX4,espY1,espY2,fepA,fepB,fepC,fepD,fepE,fepG,fes,fimA,fimB,fimC,fimD,fimE,fimF,fimG,fimH,fimI,gspC,gspD,gspE,gspF,gspG,gspH,gspJ,gspK,gspL,ibeB,ibeC,iroB,iroC,iroD,iroE,iroN,iucA,iucB,iucC,iutA,ompA,rpoS,yagV_ecpE,yagW_ecpD,yagX_ecpC,yagY_ecpB,yagZ_ecpA,ykgK_ecpR,
EC18CH-0257-2	PRJNA1177805	SRR31115461	SAMN44451740	10	A	2019-09	Chicken	blaTEM_1B,dfrA7,		Col_MG828,IncFII_29,IncI1_I_Alpha,IncX1,p0111,	cgsD,cgsE,cgsF,cgsG,csgA,csgB,csgC,entA,entB,entC,entD,entE,entS,espX5,fepA,fepB,fepC,fepD,fepE,fepG,fes,fimA,fimB,fimC,fimD,fimE,fimF,fimG,fimH,fimI,gtrA,ibeC,ompA,rpoS,yagV_ecpE,yagW_ecpD,yagX_ecpC,yagY_ecpB,yagZ_ecpA,ykgK_ecpR,
EC18CH-0258-1	PRJNA1177805	SRR31115460	SAMN44451741	88	C	2019-09	Chicken	blaTEM_1C,tet_A,		IncFIB_AP001918,IncFII,	cfaA,cfaB,cfaC,cfaD_cfaE,cgsE,cgsF,cgsG,csgA,csgB,csgC,entA,entB,entC,entD,entE,entS,espL1,espX5,fepA,fepB,fepC,fepD,fepE,fepG,fes,fha,fimA,fimB,fimC,fimD,fimE,fimF,fimG,fimH,fimI,fyuA_psn,galF,gndA,gspK,gspL,hcp1_tssD1,hcp2_tssD2,ibeB,ibeC,iroB,iroC,iroD,iroE,iroN,irp1,irp2,iucA,iucB,iucC,iutA,KP1_RS17280,ompA,rpoS,2,tssB,tssF,tssG,tssJ,tssL,yagW_ecpD,yagX_ecpC,yagY_ecpB,yagZ_ecpA,ybtA,ybtE,ybtP…
EC18CH-0258-2	PRJNA1177805	SRR31115459	SAMN44451742	88	C	2019-09	Chicken	blaTEM_1C,tet_A,		IncFIB_AP001918,IncFII,	cfaA,cfaB,cfaC,cfaD_cfaE,cgsE,cgsF,cgsG,csgA,csgB,csgC,entA,entB,entC,entD,entE,entS,espL1,espX5,fepA,fepB,fepC,fepD,fepE,fepG,fes,fha,fimA,fimB,fimC,fimD,fimE,fimF,fimG,fimH,fimI,fyuA_psn,galF,gndA,gspK,gspL,hcp1_tssD1,hcp2_tssD2,ibeB,ibeC,iroB,iroC,iroD,iroE,iroN,irp1,irp2,iucA,iucB,iucC,iutA,KP1_RS17280,ompA,rpoS,2,tssB,tssF,tssG,tssJ,tssL,yagW_ecpD,yagX_ecpC,yagY_ecpB,yagZ_ecpA,ybtA,ybtE,ybtP…
EC18CH-0259-2	PRJNA1177805	SRR31115458	SAMN44451743	69	D	2019-09	Chicken			IncFIB_AP001918,IncFII_pSE11,	cgsD,cgsE,cgsF,cgsG,chuA,chuS,chuT,chuU,chuW,chuX,chuY,csgA,csgB,csgC,entA,entB,entC,entD,entE,entS,espL1,espL4,espR1,espX1,espX4,espX5,espY1,espY3,espY4,fepA,fepB,fepC,fepD,fepG,fes,fimA,fimB,fimC,fimD,fimE,fimF,fimG,fimH,fimI,fyuA_psn,gspC,gspD,gspE,gspF,gspG,gspH,gspI,gspJ,gspL,ibeB,ibeC,iroB,iroC,iroD,iroE,iroN,irp1,irp2,iucA,iucB,iucC,iutA,ompA,rpoS,shuV,yagV_ecpE,yagW_ecpD,yagX_ecpC,yagY_ec…
EC18CH-0260-1	PRJNA1177805	SRR31115457	SAMN44451744	5375	D	2019-09	Chicken			Col_MG828,Col156,ColpVC,IncY,	cgsD,cgsE,cgsF,cgsG,chuS,chuT,chuU,chuW,chuX,chuY,csgA,csgB,csgC,entA,entB,entC,entD,entE,entS,espL4,espR1,espX1,espX2,espX4,espX5,espY2,espY4,fepA,fepB,fepC,fepD,fepE,fepG,fes,fha,fimA,fimB,fimC,fimD,fimE,fimF,fimG,fimH,fimI,gspC,gspD,gspE,gspF,gspG,gspH,gspI,gspJ,gspK,gspL,hcp1_tssD1,hcp2_tssD2,ibeB,ibeC,kpsC,kpsD,kpsE,kpsF,kpsM,kpsU,ompA,rpoS,shuA,shuV,2,tssB,tssF,tssG,tssJ,tssL,yagV_ecpE,yagW…
EC18CH-0260-2	PRJNA1177805	SRR31115455	SAMN44451745	117	G	2019-09	Chicken	blaTEM_1B,dfrA1,sul2,tet_A,		IncB_O_K_Z,IncFIB_AP001918,IncFII_pSE11,IncI1_I_Alpha,	cgsD,cgsE,cgsF,cgsG,chuS,chuT,chuU,chuW,chuX,chuY,csgA,csgB,csgC,entA,entB,entC,entD,entE,entS,espL1,fdeC,fepB,fepC,fepD,fepE,fepG,fes,fimB,fimC,fimD,fimE,fimF,fimG,fimH,fimI,fyuA_psn,gspC,gspD,gspE,gspF,gspG,gspH,gspI,gspJ,gspK,gspL,ibeB,ibeC,iucA,iucB,iucC,iutA,ompA,rpoS,set1B,shuA,shuV,yagV_ecpE,yagW_ecpD,yagX_ecpC,yagY_ecpB,yagZ_ecpA,ybtA,ybtE,ybtP,ybtQ,ybtS,ybtT,ybtU,ybtX,ykgK_ecpR,
EC18CH-0261-1	PRJNA1177805	SRR31115454	SAMN44451746	442	B1	2019-09	Chicken			IncFIA,IncFIA_pBK30683,IncFIB_AP001918,	cfaA,cfaB,cfaC,cfaD_cfaE,cgsD,cgsE,cgsF,cgsG,csgA,csgB,csgC,entA,entB,entC,entD,entE,entS,espX1,espX5,fepA,fepB,fepC,fepE,fepG,fes,fha,fimB,fimC,fimD,fimE,fimF,fimG,fimH,fimI,gspC,gspD,gspE,gspF,gspG,gspH,gspI,gspJ,gspK,hcp1_tssD1,hcp2_tssD2,ibeB,ibeC,iroB,iroC,iroD,iroE,iroN,iucA,iucC,iutA,ompA,rpoS,2,tssB,tssF,tssG,tssJ,tssL,yagV_ecpE,yagW_ecpD,yagX_ecpC,yagY_ecpB,yagZ_ecpA,ykgK_ecpR,
EC18CH-0261-2	PRJNA1177805	SRR31115453	SAMN44451747	155	B1	2019-09	Chicken	aph_3____Ib,aph_6__Id,blaTEM_1B,dfrA14,sul2,tet_A,		IncFIB_AP001918,IncFII,	cfaA,cfaB,cfaC,cfaD_cfaE,cgsD,cgsE,cgsF,cgsG,csgA,csgB,csgC,entA,entB,entC,entD,entE,entS,espX1,espX5,fepA,fepB,fepC,fepD,fepE,fepG,fes,fha,fimB,fimC,fimD,fimE,fimF,fimG,fimH,fimI,hcp1_tssD1,hcp2_tssD2,ibeB,ibeC,iroB,iroC,iroD,iroE,iroN,ompA,rpoS,tssB,tssF,tssG,tssJ,tssL,yagV_ecpE,yagW_ecpD,yagX_ecpC,yagY_ecpB,yagZ_ecpA,ykgK_ecpR,
EC18CH-0262-1	PRJNA1177805	SRR31115452	SAMN44451748	297	B1	2019-09	Chicken			Col_MG828,IncFIA,IncFIA_pBK30683,IncFIB_AP001918,IncFII_pRSB107,	cfaA,cfaB,cfaC,cfaD_cfaE,cgsD,cgsE,cgsF,cgsG,csgA,csgB,csgC,entA,entB,entC,entD,entE,entS,espX1,espX5,fepA,fepB,fepC,fepD,fepE,fepG,fes,fha,fimB,fimC,fimD,fimE,fimF,fimG,fimH,fimI,fyuA_psn,gspC,gspD,gspE,gspF,gspG,gspH,gspI,gspK,gspL,hcp1_tssD1,hcp2_tssD2,ibeB,ibeC,iroB,iroC,iroD,iroE,iroN,irp1,irp2,ompA,rpoS,tssB,tssF,tssG,tssJ,tssL,yagV_ecpE,yagW_ecpD,yagX_ecpC,yagY_ecpB,yagZ_ecpA,ybtA,ybtE,ybt…
EC18CH-0262-2	PRJNA1177805	SRR31115451	SAMN44451749	297	B1	2019-09	Chicken			Col_MG828,IncFIA,IncFIA_pBK30683,IncFIB_AP001918,IncFII_pRSB107,	cfaA,cfaB,cfaC,cfaD_cfaE,cgsD,cgsE,cgsF,cgsG,csgA,csgB,csgC,entA,entB,entC,entD,entE,entS,espX1,espX5,fepA,fepB,fepC,fepE,fepG,fes,fha,fimB,fimC,fimD,fimE,fimF,fimG,fimH,fimI,fyuA_psn,gspC,gspD,gspE,gspF,gspG,gspH,gspI,gspK,gspL,hcp1_tssD1,ibeB,ibeC,iroB,iroC,iroD,iroE,iroN,irp1,irp2,ompA,rpoS,tssB,tssF,tssG,tssJ,tssL,yagV_ecpE,yagW_ecpD,yagX_ecpC,yagY_ecpB,yagZ_ecpA,ybtA,ybtE,ybtP,ybtQ,ybtS,ybtT…
EC18CH-0263-1	PRJNA1177805	SRR31115273	SAMN44451750	58	B1	2019-09	Chicken	aph_3____Ib,aph_6__Id,blaTEM_1D,dfrA5,sul2,		Col156,IncFIB_AP001918,IncFII,IncX1,p0111,	cfaA,cfaB,cfaC,cfaD_cfaE,cgsD,cgsE,cgsF,cgsG,csgA,csgB,csgC,east1,entA,entB,entC,entD,entE,entS,espX1,espX5,fepA,fepB,fepC,fepD,fepE,fepG,fes,fha,fimA,fimB,fimC,fimD,fimE,fimF,fimG,fimH,fimI,fyuA_psn,galF,gndA,gspC,gspD,gspE,gspF,gspG,gspH,gspI,gspJ,gspK,gspL,hcp1_tssD1,hcp2_tssD2,ibeB,ibeC,iroB,iroC,iroD,iroE,iroN,irp1,irp2,iucA,iucB,iucC,iutA,KP1_RS17280,ompA,rhs_PAAR,rpoS,2,tssB,tssF,tssG,tssJ…
EC18CH-0263-2	PRJNA1177805	SRR31115272	SAMN44451751	602	B1	2019-09	Chicken	aph_3____Ib,aph_6__Id,tet_B,		Col_MG828,IncFIB_AP001918,IncFII,	cfaA,cfaB,cfaC,cfaD_cfaE,cgsD,cgsE,cgsF,cgsG,csgA,csgB,csgC,entA,entB,entC,entD,entE,entS,espX1,espX5,fepA,fepB,fepC,fepD,fepE,fepG,fes,fha,fimB,fimC,fimD,fimE,fimF,fimG,fimH,fimI,gspC,gspD,gspE,gspF,gspG,gspH,gspI,gspK,gspL,hcp1_tssD1,hcp2_tssD2,ibeB,ibeC,iroB,iroC,iroD,iroE,iroN,iucA,iucB,iucC,iutA,ompA,rpoS,2,tssB,tssF,tssG,tssJ,tssL,yagV_ecpE,yagW_ecpD,yagX_ecpC,yagY_ecpB,yagZ_ecpA,ykgK_ecpR,
EC18CH-0265-1	PRJNA1177805	SRR31115271	SAMN44451752	1011	D	2019-09	Chicken	aac_3__IId,aadA1,aph_3____Ib,aph_6__Id,blaTEM_1B,dfrA1,sul1,sul2,tet_A,		Col_MG828,IncFIB_AP001918,IncFII,IncI2_Delta,p0111,	cgsD,cgsE,cgsF,cgsG,chuS,chuU,chuW,chuX,chuY,csgA,csgB,csgC,entA,entB,entC,entD,entE,entS,espL1,espX1,espX2,espX4,espX5,espX6,espY1,espY2,espY3,fepA,fepB,fepC,fepE,fepG,fes,fha,fimA,fimB,fimC,fimD,fimE,fimF,fimG,fimH,fimI,gspC,gspD,gspE,gspF,gspG,gspH,gspI,gspJ,gspK,gspL,hcp2_tssD2,ibeB,ibeC,iroB,iroC,iroD,iroE,iroN,ompA,rpoS,shuA,shuT,shuV,tssA,tssB,tssF,tssG,tssJ,tssL,vgrG_tssI,yagV_ecpE,yagW_e…
EC18CH-0265-2	PRJNA1177805	SRR31115270	SAMN44451753	57	E	2019-09	Chicken	aadA1,dfrA1,sul2,tet_B,		IncFIB_AP001918,IncFII_pSE11,	cgsD,cgsE,cgsF,cgsG,chuA,chuS,chuW,chuX,csgA,csgB,csgC,entA,entB,entC,entD,entE,entS,espL1,espL4,espR1,espX1,espX2,espX5,espY3,fepA,fepB,fepC,fepD,fepE,fepG,fes,fha,fimA,fimB,fimC,fimD,fimE,fimF,fimG,fimH,fimI,gspC,gspD,gspE,gspF,gspG,gspH,gspI,gspJ,gspK,gspL,hcp2_tssD2,ibeB,ibeC,iroC,iroD,iroE,iroN,iucA,iucB,iucC,iutA,ompA,papB,papC,papD,papE,papF,papG,papJ,papK,rpoS,shuT,shuU,shuV,shuY,tssB,tss…
EC18CH-0267-1	PRJNA1177805	SRR31115269	SAMN44451754	10	A	2019-09	Chicken	aadA1,dfrA1,sul1,tet_A,		Col440II,IncFII_29,IncHI1B_pNDM_CIT,p0111,	AAC38364,cesAB,cesD,cesD2,cesL,cesT,cgsD,cgsE,cgsF,cgsG,cif,csgA,csgB,csgC,entA,entB,entC,entD,entE,entS,escC,escD,escE,escF,escG,escI,escJ,escK,escL,escN,escO,escR,escS,escT,escU,escV,espA,espL4,espM2,etgA,fepA,fepB,fepC,fepD,fepE,fepG,fes,fimB,fimC,fimD,fimE,fimF,fimG,fimH,fimI,glrA,hcp1_tssD1,ibeB,ibeC,nleB2,nleH1,ompA,rorf1,rpoS,sepD,sepL,tssA,
EC18CH-0267-2	PRJNA1177805	SRR31115267	SAMN44451755	10	A	2019-09	Chicken	aadA1,dfrA1,sul1,tet_A,		Col440II,IncFII_29,IncHI1B_pNDM_CIT,p0111,	AAC38364,cesAB,cesD,cesD2,cesL,cesT,cgsD,cgsE,cgsF,cgsG,cif,csgA,csgB,csgC,entA,entB,entC,entD,entE,entS,escC,escD,escE,escF,escG,escI,escJ,escK,escL,escN,escO,escR,escS,escT,escU,escV,espA,espL4,espM2,etgA,fepA,fepC,fepD,fepE,fepG,fes,fimB,fimC,fimD,fimE,fimF,fimG,fimH,fimI,glrA,hcp1_tssD1,ibeB,ibeC,nleA_espI,nleB2,nleH1,ompA,rorf1,sepL,tssA,
EC18CH-0269-1	PRJNA1177805	SRR31115266	SAMN44451756	57	E	2019-09	Chicken	aadA1,blaTEM_1B,dfrA1,sul2,tet_B,			cgsE,cgsF,cgsG,chuS,chuW,chuX,csgA,csgB,csgC,east1,entA,entB,entC,entD,entE,entS,espL1,espL4,espX5,espY1,espY2,espY3,fepB,fepC,fepD,fepE,fepG,fes,fha,fimB,fimC,fimD,fimF,fimG,fimH,fimI,gspC,gspD,gspE,gspF,gspG,gspH,gspI,gspJ,gspK,gspL,ibeB,ibeC,iucA,iucB,iucC,iutA,ompA,papB,papC,papD,papE,papF,papG,papJ,papK,shuT,shuU,shuV,shuY,tssF,tssJ,tssL,yagV_ecpE,yagW_ecpD,yagX_ecpC,yagY_ecpB,yagZ_ecpA,ykgK…
EC18CH-0269-2	PRJNA1177805	SRR31115265	SAMN44451757	117	G	2019-09	Chicken	aadA1,blaTEM_30,dfrA1,floR,sul1,sul2,tet_A,		Col156,IncFIB_AP001918,IncFIB_pLF82_PhagePlasmid,IncFII,IncI1_I_Alpha,	cgsD,cgsE,cgsF,cgsG,chuS,chuT,chuU,chuW,chuX,chuY,csgA,csgB,csgC,east1,entA,entB,entC,entD,entE,entS,espL1,fdeC,fepB,fepC,fepD,fepE,fepG,fes,fimB,fimC,fimD,fimE,fimF,fimG,fimH,fimI,fyuA_psn,gspC,gspD,gspE,gspF,gspG,gspH,gspI,gspJ,gspK,gspL,ibeB,ibeC,iroB,iroC,iroD,iroE,iroN,irp2,iucA,iucB,iucC,iutA,ompA,pic,rpoS,shuA,shuV,yagV_ecpE,yagW_ecpD,yagX_ecpC,yagY_ecpB,yagZ_ecpA,ybtA,ybtE,ybtP,ybtQ,ybtS,…
EC18CH-0271-1	PRJNA1177805	SRR31115264	SAMN44451758	162	B1	2019-09	Chicken	aadA5,aph_3____Ib,aph_6__Id,blaTEM_1B,dfrA17,sul2,tet_B,		IncFIB_AP001918,IncFII_pSE11,p0111,	cfaA,cfaB,cfaC,cfaD_cfaE,cgsD,cgsE,cgsF,cgsG,csgA,csgB,csgC,east1,entA,entB,entC,entD,entE,entS,espX5,fepA,fepB,fepC,fepE,fepG,fes,fha,fimB,fimC,fimD,fimE,fimF,fimG,fimH,fimI,fyuA_psn,gspC,gspD,gspE,gspF,gspG,gspH,gspI,gspK,gspL,hcp1_tssD1,hcp2_tssD2,ibeB,ibeC,iroB,iroC,iroD,iroE,iroN,irp1,irp2,iucA,iucB,iucC,iutA,ompA,rpoS,2,tssB,tssF,tssG,tssJ,yagV_ecpE,yagW_ecpD,yagX_ecpC,yagY_ecpB,yagZ_ecpA,y…
EC18CH-0271-2	PRJNA1177805	SRR31115263	SAMN44451759	162	B1	2019-09	Chicken	blaTEM_1B,lnu_G,		Col_MG828,IncFIB_AP001918,IncFII_pRSB107,IncI2_Delta,IncX4,p0111,	cfaA,cfaB,cfaC,cfaD_cfaE,cgsD,cgsE,cgsF,cgsG,csgA,csgB,csgC,entA,entB,entC,entD,entE,entS,espX5,fdeC,fepA,fepB,fepC,fepE,fepG,fes,fha,fimB,fimC,fimD,fimE,fimF,fimG,fimH,fimI,gspC,gspD,gspE,gspF,gspG,gspH,gspI,gspK,gspL,hcp1_tssD1,hcp2_tssD2,ibeB,ibeC,iroB,iroC,iroD,iroE,iroN,ompA,rpoS,2,tssB,tssF,tssG,tssJ,tssL,yagV_ecpE,yagW_ecpD,yagX_ecpC,yagY_ecpB,yagZ_ecpA,ykgK_ecpR,
EC18CH-0274-1	PRJNA1177805	SRR31115262	SAMN44451760	69	D	2019-09	Chicken			ColpVC,IncFII_pCoo,	cgsD,cgsE,cgsF,cgsG,chuA,chuS,chuT,chuU,chuW,chuX,chuY,csgA,csgB,csgC,east1,entA,entB,entC,entE,entS,espL1,espL4,espR1,espX1,espX4,espX5,espY1,espY3,espY4,fepA,fepB,fepC,fepD,fepG,fes,fimA,fimB,fimC,fimD,fimE,fimF,fimG,fimH,fimI,gspC,gspD,gspF,gspG,gspH,gspI,gspJ,gspK,gspL,ibeB,ibeC,kpsD,kpsE,kpsF,kpsU,ompA,rpoS,shuV,yagV_ecpE,yagW_ecpD,yagX_ecpC,yagY_ecpB,yagZ_ecpA,ykgK_ecpR,
EC18CH-0274-2	PRJNA1177805	SRR31115261	SAMN44451761	2473	B1	2019-09	Chicken			IncFIA,IncFIA_pBK30683,IncFIB_AP001918,IncFIC_FII,IncI1_I_Alpha,	cfaA,cfaB,cfaC,cfaD_cfaE,cgsD,cgsE,cgsF,cgsG,csgA,csgB,csgC,entA,entB,entC,entD,entE,entS,espL1,espX1,fepA,fepB,fepC,fepD,fepE,fepG,fes,fha,fimB,fimC,fimD,fimE,fimF,fimG,fimH,fimI,gspC,gspD,gspE,gspF,gspG,gspH,gspI,gspK,gspL,hcp1_tssD1,hcp2_tssD2,ibeB,ibeC,ompA,rpoS,tssA,tssB,tssF,tssG,tssJ,tssL,vgrG_tssI,yagV_ecpE,yagW_ecpD,yagX_ecpC,yagY_ecpB,yagZ_ecpA,ykgK_ecpR,
EC18CH-0275-1	PRJNA1177805	SRR31115260	SAMN44451762	162	B1	2019-09	Chicken	aadA5,aph_3____Ib,aph_6__Id,blaTEM_1B,dfrA17,sul2,tet_B,		Col_MG828,Col156,ColRNAI,IncFIB_AP001918,IncFII_pSE11,	cfaA,cfaB,cfaC,cfaD_cfaE,cgsD,cgsE,cgsF,cgsG,csgA,csgB,csgC,entA,entB,entC,entD,entE,entS,espX5,fepA,fepB,fepC,fepE,fepG,fes,fha,fimB,fimC,fimD,fimE,fimF,fimG,fimH,fimI,gspC,gspD,gspE,gspF,gspG,gspH,gspI,gspK,gspL,hcp1_tssD1,hcp2_tssD2,ibeB,ibeC,iroB,iroC,iroD,iroE,iroN,iucA,iucB,iucC,iutA,ompA,rpoS,2,tssB,tssF,tssG,tssJ,yagV_ecpE,yagW_ecpD,yagX_ecpC,yagY_ecpB,yagZ_ecpA,ykgK_ecpR,
EC18CH-0275-2	PRJNA1177805	SRR31115259	SAMN44451763	348	B1	2019-09	Chicken	blaTEM_40,		Col_MG828,IncFIB_AP001918,IncFII_pHN7A8,IncFII_pSE11,2,	cfaA,cfaB,cfaC,cfaD_cfaE,cgsD,cgsE,cgsF,cgsG,csgA,csgB,csgC,east1,entA,entB,entC,entD,entE,entS,espX1,espX5,fepA,fepB,fepC,fepD,fepE,fepG,fes,fha,fimB,fimC,fimD,fimE,fimF,fimG,fimH,fimI,gspC,gspD,gspE,gspF,gspG,gspH,gspI,gspJ,gspK,gspL,hcp1_tssD1,hcp2_tssD2,ibeB,ibeC,iroB,iroC,iroD,iroE,iroN,iucA,iucB,iucC,iutA,ompA,rpoS,2,tssB,tssF,tssG,tssJ,tssL,yagV_ecpE,yagW_ecpD,yagX_ecpC,yagY_ecpB,yagZ_ecpA…
EC18CH-0281-1	PRJNA1177805	SRR31115258	SAMN44451764	677	B1	2019-10	Chicken	aadA1,blaTEM_1B,dfrA1,sul2,		IncFIB_AP001918,IncFII_pSE11,IncI1_I_Alpha,	cfaA,cfaB,cfaC,cfaD_cfaE,cgsD,cgsE,cgsF,cgsG,csgA,csgB,csgC,entA,entB,entC,entD,entE,entS,espX1,espX5,fepA,fepB,fepC,fepE,fepG,fes,fha,fimB,fimC,fimD,fimE,fimF,fimG,fimH,fimI,gspC,gspD,gspE,gspF,gspG,gspH,gspI,gspJ,gspK,gspL,hcp1_tssD1,hcp2_tssD2,ibeB,ibeC,iroC,iroD,iroE,iroN,iucA,iucB,iucC,iutA,ompA,rpoS,2,tssB,tssG,tssJ,tssL,yagV_ecpE,yagW_ecpD,yagX_ecpC,yagY_ecpB,yagZ_ecpA,ykgK_ecpR,
EC18CH-0283-2	PRJNA1177805	SRR31115255	SAMN44451765	7013	A	2019-10	Chicken	aadA5,aph_3____Ib,aph_6__Id,blaTEM_1D,dfrA17,sul2,tet_A,		Col_MG828,IncFII_29,IncI1_I_Alpha,p0111,	cgsD,cgsE,cgsF,cgsG,csgA,csgB,csgC,entA,entB,entC,entD,entE,entS,espX5,fdeC,fepA,fepB,fepC,fepD,fepE,fepG,fes,fimF,fimG,gspC,gspD,gspE,gspF,gspG,gspI,gspJ,gspK,gspL,hcp1_tssD1,ibeC,ompA,rpoS,yagV_ecpE,yagW_ecpD,yagX_ecpC,yagY_ecpB,yagZ_ecpA,ykgK_ecpR,
EC18LG-0001-1	PRJNA1177805	SRR31115254	SAMN44451766	6422	B1	2018-05	Leafy_Greens				cfaA,cfaB,cfaC,cfaD_cfaE,cgsD,cgsE,cgsF,cgsG,csgA,csgB,csgC,entA,entB,entC,entD,entE,entS,espX1,fepA,fepB,fepC,fepD,fepE,fepG,fes,fha,fimA,fimB,fimC,fimD,fimE,fimF,fimG,fimH,fimI,gspC,gspD,gspE,gspF,gspG,gspH,gspI,gspK,gspL,hcp1_tssD1,hcp2_tssD2,ibeB,ibeC,ompA,rhs_PAAR,rpoS,2,tssB,tssF,tssG,tssJ,tssL,yagV_ecpE,yagW_ecpD,yagX_ecpC,yagY_ecpB,yagZ_ecpA,ykgK_ecpR,
EC18LG-0001-2	PRJNA1177805	SRR31115253	SAMN44451767	1723	B1	2018-05	Leafy_Greens				cfaA,cfaB,cfaC,cfaD_cfaE,cgsD,cgsE,cgsF,cgsG,csgA,csgB,csgC,entA,entB,entC,entD,entE,entS,espL1,espX5,fepA,fepB,fepC,fepD,fepE,fepG,fes,fha,fimB,fimC,fimD,fimE,fimF,fimG,fimH,fimI,gspC,gspD,gspE,gspF,gspG,gspH,gspI,gspK,gspL,hcp1_tssD1,hcp2_tssD2,ibeB,ibeC,ompA,rpoS,tssA,tssB,tssF,tssG,tssJ,tssL,yagV_ecpE,yagW_ecpD,yagX_ecpC,yagY_ecpB,yagZ_ecpA,ykgK_ecpR,
EC18LG-0001-3	PRJNA1177805	SRR31115252	SAMN44451768	212	B1	2018-05	Leafy_Greens				cfaA,cfaB,cfaC,cfaD_cfaE,cgsD,cgsE,cgsF,cgsG,csgA,csgB,csgC,entA,entB,entC,entD,entE,entS,espX1,espX5,fepA,fepB,fepC,fepE,fepG,fes,fha,fimA,fimB,fimC,fimD,fimE,fimF,fimG,fimH,fimI,gspC,gspD,gspE,gspF,gspG,gspH,gspI,gspJ,gspK,gspL,hcp1_tssD1,hcp2_tssD2,ibeB,ibeC,ompA,rpoS,2,tssB,tssF,tssG,tssJ,tssL,yagV_ecpE,yagW_ecpD,yagX_ecpC,yagY_ecpB,yagZ_ecpA,ykgK_ecpR,
EC18LG-0001-4	PRJNA1177805	SRR31115251	SAMN44451769	6422	B1	2018-05	Leafy_Greens				cfaA,cfaB,cfaC,cfaD_cfaE,cgsD,cgsE,cgsF,cgsG,csgA,csgB,csgC,entA,entB,entC,entD,entE,entS,espX1,fepA,fepB,fepC,fepD,fepE,fepG,fes,fha,fimA,fimB,fimC,fimD,fimE,fimF,fimG,fimH,fimI,gspC,gspD,gspE,gspF,gspG,gspH,gspI,gspK,gspL,hcp1_tssD1,hcp2_tssD2,ibeB,ibeC,ompA,rhs_PAAR,rpoS,2,tssB,tssF,tssG,tssJ,tssL,yagV_ecpE,yagW_ecpD,yagX_ecpC,yagY_ecpB,yagZ_ecpA,ykgK_ecpR,
EC18LG-0003-1	PRJNA1177805	SRR31115250	SAMN44451770	452	B2	2018-05	Leafy_Greens			Col_MP18,Col156,IncB_O_K_Z,	cgsD,cgsE,cgsF,cgsG,chuS,chuT,chuU,chuV,chuW,chuX,chuY,csgA,csgB,csgC,entA,entB,entC,entD,entE,entF,entS,fepB,fepC,fepD,fepG,fes,fimA,fimB,fimC,fimE,fimH,fimI,gspC,gspD,gspE,gspF,gspG,gspH,gspJ,gspK,gspL,ibeB,ibeC,iucA,iucB,iucC,iucD,iutA,kpsC,kpsD,kpsE,kpsF,kpsM,kpsU,ompA,rpoS,senB,yagX_ecpC,yagY_ecpB,yagZ_ecpA,ykgK_ecpR,
EC18LG-0003-2	PRJNA1177805	SRR31115249	SAMN44451771	452	B2	2018-05	Leafy_Greens			Col_MP18,Col156,IncB_O_K_Z,	cgsD,cgsE,cgsF,cgsG,chuS,chuT,chuU,chuV,chuW,chuX,chuY,csgA,csgB,csgC,entA,entB,entC,entD,entE,entF,entS,fepB,fepC,fepD,fepG,fes,fimA,fimB,fimC,fimE,fimH,fimI,gspC,gspD,gspE,gspF,gspG,gspH,gspI,gspJ,gspK,gspL,ibeB,ibeC,iucA,iucB,iucC,iucD,iutA,kpsC,kpsD,kpsE,kpsF,kpsM,kpsU,ompA,rpoS,senB,yagX_ecpC,yagY_ecpB,yagZ_ecpA,ykgK_ecpR,
EC18LG-0003-3	PRJNA1177805	SRR31115248	SAMN44451772	452	B2	2018-05	Leafy_Greens			Col_MP18,Col156,IncB_O_K_Z,	cgsD,cgsE,cgsF,cgsG,chuS,chuT,chuU,chuV,chuW,chuX,chuY,csgA,csgB,csgC,entA,entB,entC,entD,entE,entF,entS,fepB,fepC,fepD,fepG,fes,fimA,fimB,fimC,fimE,fimH,fimI,gspC,gspD,gspE,gspF,gspG,gspH,gspI,gspJ,gspK,gspL,ibeB,ibeC,iucA,iucB,iucC,iucD,iutA,kpsC,kpsD,kpsE,kpsF,kpsM,kpsU,ompA,rpoS,senB,yagX_ecpC,yagY_ecpB,yagZ_ecpA,ykgK_ecpR,
EC18LG-0003-4	PRJNA1177805	SRR31115247	SAMN44451773	452	B2	2018-05	Leafy_Greens			Col_MP18,Col156,IncB_O_K_Z,	cgsD,cgsE,cgsF,cgsG,chuS,chuT,chuU,chuV,chuW,chuX,chuY,csgA,csgB,csgC,entA,entB,entC,entD,entE,entF,entS,fepB,fepC,fepD,fepG,fes,fimA,fimB,fimC,fimE,fimH,fimI,gspC,gspD,gspE,gspG,gspH,gspJ,gspK,gspL,ibeB,ibeC,iucA,iucB,iucC,iucD,iutA,kpsC,kpsD,kpsE,kpsF,kpsM,kpsU,ompA,rpoS,senB,yagX_ecpC,yagY_ecpB,yagZ_ecpA,ykgK_ecpR,
EC18LG-0005-1	PRJNA1177805	SRR31115246	SAMN44451774	10	A	2018-05	Leafy_Greens				cgsD,cgsE,cgsF,cgsG,csgA,csgB,csgC,entA,entB,entC,entD,entE,entS,espL4,espX5,fepA,fepB,fepC,fepD,fepE,fepG,fes,fimA,fimB,fimC,fimD,fimE,fimF,fimG,fimH,fimI,fyuA_psn,hcp1_tssD1,ibeB,ibeC,irp1,irp2,ompA,rpoS,tssA,yagV_ecpE,yagX_ecpC,yagY_ecpB,yagZ_ecpA,ybtA,ybtE,ybtP,ybtQ,ybtS,ybtT,ybtU,ybtX,ykgK_ecpR,
EC18LG-0005-2	PRJNA1177805	SRR31115244	SAMN44451775	10	A	2018-05	Leafy_Greens				cgsD,cgsE,cgsF,cgsG,csgA,csgB,csgC,entA,entB,entC,entD,entE,entS,espL4,espX5,fepA,fepB,fepC,fepD,fepE,fepG,fes,fimA,fimB,fimC,fimD,fimE,fimF,fimG,fimH,fimI,fyuA_psn,hcp1_tssD1,ibeB,ibeC,irp1,irp2,ompA,rpoS,tssA,yagV_ecpE,yagX_ecpC,yagY_ecpB,yagZ_ecpA,ybtA,ybtE,ybtP,ybtQ,ybtS,ybtT,ybtU,ybtX,ykgK_ecpR,
EC18LG-0010-1	PRJNA1177805	SRR31115243	SAMN44451776	1421	A	2018-07	Leafy_Greens	aadA1,aadA2b,blaCARB_2,cmlA1,dfrA16,sul3,tet_A,	gyrA p.S83L,parC p.S80I	IncFIA_pBK30683,IncR,	cfaA,cfaB,cfaC,cgsD,cgsE,cgsF,cgsG,csgA,csgB,csgC,entB,entC,entD,entE,entS,espX5,fepA,fepB,fepC,fepD,fepE,fepG,fes,fimF,fimG,fimH,gndA,gspH,gspI,gspJ,gspK,gspL,ibeC,KP1_RS17280,ompA,rpoS,ugd,
EC18LG-0010-2	PRJNA1177805	SRR31115242	SAMN44451777	1421	A	2018-07	Leafy_Greens	aadA1,aadA2b,blaCARB_2,cmlA1,dfrA16,sul3,tet_A,	gyrA p.S83L,parC p.S80I	IncFIA_pBK30683,IncR,	cfaA,cfaB,cfaC,cgsD,cgsE,cgsF,cgsG,csgA,csgB,csgC,entA,entB,entC,entD,entE,entS,espX5,fepA,fepB,fepC,fepD,fepE,fepG,fes,fimF,fimG,fimH,gndA,gspH,gspI,gspJ,gspK,gspL,ibeC,KP1_RS17280,ompA,rpoS,ugd,
EC18LG-0010-3	PRJNA1177805	SRR31116011	SAMN44451778	642	B1	2018-07	Leafy_Greens			IncFIA_HI1,IncFIB_AP001918,IncFII_pHN7A8,	cfaA,cfaB,cfaC,cfaD_cfaE,cgsD,cgsE,cgsF,cgsG,csgA,csgB,csgC,east1,entA,entB,entC,entD,entE,entS,espX1,espX5,fepA,fepB,fepC,fepE,fepG,fes,fha,fimB,fimC,fimD,fimE,fimF,fimG,fimH,fimI,gspC,gspD,gspE,gspF,gspG,gspH,gspI,gspK,gspL,hcp1_tssD1,hcp2_tssD2,ibeB,ibeC,ompA,rhs_PAAR,rpoS,2,tssB,tssF,tssG,tssJ,tssL,yagV_ecpE,yagW_ecpD,yagX_ecpC,yagY_ecpB,yagZ_ecpA,ykgK_ecpR,
EC18LG-0010-4	PRJNA1177805	SRR31116010	SAMN44451779	1421	A	2018-07	Leafy_Greens	aadA1,aadA2b,blaCARB_2,cmlA1,dfrA16,sul3,tet_A,	gyrA p.S83L,parC p.S80I	IncFIA_pBK30683,IncR,	cfaA,cfaB,cfaC,cgsD,cgsE,cgsF,cgsG,csgA,csgB,csgC,entA,entB,entC,entD,entE,entS,espX5,fepA,fepB,fepC,fepD,fepE,fepG,fes,fimF,fimG,fimH,gndA,gspH,gspI,gspJ,gspK,gspL,ibeC,KP1_RS17280,ompA,rpoS,ugd,
EC18LG-0011-1	PRJNA1177805	SRR31116009	SAMN44451780	939	A	2018-08	Leafy_Greens				cfaA,cfaB,cfaC,cfaD_cfaE,cgsD,cgsE,cgsF,cgsG,csgA,csgB,csgC,entA,entB,entC,entD,entE,entS,espX5,fepA,fepB,fepC,fepD,fepE,fepG,fes,fimA,fimB,fimC,fimD,fimE,fimF,fimG,fimH,fimI,gspC,gspD,gspE,gspF,gspG,gspH,gspI,gspK,gspL,ibeB,ibeC,ompA,yagV_ecpE,yagW_ecpD,yagX_ecpC,yagY_ecpB,yagZ_ecpA,ykgK_ecpR,
EC18LG-0011-2	PRJNA1177805	SRR31116008	SAMN44451781	939	A	2018-08	Leafy_Greens				cfaA,cfaB,cfaC,cfaD_cfaE,cgsD,cgsE,cgsF,cgsG,csgA,csgB,csgC,entA,entB,entC,entD,entE,entS,espX5,fepA,fepC,fepD,fepE,fepG,fes,fimA,fimB,fimC,fimD,fimE,fimF,fimG,fimH,fimI,gspC,gspD,gspE,gspF,gspG,gspH,gspI,gspK,gspL,ibeB,ibeC,ompA,rpoS,yagV_ecpE,yagW_ecpD,yagX_ecpC,yagY_ecpB,yagZ_ecpA,ykgK_ecpR,
EC18LG-0011-3	PRJNA1177805	SRR31116007	SAMN44451782	939	A	2018-08	Leafy_Greens				cfaA,cfaB,cfaC,cfaD_cfaE,cgsD,cgsE,cgsF,cgsG,csgA,csgB,csgC,entA,entB,entC,entD,entE,entS,espX5,fepA,fepB,fepC,fepD,fepE,fepG,fes,fimA,fimB,fimC,fimD,fimE,fimF,fimG,fimH,fimI,gspC,gspD,gspE,gspF,gspG,gspH,gspI,gspK,gspL,ibeB,ibeC,ompA,yagV_ecpE,yagW_ecpD,yagX_ecpC,yagY_ecpB,yagZ_ecpA,ykgK_ecpR,
EC18LG-0011-4	PRJNA1177805	SRR31116006	SAMN44451783	939	A	2018-08	Leafy_Greens				cfaA,cfaB,cfaC,cfaD_cfaE,cgsD,cgsE,cgsF,cgsG,csgA,csgB,csgC,entA,entB,entC,entD,entE,entS,espX5,fepA,fepB,fepC,fepD,fepE,fepG,fes,fimA,fimB,fimC,fimD,fimE,fimF,fimG,fimH,fimI,gspC,gspD,gspE,gspF,gspG,gspH,gspI,gspK,gspL,ibeB,ibeC,ompA,yagV_ecpE,yagW_ecpD,yagX_ecpC,yagY_ecpB,yagZ_ecpA,ykgK_ecpR,
EC18LG-0013-1	PRJNA1177805	SRR31116005	SAMN44451784	937	B1	2018-08	Leafy_Greens			IncI1_I_Alpha,	cfaA,cfaB,cfaC,cfaD_cfaE,cgsD,cgsE,cgsF,cgsG,csgA,csgB,csgC,entA,entB,entC,entD,entE,entS,espX5,fepA,fepB,fepC,fepE,fepG,fes,fha,fimB,fimC,fimD,fimE,fimF,fimG,fimH,fimI,hcp1_tssD1,hcp2_tssD2,ibeB,ibeC,ompA,rpoS,tssA,tssB,tssF,tssG,tssJ,tssL,yagV_ecpE,yagW_ecpD,yagX_ecpC,yagY_ecpB,yagZ_ecpA,ykgK_ecpR,
EC18LG-0013-2	PRJNA1177805	SRR31116003	SAMN44451785	937	B1	2018-08	Leafy_Greens			IncI1_I_Alpha,	cfaA,cfaB,cfaC,cfaD_cfaE,cgsD,cgsE,cgsF,cgsG,csgA,csgB,csgC,entA,entB,entC,entD,entE,entS,espX5,fepA,fepB,fepC,fepE,fepG,fes,fha,fimB,fimC,fimD,fimE,fimF,fimG,fimH,fimI,hcp1_tssD1,hcp2_tssD2,ibeB,ibeC,ompA,rpoS,tssA,tssB,tssF,tssG,tssJ,tssL,yagV_ecpE,yagW_ecpD,yagX_ecpC,yagY_ecpB,yagZ_ecpA,ykgK_ecpR,
EC18LG-0013-3	PRJNA1177805	SRR31116002	SAMN44451786	937	B1	2018-08	Leafy_Greens			IncI1_I_Alpha,	cfaA,cfaB,cfaC,cfaD_cfaE,cgsD,cgsE,cgsF,cgsG,csgA,csgB,csgC,entA,entB,entC,entD,entE,entS,espX5,fepA,fepB,fepC,fepE,fepG,fes,fha,fimB,fimC,fimD,fimE,fimF,fimG,fimH,fimI,hcp1_tssD1,hcp2_tssD2,ibeB,ibeC,ompA,tssA,tssB,tssF,tssG,tssJ,tssL,yagV_ecpE,yagW_ecpD,yagX_ecpC,yagY_ecpB,yagZ_ecpA,ykgK_ecpR,
EC18LG-0013-4	PRJNA1177805	SRR31116001	SAMN44451787	937	B1	2018-08	Leafy_Greens			IncI1_I_Alpha,	cfaA,cfaB,cfaC,cfaD_cfaE,cgsD,cgsE,cgsF,cgsG,csgA,csgB,csgC,entA,entB,entC,entD,entE,entS,espX1,espX5,fepA,fepB,fepC,fepD,fepE,fepG,fes,fha,fimB,fimC,fimD,fimE,fimF,fimG,fimH,fimI,hcp1_tssD1,hcp2_tssD2,ibeB,ibeC,ompA,rpoS,tssA,tssB,tssF,tssG,tssJ,tssL,yagV_ecpE,yagW_ecpD,yagX_ecpC,yagY_ecpB,yagZ_ecpA,ykgK_ecpR,
EC18LG-0014-1	PRJNA1177805	SRR31116000	SAMN44451788	906	B1	2018-08	Leafy_Greens			IncFIA_HI1,IncFIB_AP001918,IncFIC_FII,	cfaA,cfaB,cfaC,cfaD_cfaE,cgsD,cgsE,cgsF,cgsG,csgA,csgB,csgC,entA,entB,entC,entD,entE,entS,espX1,espX5,fepA,fepB,fepC,fepD,fepE,fepG,fes,fha,fimB,fimC,fimD,fimE,fimF,fimG,fimH,fimI,gspC,gspD,gspE,gspF,gspG,gspH,gspI,gspK,gspL,hcp1_tssD1,hcp2_tssD2,ibeB,ibeC,ompA,paa,rpoS,2,tssB,tssG,tssJ,tssL,yagV_ecpE,yagW_ecpD,yagX_ecpC,yagY_ecpB,yagZ_ecpA,ykgK_ecpR,
EC18LG-0014-2	PRJNA1177805	SRR31115999	SAMN44451789	906	B1	2018-08	Leafy_Greens			IncFIA_HI1,IncFIC_FII,	cfaA,cfaB,cfaC,cfaD_cfaE,cgsD,cgsE,cgsF,cgsG,csgA,csgB,csgC,entA,entB,entC,entD,entE,entS,espX1,espX5,fepA,fepB,fepC,fepD,fepE,fepG,fes,fha,fimB,fimC,fimD,fimE,fimF,fimG,fimH,fimI,gspC,gspD,gspE,gspF,gspG,gspH,gspI,gspK,gspL,hcp1_tssD1,hcp2_tssD2,ibeB,ibeC,ompA,paa,rpoS,2,tssB,tssG,tssJ,tssL,yagV_ecpE,yagW_ecpD,yagX_ecpC,yagY_ecpB,yagZ_ecpA,ykgK_ecpR,
EC18LG-0014-3	PRJNA1177805	SRR31115998	SAMN44451790	906	B1	2018-08	Leafy_Greens			IncFIA_HI1,IncFIC_FII,	cfaA,cfaB,cfaC,cfaD_cfaE,cgsD,cgsE,cgsF,cgsG,csgA,csgB,csgC,entA,entB,entC,entD,entE,entS,espX1,espX5,fepA,fepB,fepC,fepE,fepG,fes,fha,fimB,fimC,fimD,fimE,fimF,fimG,fimH,fimI,gspC,gspD,gspE,gspF,gspG,gspH,gspI,gspK,gspL,hcp1_tssD1,hcp2_tssD2,ibeB,ibeC,ompA,paa,rpoS,2,tssB,tssG,tssJ,tssL,yagV_ecpE,yagW_ecpD,yagX_ecpC,yagY_ecpB,yagZ_ecpA,ykgK_ecpR,
EC18LG-0014-4	PRJNA1177805	SRR31115997	SAMN44451791	906	B1	2018-08	Leafy_Greens			IncFIA_HI1,IncFIB_AP001918,IncFIC_FII,	cfaA,cfaB,cfaC,cfaD_cfaE,cgsD,cgsE,cgsF,cgsG,csgA,csgB,csgC,entA,entB,entC,entD,entE,entS,espX1,espX5,fepA,fepB,fepC,fepE,fepG,fes,fha,fimB,fimC,fimD,fimE,fimF,fimG,fimH,fimI,gspC,gspD,gspE,gspF,gspG,gspH,gspI,gspK,gspL,hcp1_tssD1,hcp2_tssD2,ibeB,ibeC,ompA,paa,rpoS,2,tssB,tssG,tssJ,tssL,yagV_ecpE,yagW_ecpD,yagX_ecpC,yagY_ecpB,yagZ_ecpA,ykgK_ecpR,
EC18LG-0016-1	PRJNA1177805	SRR31115996	SAMN44451792	2144	B1	2018-09	Leafy_Greens				cfaA,cfaB,cfaC,cfaD_cfaE,cgsD,cgsE,cgsF,cgsG,csgA,csgB,csgC,entA,entB,entC,entD,entE,entS,espL1,espX1,espX5,fepA,fepB,fepC,fepD,fepE,fepG,fes,fha,fimA,fimB,fimC,fimD,fimE,fimF,fimG,fimH,fimI,gspC,gspD,gspE,gspF,gspG,gspH,gspI,gspK,gspL,hcp1_tssD1,hcp2_tssD2,ibeB,ibeC,rpoS,2,tssB,tssF,tssG,tssJ,tssL,yagV_ecpE,yagW_ecpD,yagX_ecpC,yagY_ecpB,yagZ_ecpA,ykgK_ecpR,
EC18LG-0016-2	PRJNA1177805	SRR31115995	SAMN44451793	69	D	2018-09	Leafy_Greens		parC p.S57T	Col_pHAD28,IncI1_I_Alpha,	cgsD,cgsE,cgsF,cgsG,chuA,chuS,chuT,chuU,chuW,chuX,chuY,csgA,csgB,csgC,entB,entC,entD,entE,entS,espL1,espL4,espR1,espX1,espX4,espY3,fepA,fepB,fepC,fepD,fepG,fes,fimA,fimB,fimC,fimD,fimE,fimF,fimG,fimH,fimI,gspC,gspE,gspF,gspG,gspH,gspI,gspJ,gspK,gspL,ibeB,ibeC,kpsD,kpsE,kpsF,ompA,rpoS,shuV,yagV_ecpE,yagW_ecpD,yagX_ecpC,yagY_ecpB,yagZ_ecpA,ykgK_ecpR,
EC18LG-0016-3	PRJNA1177805	SRR31115994	SAMN44451794	349	D	2018-09	Leafy_Greens				cgsD,cgsE,cgsF,cgsG,chuS,chuT,chuU,chuW,chuX,chuY,csgA,csgB,csgC,entA,entB,entC,entD,entE,entS,espL1,espL4,espR1,espX1,espX2,espX4,espX5,espY2,espY3,espY4,fepA,fepB,fepC,fepD,fepE,fepG,fes,fha,fimA,fimB,fimC,fimD,fimE,fimF,fimG,fimH,fimI,gspC,gspD,gspG,gspH,gspJ,gspK,gspL,hcp1_tssD1,hcp2_tssD2,ibeB,ibeC,kpsC,kpsD,kpsE,kpsF,kpsM,kpsS,kpsU,ompA,rpoS,shuA,shuV,2,tssB,tssF,tssG,tssJ,tssL,yagV_ecpE,ya…
EC18LG-0016-4	PRJNA1177805	SRR31115992	SAMN44451795	349	D	2018-09	Leafy_Greens				cgsD,cgsE,cgsF,cgsG,chuS,chuT,chuU,chuW,chuX,chuY,csgA,csgB,csgC,entA,entB,entC,entD,entE,entS,espL1,espL4,espR1,espX1,espX2,espX4,espX5,espY2,espY3,espY4,fepA,fepB,fepC,fepD,fepG,fes,fha,fimA,fimB,fimC,fimD,fimE,fimF,fimG,fimH,fimI,gspC,gspD,gspE,gspG,gspH,gspJ,gspK,gspL,hcp1_tssD1,hcp2_tssD2,ibeB,ibeC,kpsC,kpsD,kpsE,kpsF,kpsM,kpsS,kpsU,ompA,shuA,shuV,tssA,tssB,tssF,tssG,tssJ,tssL,yagV_ecpE,yagW…
EC18LG-0017-1	PRJNA1177805	SRR31115991	SAMN44451796	11 Novel	D	2018-09	Leafy_Greens	blaCMY_2,	parE p.I355T	IncFII_pCoo,IncI1_I_Alpha,	cgsD,cgsE,cgsF,cgsG,chuS,chuT,chuW,chuX,csgA,csgB,csgC,entB,entC,entD,entE,entS,espL1,espL4,espR1,espR3,espX1,espX2,espX4,espX5,espY2,espY3,espY4,fepA,fepB,fepC,fepD,fepE,fepG,fes,fha,fimB,fimC,fimD,fimE,fimF,fimG,fimH,fimI,gspC,gspD,gspE,gspF,gspG,gspH,gspI,gspJ,gspK,gspL,hcp2_tssD2,ibeB,ibeC,kpsC,kpsD,kpsE,kpsF,kpsM,kpsU,ompA,rpoS,shuA,shuU,shuV,shuY,tssB,tssF,tssG,tssJ,tssL,yagV_ecpE,yagW_ecpD…
EC18LG-0017-2	PRJNA1177805	SRR31115990	SAMN44451797	11 Novel	D	2018-09	Leafy_Greens	blaCMY_2,	parE p.I355T	IncFII_pCoo,IncI1_I_Alpha,	cgsD,cgsE,cgsF,cgsG,chuS,chuT,chuW,chuX,csgA,csgB,csgC,entA,entB,entC,entD,entE,entS,espL1,espL4,espR1,espR3,espX1,espX2,espX4,espX5,espY2,espY3,espY4,fepA,fepB,fepC,fepD,fepE,fepG,fes,fha,fimB,fimC,fimD,fimE,fimF,fimG,fimH,fimI,gspC,gspD,gspE,gspF,gspG,gspH,gspI,gspJ,gspK,gspL,hcp2_tssD2,ibeB,ibeC,kpsC,kpsD,kpsE,kpsF,kpsM,kpsU,ompA,rpoS,shuA,shuU,shuV,shuY,tssB,tssF,tssG,tssJ,tssL,vgrG_tssI,yagV…
EC18LG-0017-3	PRJNA1177805	SRR31115989	SAMN44451798	11 Novel	D	2018-09	Leafy_Greens	blaCMY_2,	parE p.I355T	IncFII_pCoo,IncI1_I_Alpha,	cgsD,cgsE,cgsF,cgsG,chuS,chuT,chuW,chuX,csgA,csgB,csgC,entB,entC,entD,entE,entS,espL1,espL4,espR1,espR3,espX1,espX2,espX4,espX5,espY2,espY3,espY4,fepA,fepB,fepC,fepD,fepG,fes,fha,fimB,fimC,fimD,fimE,fimF,fimG,fimH,fimI,gspC,gspD,gspE,gspF,gspG,gspH,gspI,gspJ,gspK,gspL,hcp2_tssD2,ibeB,ibeC,kpsC,kpsD,kpsE,kpsF,kpsM,kpsU,ompA,rpoS,shuA,shuU,shuV,shuY,tssB,tssF,tssG,tssJ,tssL,vgrG_tssI,yagV_ecpE,yagW…
EC18LG-0017-4	PRJNA1177805	SRR31115988	SAMN44451799	11 Novel	D	2018-09	Leafy_Greens	blaCMY_2,		IncFII_pCoo,IncI1_I_Alpha,	cgsD,cgsE,cgsF,cgsG,chuS,chuT,chuW,chuX,csgA,csgB,csgC,entA,entB,entC,entD,entE,entS,espL1,espL4,espR1,espR3,espX1,espX2,espX4,espX5,espY2,espY3,espY4,fepA,fepB,fepC,fepD,fepE,fepG,fes,fha,fimB,fimC,fimD,fimE,fimF,fimG,fimH,fimI,gspC,gspD,gspE,gspF,gspG,gspH,gspI,gspJ,gspK,gspL,hcp2_tssD2,ibeB,ibeC,kpsC,kpsD,kpsE,kpsF,kpsM,kpsU,ompA,rpoS,shuA,shuU,shuV,shuY,tssB,tssF,tssG,tssJ,tssL,yagV_ecpE,yagW…
EC18LG-0018-1	PRJNA1177805	SRR31115987	SAMN44451800	1148	B1	2018-09	Leafy_Greens				cfaA,cfaB,cfaC,cfaD_cfaE,cgsD,cgsE,cgsF,cgsG,csgA,csgB,csgC,entA,entB,entC,entD,entE,entS,espX1,espX5,fepA,fepB,fepC,fepD,fepE,fepG,fes,fimA,fimB,fimC,fimD,fimE,fimF,fimG,fimH,fimI,gspC,gspD,gspE,gspF,gspG,gspH,gspI,gspJ,gspK,gspL,ibeB,ibeC,ompA,rpoS,yagV_ecpE,yagW_ecpD,yagX_ecpC,yagY_ecpB,yagZ_ecpA,ykgK_ecpR,
EC18LG-0018-2	PRJNA1177805	SRR31115986	SAMN44451801	1148	B1	2018-09	Leafy_Greens				cfaA,cfaB,cfaC,cfaD_cfaE,cgsD,cgsE,cgsF,cgsG,csgA,csgB,csgC,entA,entB,entC,entD,entE,entS,espX1,espX5,fepA,fepB,fepC,fepE,fepG,fes,fimA,fimB,fimC,fimD,fimE,fimF,fimG,fimH,fimI,gspC,gspD,gspE,gspF,gspG,gspH,gspJ,gspK,gspL,ibeB,ibeC,ompA,rpoS,yagV_ecpE,yagW_ecpD,yagX_ecpC,yagY_ecpB,yagZ_ecpA,ykgK_ecpR,
EC18LG-0018-3	PRJNA1177805	SRR31115985	SAMN44451802	1148	B1	2018-09	Leafy_Greens				cfaA,cfaB,cfaC,cfaD_cfaE,cgsD,cgsE,cgsF,cgsG,csgA,csgB,csgC,entA,entB,entC,entD,entE,entS,espX1,espX5,fepA,fepB,fepC,fepE,fepG,fes,fimA,fimB,fimC,fimD,fimE,fimF,fimG,fimH,fimI,gspC,gspD,gspE,gspF,gspG,gspH,gspJ,gspK,gspL,ibeB,ibeC,ompA,rpoS,yagV_ecpE,yagW_ecpD,yagX_ecpC,yagY_ecpB,yagZ_ecpA,ykgK_ecpR,
EC18LG-0018-4	PRJNA1177805	SRR31115984	SAMN44451803	1148	B1	2018-09	Leafy_Greens				cfaA,cfaB,cfaC,cfaD_cfaE,cgsD,cgsE,cgsF,cgsG,csgA,csgB,csgC,entA,entB,entC,entD,entE,entS,espX1,espX5,fepA,fepB,fepC,fepE,fepG,fes,fimA,fimB,fimC,fimD,fimE,fimF,fimG,fimH,fimI,gspC,gspD,gspE,gspF,gspG,gspH,gspJ,gspK,gspL,ibeB,ibeC,ompA,rpoS,yagV_ecpE,yagW_ecpD,yagX_ecpC,yagY_ecpB,yagZ_ecpA,ykgK_ecpR,
EC18LG-0019-1	PRJNA1177805	SRR31115983	SAMN44451804	1049	B1	2018-09	Leafy_Greens	blaCMY_2,		IncI1_I_Alpha,	cfaA,cfaB,cfaC,cfaD_cfaE,cgsD,cgsE,cgsF,cgsG,csgA,csgB,csgC,entA,entB,entC,entD,entE,entS,espX1,espX5,fepA,fepB,fepC,fepE,fepG,fes,fha,fimA,fimB,fimC,fimD,fimE,fimF,fimG,fimH,fimI,gspC,gspD,gspE,gspF,gspG,gspH,gspI,gspK,gspL,hcp1_tssD1,hcp2_tssD2,ibeB,ibeC,KP1_RS17280,ompA,rpoS,2,tssB,tssF,tssG,tssJ,tssL,yagV_ecpE,yagW_ecpD,yagX_ecpC,yagY_ecpB,yagZ_ecpA,ykgK_ecpR,
EC18LG-0020-1	PRJNA1177805	SRR31115981	SAMN44451805	906	B1	2018-09	Leafy_Greens				cfaA,cfaB,cfaC,cfaD_cfaE,cgsD,cgsE,cgsF,cgsG,csgA,csgB,csgC,entB,entC,entD,entE,entS,espL1,espX1,espX5,fepA,fepB,fepC,fepE,fepG,fes,fha,fimB,fimC,fimD,fimE,fimF,fimG,fimH,fimI,gspC,gspD,gspE,gspG,gspH,gspI,gspK,hcp1_tssD1,hcp2_tssD2,ibeB,ibeC,ompA,2,tssB,tssF,tssG,tssJ,tssL,yagV_ecpE,yagW_ecpD,yagX_ecpC,yagY_ecpB,yagZ_ecpA,ykgK_ecpR,
EC18LG-0020-2	PRJNA1177805	SRR31115980	SAMN44451806	906	B1	2018-09	Leafy_Greens				cfaA,cfaB,cfaC,cfaD_cfaE,cgsD,cgsE,cgsF,cgsG,csgA,csgB,csgC,entB,entC,entD,entE,espL1,espX1,espX5,fepA,fepB,fepC,fepE,fepG,fes,fha,fimB,fimC,fimD,fimE,fimF,fimG,fimH,fimI,gspD,gspE,gspF,gspG,gspH,gspK,gspL,hcp1_tssD1,hcp2_tssD2,ibeB,ibeC,ompA,2,tssB,tssF,tssG,tssJ,tssL,yagV_ecpE,yagW_ecpD,yagX_ecpC,yagY_ecpB,yagZ_ecpA,ykgK_ecpR,
EC18LG-0020-3	PRJNA1177805	SRR31115241	SAMN44451807	906	B1	2018-09	Leafy_Greens				cfaA,cfaB,cfaC,cfaD_cfaE,cgsD,cgsE,cgsF,cgsG,csgA,csgB,csgC,entB,entC,entD,entE,entS,espL1,espX1,espX5,fepA,fepB,fepC,fepE,fepG,fes,fha,fimB,fimC,fimD,fimE,fimF,fimG,fimH,fimI,gspC,gspD,gspE,gspF,gspG,gspH,gspI,gspK,hcp1_tssD1,hcp2_tssD2,ibeB,ibeC,ompA,rpoS,2,tssB,tssF,tssG,tssJ,tssL,yagV_ecpE,yagW_ecpD,yagX_ecpC,yagY_ecpB,yagZ_ecpA,ykgK_ecpR,
EC18LG-0020-4	PRJNA1177805	SRR31115240	SAMN44451808	12 Novel	B1	2018-09	Leafy_Greens				cfaA,cfaB,cfaC,cfaD_cfaE,cgsD,cgsE,cgsF,cgsG,csgA,csgB,csgC,entA,entB,entC,entD,entE,entS,espX1,espX5,fepA,fepB,fepC,fepD,fepE,fepG,fes,fha,fimB,fimC,fimD,fimE,fimF,fimG,fimH,fimI,gspC,gspD,gspE,gspF,gspG,gspH,gspK,gspL,hcp1_tssD1,hcp2_tssD2,ibeB,ibeC,ompA,2,tssB,tssF,tssG,tssJ,tssL,yagV_ecpE,yagW_ecpD,yagX_ecpC,yagY_ecpB,yagZ_ecpA,ykgK_ecpR,
EC18LG-0021-1	PRJNA1177805	SRR31115239	SAMN44451809	1730	B1	2018-09	Leafy_Greens				cfaA,cfaB,cfaC,cfaD_cfaE,cgsD,cgsE,cgsF,cgsG,csgA,csgB,csgC,entB,entC,entD,entE,entS,espX1,espX5,fepA,fepB,fepC,fepE,fepG,fes,fimB,fimC,fimD,fimE,fimF,fimG,fimH,fimI,gspC,gspD,gspE,gspF,gspG,gspH,gspI,gspJ,gspK,gspL,hcp1_tssD1,ibeB,ibeC,ompA,rpoS,tssA,yagV_ecpE,yagW_ecpD,yagX_ecpC,yagY_ecpB,yagZ_ecpA,ykgK_ecpR,
EC18LG-0021-2	PRJNA1177805	SRR31115238	SAMN44451810	4038	B1	2018-09	Leafy_Greens				cfaA,cfaB,cfaC,cfaD_cfaE,cgsD,cgsE,cgsF,cgsG,csgA,csgB,csgC,entA,entB,entC,entS,espX5,fepA,fepB,fepC,fepE,fepG,fes,fha,fimB,fimC,fimD,fimE,fimF,fimG,fimH,fimI,gspC,gspD,gspE,gspF,gspG,gspH,gspK,gspL,hcp1_tssD1,ibeB,ibeC,ompA,tssA,tssB,tssF,tssG,tssJ,tssL,yagV_ecpE,yagW_ecpD,yagX_ecpC,yagY_ecpB,yagZ_ecpA,
EC18LG-0021-3	PRJNA1177805	SRR31115237	SAMN44451811	13 Novel	B1	2018-09	Leafy_Greens			IncFIB_H89_PhagePlasmid,	cfaA,cfaB,cfaC,cfaD_cfaE,cgsD,cgsE,cgsF,cgsG,csgA,csgB,csgC,entB,entC,entD,entE,entS,espX1,espX5,fepA,fepB,fepC,fepD,fepE,fepG,fes,fha,fimB,fimC,fimD,fimE,fimF,fimG,fimH,fimI,gspC,gspD,gspE,gspF,gspG,gspH,gspI,gspK,gspL,hcp1_tssD1,hcp2_tssD2,ibeB,ibeC,ompA,rpoS,2,tssB,tssF,tssG,tssJ,tssL,vgrG_tssI,yagV_ecpE,yagW_ecpD,yagX_ecpC,yagY_ecpB,yagZ_ecpA,ykgK_ecpR,
EC18LG-0021-4	PRJNA1177805	SRR31115236	SAMN44451812	2005	B1	2018-09	Leafy_Greens				cfaA,cfaB,cfaC,cfaD_cfaE,cgsD,cgsE,cgsF,cgsG,csgA,csgB,csgC,entA,entB,entC,entD,entE,entS,espX1,espX5,fepA,fepB,fepC,fepD,fepE,fepG,fes,fha,fimA,fimB,fimC,fimD,fimE,fimF,fimG,fimH,fimI,gspC,gspD,gspE,gspF,gspG,gspH,gspI,gspJ,gspK,gspL,hcp1_tssD1,hcp2_tssD2,ibeB,ibeC,ompA,rpoS,tssA,tssB,tssF,tssG,tssJ,tssL,yagV_ecpE,yagW_ecpD,yagX_ecpC,yagY_ecpB,yagZ_ecpA,ykgK_ecpR,
EC18LG-0022-1	PRJNA1177805	SRR31115235	SAMN44451813	2602	B1	2018-09	Leafy_Greens			IncFIB_K__pCAV1099_114,IncI1_I_Alpha,	cfaA,cfaB,cfaC,cfaD_cfaE,cgsD,cgsE,cgsF,cgsG,csgA,csgB,csgC,entA,entB,entC,entD,entE,entS,espX1,espX5,fepA,fepB,fepC,fepE,fepG,fes,fimB,fimC,fimD,fimE,fimF,fimG,fimH,fimI,gspC,gspD,gspE,gspF,gspG,gspH,gspI,gspK,ibeB,ibeC,iroC,iroD,iroE,ompA,yagV_ecpE,yagW_ecpD,yagX_ecpC,yagY_ecpB,yagZ_ecpA,ykgK_ecpR,
EC18LG-0024-1	PRJNA1177805	SRR31115234	SAMN44451814	219	E	2018-09	Leafy_Greens			IncFIB_H89_PhagePlasmid,	cgsD,cgsE,cgsF,cgsG,chuS,chuW,chuX,csgA,csgB,csgC,entB,entC,entD,entE,entS,espL1,espL4,espR1,espR3,espX1,espX2,espX4,espX5,espX6,espY1,espY2,espY3,espY5,fepA,fepB,fepC,fepE,fepG,fes,fha,fimA,fimB,fimC,fimD,fimE,fimF,fimG,fimH,fimI,gspC,gspD,gspE,gspF,gspG,gspH,gspI,gspJ,gspK,hcp2_tssD2,ibeB,ibeC,ompA,rpoS,shuA,shuT,shuU,shuV,shuY,tssA,tssB,tssF,tssG,tssJ,tssL,tssM,vgrG_tssI,yagV_ecpE,yagW_ecpD,ya…
EC18LG-0024-2	PRJNA1177805	SRR31115232	SAMN44451815	219	E	2018-09	Leafy_Greens			IncFIB_H89_PhagePlasmid,	cgsD,cgsE,cgsF,cgsG,chuS,chuW,chuX,csgA,csgB,csgC,entA,entB,entC,entD,entE,entS,espL1,espL4,espR1,espR3,espX1,espX2,espX4,espX5,espX6,espY1,espY2,espY3,espY5,fepA,fepB,fepC,fepE,fepG,fes,fha,fimA,fimB,fimC,fimD,fimE,fimF,fimG,fimH,fimI,gspC,gspD,gspE,gspF,gspG,gspH,gspI,gspJ,gspK,gspL,hcp2_tssD2,ibeB,ibeC,ompA,rpoS,shuA,shuT,shuU,shuV,shuY,tssA,tssB,tssF,tssG,tssJ,tssL,yagV_ecpE,yagW_ecpD,yagX_ec…
EC18LG-0024-3	PRJNA1177805	SRR31115231	SAMN44451816	1858	B2	2018-09	Leafy_Greens			Col_MG828,Col156,IncFIB_AP001918,IncFII_pHN7A8,2,	cgsD,cgsE,cgsF,cgsG,chuA,chuS,chuT,chuU,chuV,chuW,chuX,chuY,csgA,csgB,csgC,east1,entA,entB,entC,entE,entS,fdeC,fepA,fepB,fepC,fepD,fepE,fepG,fes,fimA,fimB,fimC,fimD,fimE,fimF,fimG,fimH,fimI,fyuA_psn,gspC,gspD,gspF,gspG,gspH,gspI,gspJ,gspK,gspL,ibeB,ibeC,iroB,iroC,iroD,iroE,iroN,irp1,irp2,kpsC,kpsD,kpsE,kpsF,kpsM,kpsU,ompA,pla,rpoS,yagW_ecpD,yagX_ecpC,yagY_ecpB,yagZ_ecpA,ybtA,ybtE,ybtP,ybtQ,ybtS,y…
EC18LG-0024-4	PRJNA1177805	SRR31115230	SAMN44451817	219	E	2018-09	Leafy_Greens			IncFIB_H89_PhagePlasmid,	cgsD,cgsE,cgsF,cgsG,chuS,chuW,chuX,csgA,csgB,csgC,entA,entB,entC,entD,entE,entS,espL1,espL4,espR1,espR3,espX1,espX2,espX4,espX5,espX6,espY1,espY2,espY3,espY5,fepA,fepB,fepC,fepD,fepE,fepG,fes,fha,fimA,fimB,fimC,fimD,fimE,fimF,fimG,fimH,fimI,gspC,gspD,gspE,gspF,gspG,gspH,gspI,gspJ,gspK,gspL,hcp2_tssD2,ibeB,ibeC,ompA,rpoS,shuA,shuT,shuU,shuV,shuY,tssA,tssB,tssF,tssG,tssJ,tssL,yagV_ecpE,yagW_ecpD,ya…
EC18LG-0026-1	PRJNA1177805	SRR31115229	SAMN44451818	4197	E	2018-09	Leafy_Greens				cgsD,cgsE,cgsF,cgsG,chuA,chuS,chuT,chuW,chuX,chuY,csgA,csgB,csgC,entA,entB,entC,entD,entE,entS,espL1,espL4,espR1,espX1,espX2,espX4,espX5,espX6,espY3,fepA,fepB,fepC,fepD,fepE,fepG,fes,fha,fimB,fimC,fimD,fimE,fimF,fimG,fimH,fimI,gspC,gspD,gspE,gspF,gspG,gspH,gspI,gspJ,gspK,gspL,hcp2_tssD2,ibeB,ibeC,ompA,shuU,shuV,tssB,tssF,tssG,tssJ,tssL,vgrG_tssI,yagV_ecpE,yagW_ecpD,yagX_ecpC,yagY_ecpB,yagZ_ecpA,y…
EC18LG-0026-2	PRJNA1177805	SRR31115228	SAMN44451819	14 Novel	A	2018-09	Leafy_Greens				cfaA,cfaB,cfaC,cfaD_cfaE,cgsD,cgsE,cgsF,cgsG,csgA,csgB,csgC,entA,entC,entD,entS,espX5,fepA,fepC,fepE,fes,fimB,fimC,fimD,fimE,fimF,fimG,fimH,fimI,gspC,gspD,gspE,gspF,gspG,gspH,gspK,gspL,ibeB,ibeC,ompA,yagV_ecpE,yagW_ecpD,yagX_ecpC,yagY_ecpB,yagZ_ecpA,ykgK_ecpR,
EC18LG-0026-3	PRJNA1177805	SRR31115227	SAMN44451820	1049	B1	2018-09	Leafy_Greens			IncFIA,IncFIB_pB171,IncFII,	cfaA,cfaB,cfaC,cfaD_cfaE,cgsD,cgsE,cgsF,csgB,csgC,entB,entD,entE,entS,espX1,espX5,fepA,fepB,fepC,fepE,fepG,fes,fha,fimA,fimB,fimC,fimD,fimE,fimF,fimG,fimH,fimI,gspC,gspD,gspE,gspF,gspG,gspH,gspJ,gspK,gspL,hcp1_tssD1,hcp2_tssD2,ibeB,ibeC,ompA,2,tssB,tssF,tssG,tssJ,tssL,yagV_ecpE,yagW_ecpD,yagX_ecpC,yagY_ecpB,yagZ_ecpA,ykgK_ecpR,
EC18LG-0026-4	PRJNA1177805	SRR31115226	SAMN44451821	4197	E	2018-09	Leafy_Greens				cgsD,cgsE,cgsF,cgsG,chuA,chuS,chuT,chuW,chuX,chuY,csgA,csgB,csgC,entA,entB,entC,entD,entE,entS,espL1,espL4,espR1,espX1,espX2,espX4,espX5,espX6,fepA,fepB,fepD,fepE,fepG,fes,fha,fimB,fimC,fimD,fimE,fimF,fimG,fimH,fimI,gspC,gspD,gspE,gspF,gspG,gspH,gspI,gspJ,gspK,gspL,hcp2_tssD2,ibeB,ibeC,ompA,rpoS,shuU,shuV,tssB,tssF,tssG,tssJ,tssL,vgrG_tssI,yagV_ecpE,yagW_ecpD,yagX_ecpC,yagY_ecpB,yagZ_ecpA,ykgK_ec…
EC18LG-0028-1	PRJNA1177805	SRR31115225	SAMN44451822	2161	B1	2018-09	Leafy_Greens			IncFIA_HI1,IncFII_pHN7A8,	cfaA,cfaB,cfaC,cfaD_cfaE,cgsD,cgsE,cgsF,cgsG,csgA,csgB,csgC,entA,entB,entC,entD,entE,entS,espL1,espX5,fepA,fepB,fepC,fepE,fepG,fes,fimA,fimB,fimC,fimD,fimE,fimF,fimG,fimH,fimI,gspC,gspD,gspE,gspF,gspG,gspH,gspK,gspL,ibeB,ibeC,ompA,paa,rpoS,yagV_ecpE,yagW_ecpD,yagX_ecpC,yagY_ecpB,yagZ_ecpA,ykgK_ecpR,
EC18LG-0028-2	PRJNA1177805	SRR31115224	SAMN44451823	2161	B1	2018-09	Leafy_Greens			IncFIA_HI1,IncFII_pHN7A8,	cfaA,cfaB,cfaC,cfaD_cfaE,cgsD,cgsE,cgsF,cgsG,csgA,csgB,csgC,entA,entB,entC,entD,entE,entS,espL1,espX5,fepA,fepB,fepC,fepE,fepG,fes,fimA,fimB,fimC,fimD,fimE,fimF,fimG,fimH,fimI,gspC,gspD,gspE,gspF,gspG,gspH,gspI,gspK,gspL,ibeB,ibeC,ompA,paa,rpoS,yagV_ecpE,yagW_ecpD,yagX_ecpC,yagY_ecpB,yagZ_ecpA,ykgK_ecpR,
EC18LG-0028-3	PRJNA1177805	SRR31115223	SAMN44451824	2161	B1	2018-09	Leafy_Greens			IncFIA_HI1,IncFII_pHN7A8,	cfaA,cfaB,cfaC,cfaD_cfaE,cgsD,cgsE,cgsF,cgsG,csgA,csgB,csgC,entA,entB,entC,entD,entE,entS,espL1,espX5,fepA,fepB,fepC,fepE,fepG,fes,fimA,fimB,fimC,fimD,fimE,fimF,fimG,fimH,fimI,gspC,gspD,gspE,gspF,gspG,gspH,gspI,gspK,gspL,ibeB,ibeC,ompA,paa,rpoS,yagV_ecpE,yagW_ecpD,yagX_ecpC,yagY_ecpB,yagZ_ecpA,ykgK_ecpR,
EC18LG-0028-4	PRJNA1177805	SRR31115221	SAMN44451825	2161	B1	2018-09	Leafy_Greens			IncFIA_pBK30683,IncFII_pHN7A8,	cfaA,cfaB,cfaC,cfaD_cfaE,cgsD,cgsE,cgsF,cgsG,csgA,csgB,csgC,entA,entB,entC,entD,entE,entS,espL1,espX5,fepA,fepB,fepC,fepD,fepE,fepG,fes,fimA,fimB,fimC,fimD,fimE,fimF,fimG,fimH,fimI,gspC,gspD,gspE,gspF,gspG,gspH,gspK,ibeB,ibeC,ompA,rpoS,yagV_ecpE,yagW_ecpD,yagX_ecpC,yagY_ecpB,yagZ_ecpA,ykgK_ecpR,
EC18LG-0029-1	PRJNA1177805	SRR31115220	SAMN44451826	641	B1	2018-09	Leafy_Greens			IncFIB_AP001918,IncFII,	cgsD,cgsE,cgsF,cgsG,csgA,csgB,csgC,entA,entB,entC,entD,entE,entS,espX5,fepA,fepB,fepC,fepD,fepE,fepG,fes,fha,fimB,fimC,fimD,fimE,fimF,fimG,fimH,fimI,gspC,gspD,gspE,gspF,gspG,gspH,gspI,gspK,gspL,hcp1_tssD1,hcp2_tssD2,ibeB,ibeC,ompA,rpoS,2,tssB,tssF,tssG,tssJ,tssL,vgrG_tssI,yagV_ecpE,yagW_ecpD,yagX_ecpC,yagY_ecpB,yagZ_ecpA,ykgK_ecpR,
EC18LG-0029-2	PRJNA1177805	SRR31115219	SAMN44451827	641	B1	2018-09	Leafy_Greens			IncFIB_AP001918,IncFII,	cgsD,cgsE,cgsF,cgsG,csgA,csgB,csgC,entA,entB,entC,entD,entS,espX5,fepA,fepB,fepC,fepE,fepG,fes,fha,fimB,fimC,fimD,fimE,fimF,fimG,fimH,fimI,gspC,gspD,gspF,gspG,gspH,gspI,gspK,hcp1_tssD1,hcp2_tssD2,ibeB,ibeC,ompA,paa,2,tssB,tssF,tssG,tssJ,tssL,yagV_ecpE,yagW_ecpD,yagX_ecpC,yagY_ecpB,yagZ_ecpA,ykgK_ecpR,
EC18LG-0029-3	PRJNA1177805	SRR31115218	SAMN44451828	641	B1	2018-09	Leafy_Greens			IncFIB_AP001918,IncFII,	cgsD,cgsE,cgsF,cgsG,csgB,csgC,entB,entC,entD,entS,espX5,fepA,fepB,fepC,fepD,fepE,fepG,fes,fha,fimB,fimC,fimD,fimE,fimF,fimG,fimH,fimI,gspC,gspD,gspE,gspF,gspG,gspH,gspI,gspK,hcp1_tssD1,hcp2_tssD2,ibeB,ibeC,ompA,2,tssB,tssF,tssG,tssJ,tssL,yagV_ecpE,yagW_ecpD,yagX_ecpC,yagY_ecpB,yagZ_ecpA,
EC18LG-0029-4	PRJNA1177805	SRR31115217	SAMN44451829	641	B1	2018-09	Leafy_Greens			IncFIB_AP001918,IncFII,	cgsD,cgsE,cgsF,cgsG,csgA,csgB,csgC,entA,entC,entD,entS,espX5,fepA,fepB,fepC,fepD,fepE,fepG,fes,fha,fimB,fimC,fimD,fimE,fimF,fimG,fimH,fimI,gspC,gspD,gspE,gspF,gspG,gspH,gspK,gspL,hcp1_tssD1,hcp2_tssD2,ibeB,ibeC,ompA,rpoS,2,tssB,tssF,tssG,tssJ,tssL,yagV_ecpE,yagW_ecpD,yagX_ecpC,yagY_ecpB,yagZ_ecpA,ykgK_ecpR,
EC18LG-0030-1	PRJNA1177805	SRR31115216	SAMN44451830	3167	B1	2018-09	Leafy_Greens			IncFIB_H89_PhagePlasmid,	cfaA,cfaB,cfaC,cfaD_cfaE,cgsD,cgsE,cgsF,cgsG,csgA,csgB,csgC,entB,entC,entD,entE,entS,espX5,fepA,fepB,fepC,fepE,fepG,fes,fha,fimB,fimC,fimD,fimE,fimF,fimG,fimH,fimI,gspC,gspD,gspE,gspF,gspG,gspH,gspI,gspK,gspL,hcp1_tssD1,hcp2_tssD2,ibeB,ibeC,KP1_RS17280,ompA,tssA,tssB,tssF,tssG,tssJ,tssL,yagV_ecpE,yagW_ecpD,yagX_ecpC,yagY_ecpB,yagZ_ecpA,ykgK_ecpR,
EC18LG-0030-2	PRJNA1177805	SRR31115215	SAMN44451831	3167	B1	2018-09	Leafy_Greens			IncFIB_H89_PhagePlasmid,	cfaA,cfaB,cfaC,cfaD_cfaE,cgsD,cgsE,cgsF,cgsG,csgA,csgB,csgC,entA,entB,entC,entD,entE,entS,espX5,fepA,fepB,fepC,fepD,fepE,fepG,fes,fha,fimB,fimC,fimD,fimE,fimF,fimG,fimH,fimI,gspC,gspD,gspE,gspF,gspG,gspH,gspI,gspK,gspL,hcp1_tssD1,hcp2_tssD2,ibeB,ibeC,ompA,rpoS,tssA,tssB,tssF,tssG,tssJ,tssL,yagV_ecpE,yagW_ecpD,yagX_ecpC,yagY_ecpB,yagZ_ecpA,ykgK_ecpR,
EC18LG-0030-3	PRJNA1177805	SRR31115214	SAMN44451832	69	D	2018-09	Leafy_Greens	blaTEM_1B,		IncFIA,IncFIB_AP001918,IncFII_pSE11,	cgsD,cgsE,cgsF,cgsG,chuA,chuS,chuT,chuU,chuW,chuX,chuY,csgA,csgB,csgC,entA,entB,entC,entD,entE,entS,espL1,espL4,espR1,espX1,espX4,espX5,espY3,espY4,fepA,fepB,fepC,fepD,fepG,fes,fimA,fimB,fimC,fimD,fimE,fimF,fimG,fimH,fimI,fyuA_psn,gspC,gspD,gspE,gspF,gspG,gspH,gspJ,gspK,ibeB,ibeC,iroB,iroC,iroD,iroE,iroN,irp1,irp2,iucC,iutA,kpsD,kpsE,kpsF,kpsU,ompA,shuV,yagV_ecpE,yagW_ecpD,yagX_ecpC,yagY_ecpB,yag…
EC18LG-0030-4	PRJNA1177805	SRR31115213	SAMN44451833	69	D	2018-09	Leafy_Greens	blaTEM_1B,		IncFIA,IncFIA_pBK30683,IncFIB_AP001918,IncFII_pSE11,	cgsD,cgsE,cgsF,cgsG,chuA,chuS,chuT,chuU,chuW,chuX,chuY,csgA,csgB,csgC,entB,entC,entD,entE,entS,espL1,espL4,espR1,espX1,espX4,espX5,espY1,espY3,espY4,fepA,fepB,fepC,fepD,fepG,fes,fimA,fimB,fimC,fimD,fimE,fimF,fimG,fimH,fimI,fyuA_psn,gspC,gspD,gspE,gspF,gspG,gspH,gspI,gspJ,gspK,ibeB,ibeC,iroB,iroC,iroD,iroE,iroN,irp1,irp2,iucB,iutA,kpsD,kpsE,kpsF,kpsU,ompA,shuV,yagV_ecpE,yagW_ecpD,yagX_ecpC,yagY_ec…
EC18LG-0032-1	PRJNA1177805	SRR31115212	SAMN44451834	15 Novel	B1	2018-09	Leafy_Greens			IncFIB_AP001918,IncFII_pRSB107,	cfaA,cfaB,cfaC,cfaD_cfaE,cgsD,cgsE,cgsF,cgsG,csgA,csgB,csgC,entA,entB,entC,entD,entE,entS,espX1,espX5,estIa,fepA,fepB,fepC,fepE,fepG,fes,fha,fimA,fimB,fimC,fimD,fimE,fimF,fimG,fimH,fimI,gspC,gspD,gspE,gspF,gspG,gspH,gspI,gspJ,gspK,gspL,hcp1_tssD1,hcp2_tssD2,ibeB,ibeC,ompA,paa,rpoS,2,tssB,tssF,tssG,tssJ,tssL,yagV_ecpE,yagW_ecpD,yagX_ecpC,yagY_ecpB,yagZ_ecpA,ykgK_ecpR,
EC18LG-0032-2	PRJNA1177805	SRR31115210	SAMN44451835	15 Novel	B1	2018-09	Leafy_Greens			IncFIB_AP001918,IncFII_pHN7A8,	cfaA,cfaB,cfaC,cfaD_cfaE,cgsD,cgsE,cgsF,cgsG,csgA,csgB,csgC,entA,entB,entC,entD,entE,entS,espX1,espX5,estIa,fepA,fepB,fepC,fepE,fepG,fes,fha,fimA,fimB,fimC,fimD,fimE,fimF,fimG,fimH,fimI,gspC,gspD,gspE,gspF,gspG,gspH,gspI,gspJ,gspK,gspL,hcp1_tssD1,hcp2_tssD2,ibeB,ibeC,ompA,paa,rpoS,2,tssB,tssF,tssG,tssJ,tssL,yagV_ecpE,yagW_ecpD,yagX_ecpC,yagY_ecpB,yagZ_ecpA,ykgK_ecpR,
EC18LG-0032-3	PRJNA1177805	SRR31115819	SAMN44451836	15 Novel	B1	2018-09	Leafy_Greens			IncFIB_AP001918,IncFII_pHN7A8,	cfaA,cfaB,cfaC,cfaD_cfaE,cgsD,cgsE,cgsF,cgsG,csgA,csgB,csgC,entA,entB,entC,entD,entE,entS,espX1,espX5,estIa,fepA,fepB,fepC,fepD,fepE,fepG,fes,fha,fimA,fimB,fimC,fimD,fimE,fimF,fimG,fimH,fimI,gspC,gspD,gspE,gspF,gspG,gspH,gspJ,gspK,gspL,hcp1_tssD1,hcp2_tssD2,ibeB,ibeC,ompA,paa,rpoS,2,tssB,tssF,tssG,tssJ,tssL,yagV_ecpE,yagW_ecpD,yagX_ecpC,yagY_ecpB,yagZ_ecpA,ykgK_ecpR,
EC18LG-0032-4	PRJNA1177805	SRR31115818	SAMN44451837	15 Novel	B1	2018-09	Leafy_Greens			IncFIB_AP001918,IncFII_pHN7A8,	cfaA,cfaB,cfaC,cfaD_cfaE,cgsD,cgsE,cgsF,cgsG,csgA,csgB,csgC,entA,entB,entC,entD,entE,entS,espX1,espX5,estIa,fepA,fepC,fepD,fepE,fepG,fes,fha,fimA,fimB,fimC,fimD,fimE,fimF,fimG,fimH,fimI,gspC,gspD,gspE,gspF,gspG,gspH,gspI,gspJ,gspK,gspL,hcp1_tssD1,hcp2_tssD2,ibeB,ibeC,ompA,paa,rpoS,2,tssB,tssF,tssG,tssJ,tssL,yagV_ecpE,yagW_ecpD,yagX_ecpC,yagY_ecpB,yagZ_ecpA,ykgK_ecpR,
EC18LG-0037-1	PRJNA1177805	SRR31115817	SAMN44451838	4118	D	2018-09	Leafy_Greens			Col_pHAD28,	cfaA,cfaB,cfaC,cgsD,cgsE,cgsF,cgsG,chuS,chuT,chuU,chuW,chuX,chuY,csgA,csgB,csgC,entA,entB,entC,entD,entE,entS,espL1,espL4,espR1,espX1,espX2,espX4,espX5,espY1,espY3,espY4,fepA,fepB,fepC,fepE,fepG,fes,fimB,fimC,fimD,fimE,fimF,fimG,fimH,fimI,gspC,gspD,gspE,gspF,gspG,gspH,gspI,gspJ,gspK,gspL,ibeB,ibeC,ompA,rpoS,shuA,shuV,yagV_ecpE,yagW_ecpD,yagX_ecpC,yagY_ecpB,yagZ_ecpA,ykgK_ecpR,
EC18LG-0037-2	PRJNA1177805	SRR31115816	SAMN44451839	4118	D	2018-09	Leafy_Greens			Col_pHAD28,	cfaA,cfaB,cfaC,cgsD,cgsE,cgsF,cgsG,chuS,chuT,chuU,chuW,chuX,chuY,csgA,csgB,csgC,entB,entC,entD,entE,entS,espL1,espL4,espR1,espX1,espX2,espX4,espX5,espY1,espY2,espY3,fepA,fepB,fepC,fepD,fepG,fes,fimB,fimC,fimD,fimE,fimF,fimG,fimH,fimI,gspC,gspE,gspF,gspG,gspH,gspJ,gspK,ibeB,ibeC,ompA,rpoS,shuA,shuV,yagV_ecpE,yagW_ecpD,yagX_ecpC,yagY_ecpB,yagZ_ecpA,ykgK_ecpR,
EC18LG-0037-3	PRJNA1177805	SRR31115815	SAMN44451840	4118	D	2018-09	Leafy_Greens			Col_pHAD28,	cfaA,cfaB,cfaC,cgsD,cgsE,cgsF,cgsG,chuS,chuT,chuU,chuW,chuX,chuY,csgA,csgB,csgC,entA,entB,entC,entD,entE,entS,espL1,espL4,espR1,espX1,espX2,espX4,espX5,espY1,espY2,espY3,fepA,fepB,fepC,fepD,fepE,fepG,fes,fimB,fimC,fimD,fimE,fimF,fimG,fimH,fimI,gspC,gspE,gspF,gspG,gspH,gspI,gspJ,gspK,gspL,ibeB,ibeC,ompA,rpoS,shuA,shuV,yagV_ecpE,yagW_ecpD,yagX_ecpC,yagY_ecpB,yagZ_ecpA,ykgK_ecpR,
EC18LG-0037-4	PRJNA1177805	SRR31115814	SAMN44451841	4118	D	2018-09	Leafy_Greens			Col_pHAD28,	cfaA,cfaB,cfaC,cgsD,cgsE,cgsF,cgsG,chuS,chuT,chuU,chuW,chuX,chuY,csgA,csgB,csgC,entA,entB,entC,entD,entE,entS,espL1,espL4,espR1,espX1,espX2,espX4,espX5,espY1,espY2,espY3,espY4,fepA,fepB,fepC,fepD,fepE,fepG,fes,fimB,fimC,fimD,fimE,fimF,fimG,fimH,fimI,gspC,gspD,gspE,gspF,gspG,gspH,gspI,gspJ,gspK,gspL,ibeB,ompA,rpoS,shuA,shuV,yagV_ecpE,yagW_ecpD,yagX_ecpC,yagY_ecpB,yagZ_ecpA,ykgK_ecpR,
EC18LG-0039-2	PRJNA1177805	SRR31115813	SAMN44451842	16 Novel	A	2018-09	Leafy_Greens			p0111,	cgsD,cgsE,cgsF,cgsG,csgA,csgB,csgC,entB,entC,entD,entE,entS,espL4,espX4,espX5,espY1,fepA,fepB,fepC,fepE,fepG,fes,fimF,fimG,fimH,ibeC,ompA,rpoS,
EC18LG-0039-4	PRJNA1177805	SRR31115812	SAMN44451843	16 Novel	A	2018-09	Leafy_Greens			p0111,	cgsD,cgsE,cgsF,cgsG,csgA,csgB,csgC,entA,entB,entC,entD,entE,entS,espL4,espX4,espX5,espY1,fepA,fepB,fepC,fepE,fepG,fes,fimF,fimG,fimH,ibeC,ompA,rpoS,
EC18LG-0041-1	PRJNA1177805	SRR31115811	SAMN44451844	108	D	2018-10	Leafy_Greens			IncFIB_AP001918,IncFII_29,IncFII_pHN7A8,	cgsD,cgsE,cgsF,cgsG,chuS,chuT,chuU,chuW,chuX,chuY,csgA,csgB,csgC,entA,entB,entC,entD,entE,entS,espL1,espL4,espR1,espX1,espX2,espX4,espX5,espY2,espY3,espY4,fepA,fepB,fepC,fepD,fepG,fes,fha,fimA,fimB,fimC,fimD,fimE,fimF,fimG,fimH,fimI,gspC,gspD,gspE,gspF,gspG,gspH,gspI,gspJ,gspK,hcp1_tssD1,hcp2_tssD2,ibeB,ibeC,kpsC,kpsD,kpsE,kpsF,kpsM,kpsU,ompA,paa,rpoS,shuA,shuV,tsh,2,tssB,tssF,tssG,tssJ,tssL,yagV…
EC18LG-0041-2	PRJNA1177805	SRR31115809	SAMN44451845	108	D	2018-10	Leafy_Greens			IncFIB_AP001918,IncFII_29,IncFII_pHN7A8,	cgsD,cgsE,cgsF,cgsG,chuS,chuT,chuU,chuW,chuX,chuY,csgA,csgB,csgC,entA,entB,entC,entD,entE,entS,espL1,espL4,espR1,espX1,espX2,espX4,espX5,espY2,espY3,espY4,fepA,fepB,fepC,fepD,fepE,fepG,fes,fha,fimA,fimB,fimC,fimD,fimE,fimF,fimG,fimH,fimI,gspC,gspE,gspF,gspG,gspH,gspI,gspJ,gspK,gspL,hcp1_tssD1,hcp2_tssD2,ibeB,ibeC,kpsC,kpsD,kpsE,kpsF,kpsM,kpsU,ompA,paa,rpoS,shuA,shuV,tsh,2,tssB,tssF,tssG,tssJ,tssL…
EC18LG-0041-3	PRJNA1177805	SRR31115808	SAMN44451846	108	D	2018-10	Leafy_Greens			IncFIB_AP001918,IncFII_29,IncFII_pHN7A8,	cgsD,cgsE,cgsF,cgsG,chuS,chuT,chuU,chuW,chuX,chuY,csgA,csgB,csgC,entA,entB,entC,entD,entE,entS,espL1,espL4,espR1,espX1,espX2,espX4,espX5,espY2,espY3,espY4,fepA,fepB,fepC,fepD,fepG,fes,fha,fimA,fimB,fimC,fimD,fimE,fimF,fimG,fimH,fimI,gspC,gspE,gspG,gspH,gspI,gspJ,gspK,gspL,hcp1_tssD1,hcp2_tssD2,ibeB,ibeC,kpsC,kpsD,kpsE,kpsF,kpsM,kpsU,ompA,paa,shuA,shuV,tsh,2,tssB,tssF,tssG,tssJ,tssL,yagV_ecpE,yagW…
EC18LG-0041-4	PRJNA1177805	SRR31115807	SAMN44451847	108	D	2018-10	Leafy_Greens			IncFIB_AP001918,IncFII_29,IncFII_pHN7A8,	cgsD,cgsE,cgsF,cgsG,chuS,chuT,chuU,chuW,chuX,chuY,csgA,csgB,csgC,entA,entB,entC,entD,entE,entS,espL1,espL4,espR1,espX1,espX2,espX4,espX5,espY2,espY3,espY4,fepA,fepB,fepC,fepD,fepG,fes,fha,fimA,fimB,fimC,fimD,fimE,fimF,fimG,fimH,fimI,gspC,gspD,gspF,gspG,gspH,gspI,gspJ,gspK,gspL,hcp1_tssD1,hcp2_tssD2,ibeB,ibeC,kpsC,kpsD,kpsE,kpsF,kpsM,kpsU,ompA,paa,shuA,shuV,tsh,tssA,tssB,tssF,tssG,tssJ,tssL,yagV_e…
EC18LG-0043-1	PRJNA1177805	SRR31115806	SAMN44451848	1629	E	2018-10	Leafy_Greens				cgsD,cgsE,cgsF,cgsG,chuA,chuS,chuT,chuW,chuX,csgA,csgB,csgC,entA,entB,entC,entD,entE,entS,espL4,espR1,espX1,espX2,espX4,espX5,espX6,espY2,espY3,espY4,espY5,fepA,fepB,fepC,fepG,fes,fimB,fimC,fimD,fimE,fimF,fimG,fimH,fimI,gspC,gspD,gspE,gspF,gspG,gspH,gspI,gspJ,gspK,gspL,ibeB,ibeC,ompA,rpoS,shuU,shuV,shuY,yagV_ecpE,yagW_ecpD,yagX_ecpC,yagY_ecpB,yagZ_ecpA,ykgK_ecpR,
EC18LG-0043-2	PRJNA1177805	SRR31115805	SAMN44451849	1629	E	2018-10	Leafy_Greens				cgsD,cgsE,cgsF,cgsG,chuA,chuS,chuT,chuW,chuX,csgA,csgB,csgC,entA,entB,entC,entD,entE,entS,espL4,espR1,espX1,espX2,espX4,espX5,espX6,espY2,espY3,espY4,espY5,fepA,fepB,fepC,fepE,fepG,fes,fimB,fimC,fimD,fimE,fimF,fimG,fimH,fimI,gspC,gspD,gspE,gspF,gspG,gspH,gspI,gspJ,gspK,ibeB,ibeC,ompA,rpoS,shuU,shuV,shuY,yagV_ecpE,yagW_ecpD,yagX_ecpC,yagY_ecpB,yagZ_ecpA,ykgK_ecpR,
EC18LG-0043-3	PRJNA1177805	SRR31115804	SAMN44451850	1629	E	2018-10	Leafy_Greens				cgsD,cgsE,cgsF,cgsG,chuA,chuS,chuT,chuW,chuX,csgB,csgC,entA,entB,entC,entD,entE,entS,espL4,espR1,espX1,espX2,espX4,espX5,espX6,espY2,espY3,espY4,espY5,fepA,fepB,fepC,fepG,fes,fimB,fimC,fimD,fimE,fimF,fimG,fimH,fimI,gspC,gspD,gspE,gspF,gspG,gspH,gspI,gspJ,gspK,gspL,ibeB,ibeC,ompA,rpoS,shuU,shuV,shuY,yagV_ecpE,yagW_ecpD,yagX_ecpC,yagY_ecpB,yagZ_ecpA,ykgK_ecpR,
EC18LG-0043-4	PRJNA1177805	SRR31115803	SAMN44451851	1629	E	2018-10	Leafy_Greens				cgsD,cgsE,cgsF,cgsG,chuA,chuS,chuT,chuW,chuX,csgA,csgB,csgC,entB,entC,entD,entE,entS,espL4,espR1,espX1,espX2,espX4,espX5,espX6,espY2,espY3,espY4,espY5,fepA,fepB,fepC,fepD,fepG,fes,fimB,fimC,fimD,fimE,fimF,fimG,fimH,fimI,gspC,gspD,gspE,gspF,gspG,gspH,gspI,gspJ,gspK,gspL,ibeB,ibeC,ompA,rpoS,shuU,shuV,shuY,yagV_ecpE,yagW_ecpD,yagX_ecpC,yagY_ecpB,yagZ_ecpA,ykgK_ecpR,
EC18LG-0044-1	PRJNA1177805	SRR31115802	SAMN44451852	155	B1	2018-10	Leafy_Greens			IncFIA,IncFIA_pBK30683,IncFII,2,	cfaA,cfaB,cfaC,cfaD_cfaE,cgsD,cgsE,cgsF,cgsG,csgA,csgB,csgC,entB,entC,entD,entE,entS,espX1,espX5,fepA,fepB,fepC,fepE,fepG,fes,fha,fimA,fimB,fimC,fimD,fimE,fimF,fimG,fimH,fimI,gspC,gspD,gspE,gspF,gspG,gspH,gspI,gspJ,gspK,gspL,hcp1_tssD1,hcp2_tssD2,hlyA,hlyB,hlyC,hlyD,ibeB,ibeC,ompA,rpoS,2,tssB,tssF,tssG,tssJ,tssL,yagV_ecpE,yagW_ecpD,yagX_ecpC,yagY_ecpB,yagZ_ecpA,ykgK_ecpR,
EC18LG-0044-2	PRJNA1177805	SRR31115801	SAMN44451853	155	B1	2018-10	Leafy_Greens			IncFIA,IncFIA_pBK30683,IncFII,IncX1,	cfaA,cfaB,cfaC,cfaD_cfaE,cgsD,cgsE,cgsF,cgsG,csgA,csgB,csgC,entA,entB,entC,entD,entE,entS,espX1,espX5,fepA,fepB,fepC,fepE,fepG,fes,fha,fimA,fimB,fimC,fimD,fimE,fimF,fimG,fimH,fimI,gspC,gspD,gspE,gspF,gspG,gspH,gspJ,gspK,gspL,hcp1_tssD1,hcp2_tssD2,hlyA,hlyB,hlyC,hlyD,ibeB,ibeC,ompA,rpoS,2,tssB,tssF,tssG,tssJ,tssL,yagV_ecpE,yagW_ecpD,yagX_ecpC,yagY_ecpB,yagZ_ecpA,ykgK_ecpR,
EC18LG-0044-3	PRJNA1177805	SRR31115800	SAMN44451854	155	B1	2018-10	Leafy_Greens			IncFIA,IncFIA_pBK30683,IncFII,2,	cfaA,cfaB,cfaC,cfaD_cfaE,cgsD,cgsE,cgsF,cgsG,csgA,csgB,csgC,entA,entB,entC,entE,entS,espX1,espX5,fepA,fepB,fepC,fepE,fepG,fes,fha,fimA,fimB,fimC,fimD,fimE,fimF,fimG,fimH,fimI,gspC,gspD,gspE,gspF,gspG,gspH,gspJ,gspK,gspL,hcp1_tssD1,hcp2_tssD2,hlyA,hlyB,hlyC,hlyD,ibeB,ibeC,ompA,rpoS,2,tssB,tssF,tssG,tssJ,tssL,yagV_ecpE,yagW_ecpD,yagX_ecpC,yagY_ecpB,yagZ_ecpA,ykgK_ecpR,
EC18LG-0044-4	PRJNA1177805	SRR31115798	SAMN44451855	155	B1	2018-10	Leafy_Greens			IncFIA,IncFIA_pBK30683,IncFII,2,	cfaA,cfaB,cfaC,cfaD_cfaE,cgsD,cgsE,cgsF,cgsG,csgA,csgB,csgC,entA,entB,entC,entD,entE,entS,espX1,espX5,fepA,fepB,fepC,fepE,fepG,fes,fha,fimA,fimB,fimC,fimD,fimE,fimF,fimG,fimH,fimI,gspC,gspD,gspE,gspF,gspG,gspH,gspI,gspJ,gspK,gspL,hcp1_tssD1,hcp2_tssD2,hlyA,hlyB,hlyC,hlyD,ibeB,ibeC,rpoS,2,tssB,tssF,tssG,tssJ,tssL,yagV_ecpE,yagW_ecpD,yagX_ecpC,yagY_ecpB,yagZ_ecpA,ykgK_ecpR,
EC18LG-0045-1	PRJNA1177805	SRR31115797	SAMN44451856	17 Novel	A	2018-10	Leafy_Greens			IncY,	cgsD,cgsE,cgsF,cgsG,csgA,csgB,csgC,entA,entB,entC,entD,entE,entS,espL4,espX1,espX4,espX5,fepA,fepB,fepC,fepD,fepE,fepG,fes,fimA,fimB,fimC,fimD,fimE,fimF,fimG,fimI,gspC,gspD,gspE,gspF,gspG,gspH,gspI,gspK,gspL,hcp1_tssD1,ibeB,ibeC,ompA,tssA,tssJ,yagV_ecpE,yagW_ecpD,yagX_ecpC,yagY_ecpB,yagZ_ecpA,ykgK_ecpR,
EC18LG-0045-2	PRJNA1177805	SRR31115796	SAMN44451857	17 Novel	A	2018-10	Leafy_Greens			IncY,	cgsD,cgsE,cgsF,cgsG,csgA,csgB,csgC,entA,entB,entC,entD,entE,entS,espL4,espX1,espX4,espX5,fepA,fepB,fepC,fepD,fepE,fepG,fes,fimA,fimB,fimC,fimD,fimE,fimF,fimG,fimI,gspC,gspD,gspE,gspF,gspG,gspH,gspI,gspK,gspL,hcp1_tssD1,ibeB,ibeC,ompA,rpoS,tssA,tssJ,yagV_ecpE,yagW_ecpD,yagX_ecpC,yagY_ecpB,yagZ_ecpA,ykgK_ecpR,
EC18LG-0045-3	PRJNA1177805	SRR31115795	SAMN44451858	17 Novel	A	2018-10	Leafy_Greens			IncY,	cgsD,cgsE,cgsF,cgsG,csgA,csgB,csgC,entA,entB,entC,entD,entE,entS,espL4,espX1,espX4,espX5,fepA,fepB,fepC,fepD,fepG,fes,fimA,fimB,fimC,fimD,fimE,fimF,fimG,fimI,gspC,gspD,gspE,gspF,gspG,gspH,gspI,gspK,gspL,hcp1_tssD1,ibeB,ibeC,ompA,rpoS,tssA,tssJ,yagV_ecpE,yagW_ecpD,yagX_ecpC,yagY_ecpB,yagZ_ecpA,ykgK_ecpR,
EC18LG-0045-4	PRJNA1177805	SRR31115794	SAMN44451859	17 Novel	A	2018-10	Leafy_Greens			IncY,	cgsD,cgsE,cgsF,cgsG,csgA,csgB,csgC,entA,entB,entC,entD,entE,entS,espL4,espX1,espX4,espX5,fepA,fepB,fepC,fepD,fepE,fepG,fes,fimA,fimB,fimC,fimD,fimE,fimF,fimG,fimI,gspC,gspD,gspE,gspF,gspG,gspH,gspI,gspK,gspL,hcp1_tssD1,ibeB,ibeC,ompA,tssA,tssJ,yagV_ecpE,yagW_ecpD,yagX_ecpC,yagY_ecpB,yagZ_ecpA,ykgK_ecpR,
EC18LG-0071-1	PRJNA1177805	SRR31115793	SAMN44451860	69	D	2018-10	Leafy_Greens			IncFIB_AP001918,IncFII_pSE11,	cgsD,cgsE,cgsF,cgsG,chuA,chuS,chuT,chuU,chuW,chuX,chuY,csgA,csgB,csgC,entA,entB,entC,entD,entE,entS,espL1,espL4,espR1,espX1,espX4,espX5,espX6,espY3,espY4,fepA,fepB,fepC,fepD,fepG,fes,fimB,fimC,fimD,fimE,fimF,fimG,fimH,fimI,gspC,gspD,gspE,gspF,gspG,gspH,gspI,gspJ,gspK,gspL,ibeB,ibeC,kpsC,kpsD,kpsE,kpsF,ompA,pefB,pefD,rpoS,shuV,
EC18LG-0071-2	PRJNA1177805	SRR31115792	SAMN44451861	69	D	2018-10	Leafy_Greens			IncFIB_AP001918,IncFII_pSE11,	cgsD,cgsE,cgsF,cgsG,chuA,chuS,chuT,chuU,chuW,chuX,chuY,csgA,csgB,csgC,entA,entB,entC,entD,entE,entS,espL1,espL4,espR1,espX1,espX4,espX5,espX6,espY3,fepA,fepB,fepC,fepD,fepG,fes,fimB,fimC,fimD,fimE,fimF,fimG,fimH,fimI,gspC,gspD,gspE,gspF,gspG,gspH,gspI,gspJ,gspK,gspL,gtrA,ibeB,ibeC,kpsC,kpsD,kpsE,kpsF,kpsU,ompA,pefB,pefD,rpoS,shuV,
EC18LG-0096-1	PRJNA1177805	SRR31115791	SAMN44451862	131	B2	2018-12	Leafy_Greens		parE p.I529L	IncFII_pHN7A8,	cgsD,cgsE,cgsF,cgsG,chuA,chuS,chuT,chuU,chuV,chuW,chuX,chuY,csgA,csgB,csgC,entA,entB,entC,entE,entF,entS,fepA,fepB,fepC,fepD,fepE,fepG,fes,fimA,fimB,fimC,fimD,fimE,fimF,fimG,fimH,fimI,fyuA_psn,gspC,gspD,gspE,gspF,gspG,gspH,gspI,gspJ,gspK,gspL,ibeB,ibeC,irp1,irp2,kpsC,kpsD,kpsE,kpsF,kpsM,kpsU,ompA,rpoS,tsh,yagV_ecpE,yagW_ecpD,yagX_ecpC,yagY_ecpB,yagZ_ecpA,ybtA,ybtE,ybtP,ybtQ,ybtS,ybtT,ybtU,ybtX,yk…
EC18LG-0097-1	PRJNA1177805	SRR31115790	SAMN44451863	2973	A	2018-12	Leafy_Greens	tet_M,	gyrA p.S83L,parC p.S80I		cfaA,cfaB,cfaC,cfaD_cfaE,cgsD,cgsE,cgsF,cgsG,csgA,csgB,csgC,entA,entB,entC,entD,entE,entS,espL1,espX1,espX5,fepA,fepB,fepC,fepE,fepG,fes,fha,fimB,fimC,fimD,fimE,fimF,fimG,fimH,fimI,gspC,gspD,gspE,gspF,gspG,gspH,gspI,gspK,gspL,hcp1_tssD1,hcp2_tssD2,ibeB,ibeC,ompA,rpoS,2,tssB,tssF,tssG,tssJ,tssL,yagV_ecpE,yagW_ecpD,yagX_ecpC,yagY_ecpB,yagZ_ecpA,ykgK_ecpR,
EC18LG-0097-2	PRJNA1177805	SRR31115789	SAMN44451864	130	E	2018-12	Leafy_Greens	aph_3____Ib,aph_6__Id,blaTEM_1B,dfrA5,floR,sul2,tet_A,	parC p.S57T	IncFIB_AP001918,IncFII,	cgsD,cgsE,cgsF,cgsG,chuS,chuT,chuU,chuW,chuX,chuY,csgA,csgB,csgC,entA,entB,entC,entD,entE,entS,espL1,espL4,espR1,espX1,espX4,espX5,espY3,fepA,fepB,fepC,fepD,fepE,fepG,fes,fimA,fimB,fimC,fimD,fimE,fimF,fimG,fimH,fimI,gspC,gspD,gspE,gspF,gspG,gspH,gspI,gspJ,gspK,gspL,gtrA,ibeB,ibeC,iroB,iroC,iroD,iroE,iroN,iucA,iucB,iucC,iutA,kpsC,kpsD,kpsE,kpsF,kpsM,kpsU,ompA,rpoS,shuA,shuV,yagV_ecpE,yagW_ecpD,yag…
EC18LG-0100-1	PRJNA1177805	SRR31115449	SAMN44451865	5765	B1	2018-12	Leafy_Greens				cfaA,cfaB,cfaC,cfaD_cfaE,cgsD,cgsE,cgsF,cgsG,csgA,csgB,csgC,entA,entB,entC,entD,entE,entS,espX1,espX5,fepA,fepB,fepC,fepE,fepG,fes,fha,fimB,fimC,fimD,fimE,fimF,fimG,fimH,fimI,gspC,gspD,gspE,gspF,gspG,gspH,gspI,gspK,gspL,hcp1_tssD1,hcp2_tssD2,ibeB,ibeC,ompA,rpoS,tssA,tssB,tssF,tssG,tssJ,tssL,yagV_ecpE,yagW_ecpD,yagX_ecpC,yagY_ecpB,yagZ_ecpA,ykgK_ecpR,
EC18LG-0102-1	PRJNA1177805	SRR31115448	SAMN44451866	602	B1	2018-12	Leafy_Greens				cfaA,cfaB,cfaC,cfaD_cfaE,cgsD,cgsE,cgsF,cgsG,csgA,csgB,csgC,entA,entB,entC,entD,entE,entS,espX1,espX5,fepA,fepB,fepC,fepD,fepE,fepG,fes,fha,fimB,fimC,fimD,fimE,fimF,fimG,fimH,fimI,gspC,gspD,gspE,gspF,gspG,gspH,gspI,gspK,gspL,hcp1_tssD1,hcp2_tssD2,ibeB,ibeC,ompA,rpoS,2,tssB,tssF,tssG,tssJ,tssL,yagV_ecpE,yagW_ecpD,yagX_ecpC,yagY_ecpB,yagZ_ecpA,ykgK_ecpR,
EC18LG-0102-2	PRJNA1177805	SRR31115447	SAMN44451867	602	B1	2018-12	Leafy_Greens				cfaA,cfaB,cfaC,cfaD_cfaE,cgsD,cgsE,cgsF,cgsG,csgA,csgB,csgC,entA,entB,entC,entD,entE,entS,espX1,espX5,fepA,fepB,fepC,fepE,fepG,fes,fha,fimB,fimC,fimD,fimE,fimF,fimG,fimH,fimI,gspC,gspD,gspE,gspF,gspG,gspH,gspI,gspK,gspL,hcp1_tssD1,hcp2_tssD2,ibeB,ibeC,ompA,rpoS,2,tssB,tssF,tssG,tssJ,tssL,yagV_ecpE,yagW_ecpD,yagX_ecpC,yagY_ecpB,yagZ_ecpA,ykgK_ecpR,
EC18LG-0207-2-R	PRJNA1177805	SRR31115446	SAMN44451868	111	B1	2019-06	Leafy_Greens			IncFIB_H89_PhagePlasmid,	cfaA,cfaB,cfaC,cfaD_cfaE,cgsD,cgsE,cgsF,cgsG,csgA,csgB,csgC,entA,entB,entC,entD,entE,entS,espL1,espX1,fepA,fepB,fepC,fepD,fepE,fepG,fes,fimB,fimC,fimD,fimE,fimF,fimG,fimH,fimI,gspC,gspD,gspE,gspF,gspG,gspH,gspI,gspK,ibeB,ibeC,KP1_RS17280,ompA,rpoS,yagV_ecpE,yagW_ecpD,yagX_ecpC,yagY_ecpB,yagZ_ecpA,ykgK_ecpR,
EC18LG-0207-3-R	PRJNA1177805	SRR31115445	SAMN44451869	1148	B1	2019-06	Leafy_Greens				cfaA,cfaB,cfaC,cfaD_cfaE,cgsD,cgsE,cgsF,cgsG,csgA,csgB,csgC,entB,entC,entD,entE,entS,espX5,fepA,fepB,fepC,fepE,fepG,fes,fimA,fimB,fimC,fimD,fimE,fimF,fimG,fimH,fimI,gspC,gspD,gspE,gspF,gspG,gspH,gspI,gspJ,gspK,gspL,ibeB,ibeC,ompA,rpoS,yagV_ecpE,yagW_ecpD,yagX_ecpC,yagY_ecpB,yagZ_ecpA,ykgK_ecpR,
EC18LG-0207-4-R	PRJNA1177805	SRR31115444	SAMN44451870	111	B1	2019-06	Leafy_Greens			IncFIB_H89_PhagePlasmid,	cfaA,cfaB,cfaC,cfaD_cfaE,cgsD,cgsE,cgsF,cgsG,csgA,csgB,csgC,entA,entB,entC,entD,entE,entS,espL1,espX1,fepA,fepB,fepC,fepD,fepE,fepG,fes,fimB,fimC,fimD,fimE,fimF,fimG,fimH,fimI,gspC,gspD,gspE,gspF,gspG,gspH,gspI,gspK,gspL,ibeB,ibeC,ompA,rpoS,yagV_ecpE,yagW_ecpD,yagX_ecpC,yagY_ecpB,yagZ_ecpA,ykgK_ecpR,
EC18LG-0208-1-R	PRJNA1177805	SRR31115443	SAMN44451871	191	A	2019-06	Leafy_Greens			IncFIB_H89_PhagePlasmid,	cfaA,cfaB,cfaC,cfaD_cfaE,cgsD,cgsE,cgsF,cgsG,csgA,csgB,csgC,entA,entB,entC,entD,entE,entS,espX1,espX5,fepA,fepB,fepC,fepD,fepE,fepG,fes,fha,fimB,fimC,fimD,fimE,fimF,fimG,fimH,fimI,gspC,gspD,gspE,gspF,gspG,gspH,gspI,gspK,gspL,hcp1_tssD1,hcp2_tssD2,ibeB,ibeC,ompA,2,tssB,tssF,tssG,tssJ,tssL,vgrG_tssI,yagV_ecpE,yagW_ecpD,yagX_ecpC,yagY_ecpB,yagZ_ecpA,ykgK_ecpR,
EC18LG-0208-2-R	PRJNA1177805	SRR31115442	SAMN44451872	191	A	2019-06	Leafy_Greens			IncFIB_H89_PhagePlasmid,	cfaA,cfaB,cfaC,cfaD_cfaE,cgsD,cgsE,cgsF,cgsG,csgA,csgB,csgC,entA,entB,entC,entD,entE,entS,espX1,espX5,fepA,fepB,fepC,fepE,fepG,fes,fha,fimB,fimC,fimD,fimE,fimF,fimG,fimH,fimI,gspC,gspD,gspE,gspF,gspG,gspH,gspI,gspK,gspL,hcp1_tssD1,hcp2_tssD2,ibeB,ibeC,ompA,rpoS,2,tssB,tssF,tssG,tssJ,tssL,vgrG_tssI,yagV_ecpE,yagW_ecpD,yagX_ecpC,yagY_ecpB,yagZ_ecpA,ykgK_ecpR,
EC18LG-0208-3-R	PRJNA1177805	SRR31115441	SAMN44451873	10176	B1	2019-06	Leafy_Greens			IncFIB_AP001918,IncFII_pSE11,	cfaA,cfaB,cfaC,cfaD_cfaE,cgsD,cgsE,cgsF,cgsG,csgA,csgB,csgC,entA,entB,entC,entD,entE,entS,espL1,espX1,espX5,fepA,fepB,fepC,fepD,fepE,fepG,fes,fha,fimA,fimB,fimC,fimD,fimE,fimF,fimG,fimH,fimI,gspC,gspD,gspE,gspF,gspG,gspH,gspI,gspK,gspL,hcp1_tssD1,hcp2_tssD2,ibeB,ibeC,iroB,iroC,iroD,iroE,iroN,iucA,iucB,iucC,iutA,ompA,rpoS,2,tssB,tssF,tssG,tssJ,tssL,yagV_ecpE,yagW_ecpD,yagX_ecpC,yagY_ecpB,yagZ_ecpA…
EC18LG-0250-1	PRJNA1177805	SRR31115440	SAMN44451874	4038	B1	2019-08	Leafy_Greens	tet_A,		IncI1_I_Alpha,	cfaA,cfaB,cfaC,cfaD_cfaE,cgsD,cgsE,cgsF,cgsG,csgA,csgB,csgC,entA,entB,entC,entD,entE,entS,espX5,fepA,fepB,fepC,fepE,fepG,fes,fha,fimB,fimC,fimD,fimE,fimF,fimG,fimH,fimI,gspC,gspD,gspE,gspF,gspG,gspH,gspI,gspK,gspL,hcp1_tssD1,hcp2_tssD2,ibeB,ibeC,ompA,rpoS,tssA,tssB,tssF,tssG,tssJ,tssL,yagV_ecpE,yagW_ecpD,yagX_ecpC,yagY_ecpB,yagZ_ecpA,ykgK_ecpR,
EC18LG-0250-2	PRJNA1177805	SRR31115438	SAMN44451875	4038	B1	2019-08	Leafy_Greens	tet_A,		IncI1_I_Alpha,	cfaA,cfaB,cfaC,cfaD_cfaE,cgsD,cgsE,cgsF,cgsG,csgA,csgB,csgC,entA,entB,entC,entD,entE,entS,espX5,fepA,fepB,fepC,fepE,fepG,fes,fha,fimB,fimC,fimD,fimE,fimF,fimG,fimH,fimI,gspC,gspD,gspE,gspF,gspG,gspH,gspI,gspK,gspL,hcp1_tssD1,hcp2_tssD2,ibeB,ibeC,ompA,rpoS,tssA,tssB,tssF,tssG,tssJ,tssL,yagV_ecpE,yagW_ecpD,yagX_ecpC,yagY_ecpB,yagZ_ecpA,ykgK_ecpR,
EC18LG-0271-1	PRJNA1177805	SRR31115437	SAMN44451876	297	B1	2019-09	Leafy_Greens				cfaA,cfaB,cfaC,cfaD_cfaE,cgsD,cgsE,cgsF,cgsG,csgA,csgB,csgC,entA,entB,entC,entD,entE,entS,espX1,espX5,fepA,fepB,fepC,fepE,fepG,fes,fha,fimB,fimC,fimD,fimE,fimF,fimG,fimH,fimI,gspC,gspD,gspE,gspF,gspG,gspH,gspI,gspK,gspL,hcp1_tssD1,hcp2_tssD2,ibeB,ibeC,ompA,rpoS,2,tssB,tssF,tssG,tssJ,tssL,yagV_ecpE,yagW_ecpD,yagX_ecpC,yagY_ecpB,yagZ_ecpA,ykgK_ecpR,
EC18LG-0271-2	PRJNA1177805	SRR31115436	SAMN44451877	297	B1	2019-09	Leafy_Greens			Col156,	cfaA,cfaB,cfaC,cfaD_cfaE,cgsD,cgsE,cgsF,cgsG,csgA,csgB,csgC,entA,entB,entC,entD,entE,entS,espX1,espX5,fepA,fepB,fepC,fepD,fepE,fepG,fes,fha,fimB,fimC,fimD,fimE,fimF,fimG,fimH,fimI,gspC,gspD,gspE,gspF,gspG,gspH,gspI,gspK,gspL,hcp1_tssD1,hcp2_tssD2,ibeB,ibeC,ompA,rpoS,2,tssB,tssF,tssG,tssJ,tssL,yagV_ecpE,yagW_ecpD,yagX_ecpC,yagY_ecpB,yagZ_ecpA,ykgK_ecpR,
EC18LG-0302-1	PRJNA1177805	SRR31115435	SAMN44451878	5328	B2	2019-11	Leafy_Greens			IncFIB_AP001918,IncFII,	cgsD,cgsE,cgsF,cgsG,chuA,chuS,chuT,chuU,chuV,chuW,chuX,chuY,csgA,csgB,csgC,east1,entA,entB,entC,entD,entE,entF,entS,fdeC,fepA,fepB,fepC,fepD,fepE,fepG,fes,fimA,fimB,fimC,fimD,fimE,fimF,fimG,fimH,fimI,fyuA_psn,gspC,gspE,gspF,gspG,gspH,gspI,gspJ,gspK,gspL,ibeB,ibeC,iroB,iroC,iroD,iroE,iroN,irp1,irp2,ompA,rpoS,yagV_ecpE,yagW_ecpD,yagX_ecpC,yagY_ecpB,yagZ_ecpA,ybtA,ybtE,ybtP,ybtQ,ybtS,ybtT,ybtU,ybtX,…
EC18LG-0302-2	PRJNA1177805	SRR31115434	SAMN44451879	5328	B2	2019-11	Leafy_Greens			IncFIB_AP001918,IncFIC_FII,	cgsD,cgsE,cgsF,cgsG,chuA,chuS,chuT,chuU,chuV,chuW,chuX,chuY,csgA,csgB,csgC,east1,entA,entB,entC,entD,entE,entF,entS,fdeC,fepA,fepB,fepC,fepD,fepE,fepG,fes,fimA,fimB,fimC,fimD,fimE,fimF,fimG,fimH,fimI,fyuA_psn,gspC,gspE,gspF,gspG,gspH,gspJ,gspK,gspL,ibeB,ibeC,iroB,iroC,iroD,iroE,iroN,irp1,irp2,ompA,yagV_ecpE,yagW_ecpD,yagX_ecpC,yagY_ecpB,yagZ_ecpA,ybtA,ybtE,ybtP,ybtQ,ybtS,ybtT,ybtU,ybtX,ykgK_ecpR,
EC18PK-0002-1	PRJNA1177805	SRR31115433	SAMN44451880	625	B2	2018-05	Pork				C_RS05810,cgsD,cgsE,cgsF,cgsG,chuA,chuS,chuT,chuU,chuV,chuW,chuX,chuY,clbA,clbB,clbC,clbD,clbE,clbF,clbG,clbH,clbI,clbL,clbM,clbN,clbO,clbP,clbQ,clbS,cnf1,csgA,csgB,csgC,entA,entB,entC,entD,entE,entS,fdeC,fepA,fepB,fepC,fepD,fepE,fepG,fes,fimA,fimB,fimC,fimD,fimE,fimF,fimG,fimH,fimI,focH,fyuA_psn,gspC,gspD,gspE,gspF,gspG,gspH,gspI,gspJ,gspK,gspL,hlyA,hlyB,hlyC,hlyD,ibeB,ibeC,iroB,iroC,iroD,iroE,i…
EC18PK-0002-2	PRJNA1177805	SRR31115432	SAMN44451881	710	A	2018-05	Pork	aadA1,aadA2,aph_3____Ib,aph_6__Id,dfrA12,sul2,		ColRNAI,IncFII,2,	cfaA,cfaB,cgsE,cgsF,cgsG,csgA,csgB,csgC,entA,entB,entC,entD,entE,entS,espX5,fepA,fepB,fepC,fepD,fepE,fepG,fes,fimB,fimC,fimD,fimE,fimF,fimG,fimH,fimI,gspC,hcp1_tssD1,ibeB,ibeC,ompA,rpoS,
EC18PK-0002-3	PRJNA1177805	SRR31115431	SAMN44451882	1434	A	2018-05	Pork			Col_pHAD28,Col156,p0111,	cfaA,cfaB,cfaC,cgsD,cgsE,cgsF,cgsG,csgA,csgB,csgC,east1,entA,entB,entC,entD,entE,entS,espX5,fepA,fepB,fepC,fepD,fepE,fepG,fes,fimF,fimG,fimH,gspC,ibeC,mrkA,mrkB,mrkC,mrkD,mrkF,mrkI,mrkJ,ompA,rpoS,
EC18PK-0002-4	PRJNA1177805	SRR31115430	SAMN44451883	1434	A	2018-05	Pork			Col_pHAD28,Col156,p0111,	cfaA,cfaB,cfaC,cgsD,cgsE,cgsF,cgsG,csgA,csgB,csgC,east1,entA,entB,entC,entD,entE,entS,espX5,fepA,fepB,fepC,fepD,fepE,fepG,fes,fimF,fimG,fimH,gspC,ibeC,mrkA,mrkB,mrkC,mrkD,mrkF,mrkI,mrkJ,ompA,rpoS,
EC18PK-0003-1	PRJNA1177805	SRR31115429	SAMN44451884	10	A	2018-05	Pork	aadA1,aph_3____Ib,aph_6__Id,blaTEM_1B,catA1,dfrA1,sul3,tet_A,		IncFIB_AP001918,IncFIC_FII,	cgsD,cgsE,cgsF,cgsG,csgB,csgC,entA,entB,entC,entD,entE,entS,espL4,espX5,fepA,fepB,fepC,fepD,fepE,fepG,fes,fimB,fimC,fimD,fimE,fimF,fimG,fimH,fimI,hcp1_tssD1,ibeB,ibeC,ompA,rpoS,tssA,yagV_ecpE,yagX_ecpC,yagY_ecpB,yagZ_ecpA,ykgK_ecpR,
EC18PK-0003-2	PRJNA1177805	SRR31115427	SAMN44451885	10	A	2018-05	Pork	aadA1,aph_3____Ib,aph_6__Id,blaTEM_1B,catA1,dfrA1,sul3,tet_A,		IncFIB_AP001918,IncFIC_FII,	cgsD,cgsE,cgsF,cgsG,csgA,csgB,csgC,entA,entB,entC,entD,entE,entS,espL4,espX5,fepA,fepB,fepC,fepD,fepE,fepG,fes,fimB,fimC,fimD,fimE,fimF,fimG,fimH,fimI,hcp1_tssD1,ibeB,ibeC,ompA,rpoS,tssA,yagV_ecpE,yagX_ecpC,yagY_ecpB,yagZ_ecpA,ykgK_ecpR,
EC18PK-0003-3	PRJNA1177805	SRR31115426	SAMN44451886	21 Novel	A	2018-05	Pork			IncFIB_H89_PhagePlasmid,	cgsD,cgsE,cgsF,cgsG,csgA,csgB,csgC,entA,entB,entC,entD,entE,entS,espL1,espX1,espX5,fepA,fepB,fepC,fepD,fepE,fepG,fes,fimB,fimC,fimD,fimE,fimF,fimG,fimH,fimI,gspC,gspD,gspE,gspF,gspG,gspH,gspI,gspK,gspL,ibeB,ibeC,ompA,rpoS,yagV_ecpE,yagW_ecpD,yagX_ecpC,yagY_ecpB,yagZ_ecpA,ykgK_ecpR,
EC18PK-0003-4	PRJNA1177805	SRR31115425	SAMN44451887	10	A	2018-05	Pork	aadA1,aph_3____Ib,aph_6__Id,blaTEM_1B,catA1,dfrA1,sul3,tet_A,		IncFIB_AP001918,IncFIC_FII,	cgsD,cgsE,cgsF,cgsG,csgA,csgB,csgC,entA,entB,entC,entD,entE,entS,espL4,espX5,fepA,fepB,fepC,fepD,fepE,fepG,fes,fimB,fimC,fimD,fimE,fimF,fimG,fimH,fimI,hcp1_tssD1,ibeB,ibeC,ompA,rpoS,tssA,yagV_ecpE,yagX_ecpC,yagY_ecpB,yagZ_ecpA,ykgK_ecpR,
EC18PK-0007-1	PRJNA1177805	SRR31115424	SAMN44451888	345	B1	2018-05	Pork	aadA1,aadA2b,blaTEM_1B,cmlA1,dfrA1,sul1,sul3,tet_A,		Col156,ColpVC,IncB_O_K_Z,IncFIB_AP001918,IncFII,IncI1_I_Alpha,p0111,	cfaA,cfaB,cfaC,cfaD_cfaE,cgsD,cgsE,cgsF,cgsG,csgA,csgB,csgC,entA,entB,entC,entD,entE,entS,espL1,espX1,espX5,fepA,fepB,fepC,fepD,fepE,fepG,fes,fha,fimB,fimC,fimD,fimE,fimF,fimG,fimH,fimI,gspC,gspD,gspE,gspF,gspG,gspH,gspI,gspK,gspL,hcp1_tssD1,hcp2_tssD2,ibeB,ibeC,iroB,iroC,iroD,iroE,iroN,KP1_RS17280,ompA,rpoS,tssA,tssB,tssF,tssG,tssJ,tssL,vgrG_tssI,yagV_ecpE,yagW_ecpD,yagX_ecpC,yagY_ecpB,yagZ_ecpA…
EC18PK-0007-2	PRJNA1177805	SRR31115423	SAMN44451889	345	B1	2018-05	Pork	aadA1,aadA2b,blaTEM_1B,cmlA1,dfrA1,sul1,sul3,tet_A,		Col156,ColpVC,IncB_O_K_Z,IncFIB_AP001918,IncFII,IncI1_I_Alpha,p0111,	cfaA,cfaB,cfaC,cfaD_cfaE,cgsD,cgsE,cgsF,cgsG,csgA,csgB,csgC,entA,entB,entC,entD,entE,entS,espL1,espX1,espX5,fepA,fepB,fepC,fepD,fepE,fepG,fes,fha,fimB,fimC,fimD,fimE,fimF,fimG,fimH,fimI,gspC,gspD,gspE,gspF,gspG,gspH,gspI,gspK,gspL,hcp1_tssD1,hcp2_tssD2,ibeB,ibeC,iroB,iroC,iroD,iroE,iroN,KP1_RS17280,ompA,rpoS,tssA,tssB,tssF,tssG,tssJ,tssL,yagV_ecpE,yagW_ecpD,yagX_ecpC,yagY_ecpB,yagZ_ecpA,ykgK_ecpR,
EC18PK-0007-3	PRJNA1177805	SRR31115422	SAMN44451890	23	C	2018-05	Pork		gyrA p.S83L	ColpVC,IncFIB_AP001918,IncFII_pSE11,	cfaA,cfaB,cfaC,cfaD_cfaE,cgsD,cgsE,cgsF,cgsG,csgA,csgB,csgC,entA,entB,entC,entD,entE,entS,espX5,fepA,fepB,fepC,fepD,fepE,fepG,fes,fimA,fimB,fimC,fimD,fimE,fimF,fimG,fimH,fimI,fyuA_psn,gspE,gspG,gspH,gspI,gspK,gspL,hcp1_tssD1,ibeB,ibeC,iroB,iroC,iroD,iroE,iroN,irp1,irp2,iucA,iucB,iucC,iutA,ompA,yagV_ecpE,yagW_ecpD,yagX_ecpC,yagY_ecpB,yagZ_ecpA,ybtA,ybtE,ybtP,ybtQ,ybtS,ybtT,ybtU,ybtX,ykgK_ecpR,
EC18PK-0007-4	PRJNA1177805	SRR31115421	SAMN44451891	23	C	2018-05	Pork		gyrA p.S83L	ColpVC,IncFIB_AP001918,IncFII_pSE11,	cfaA,cfaB,cfaC,cfaD_cfaE,cgsD,cgsE,cgsF,cgsG,csgA,csgB,csgC,entA,entB,entC,entD,entE,entS,espX5,fepA,fepB,fepC,fepD,fepE,fepG,fes,fimA,fimB,fimC,fimD,fimE,fimF,fimG,fimH,fimI,fyuA_psn,gspE,gspG,gspH,gspI,gspK,gspL,hcp1_tssD1,ibeB,ibeC,iroB,iroC,iroD,iroE,iroN,irp1,irp2,iucA,iucB,iucC,iutA,ompA,rpoS,yagV_ecpE,yagW_ecpD,yagX_ecpC,yagY_ecpB,yagZ_ecpA,ybtA,ybtE,ybtP,ybtQ,ybtS,ybtT,ybtU,ybtX,ykgK_ecpR,
EC18PK-0008-1	PRJNA1177805	SRR31115420	SAMN44451892	1011	D	2018-05	Pork	aac_3__IId,aadA1,aph_3____Ib,aph_6__Id,blaTEM_1B,dfrA1,sul1,sul2,tet_A,	gyrA p.S83L,gyrA p.D87N,parC p.S80I	Col_MG828,IncFIB_AP001918,IncFII,p0111,	cgsD,cgsE,cgsF,cgsG,chuS,chuU,chuW,chuX,chuY,csgA,csgB,csgC,entA,entB,entC,entD,entE,entS,espL1,espX1,espX2,espX4,espX5,espX6,espY1,espY2,espY3,fepA,fepB,fepC,fepD,fepE,fepG,fes,fha,fimA,fimB,fimC,fimD,fimE,fimF,fimG,fimH,fimI,gspC,gspD,gspE,gspF,gspG,gspH,gspI,gspJ,gspK,gspL,hcp2_tssD2,ibeB,ibeC,iroB,iroC,iroD,iroE,iroN,KP1_RS17280,ompA,rpoS,shuA,shuT,shuV,tssA,tssB,tssF,tssG,tssJ,tssL,yagV_ecpE…
EC18PK-0008-2	PRJNA1177805	SRR31115419	SAMN44451893	155	B1	2018-05	Pork	aadA1,blaTEM_1B,dfrA1,dfrA14,floR,qnrS1,sul2,tet_A,		Col_MG828,IncFIB_AP001918,IncFII_pRSB107,IncI1_I_Alpha,p0111,	cfaA,cfaB,cfaD_cfaE,cgsD,cgsE,cgsF,cgsG,csgA,csgB,csgC,entA,entB,entC,entD,entE,entS,espX5,fepA,fepB,fepC,fepE,fepG,fes,gspC,gspD,gspE,gspF,gspG,gspH,gspI,gspJ,gspK,gspL,hcp1_tssD1,ibeB,ibeC,iroB,iroC,iroD,iroE,iroN,ompA,rhs_PAAR,rpoS,tssA,yagV_ecpE,yagW_ecpD,yagX_ecpC,yagY_ecpB,yagZ_ecpA,ykgK_ecpR,
EC18PK-0008-3	PRJNA1177805	SRR31115787	SAMN44451894	1148	B1	2018-05	Pork	blaTEM_220,tet_A,	gyrA p.S83L	IncFIB_AP001918,IncFII,IncI1_I_Alpha,	cfaA,cfaB,cfaC,cfaD_cfaE,cgsD,cgsE,cgsF,cgsG,csgA,csgB,csgC,entA,entB,entC,entD,entE,entS,espX1,espX5,fepA,fepB,fepC,fepD,fepE,fepG,fes,fimA,fimB,fimC,fimD,fimE,fimF,fimG,fimH,fimI,gspC,gspD,gspE,gspF,gspG,gspH,gspI,gspJ,gspK,gspL,ibeB,ibeC,iroB,iroC,iroD,iroE,iroN,ompA,rpoS,yagV_ecpE,yagW_ecpD,yagX_ecpC,yagY_ecpB,yagZ_ecpA,ykgK_ecpR,
EC18PK-0008-4	PRJNA1177805	SRR31115785	SAMN44451895	155	B1	2018-05	Pork	aadA1,blaTEM_1B,dfrA1,dfrA14,floR,qnrS1,sul2,tet_A,		Col_MG828,IncFIB_AP001918,IncFII_pRSB107,IncI1_I_Alpha,p0111,	cfaA,cfaB,cfaD_cfaE,cgsD,cgsE,cgsF,cgsG,csgA,csgB,csgC,entA,entB,entC,entD,entE,entS,espX5,fepA,fepB,fepC,fepE,fepG,fes,gspC,gspD,gspE,gspF,gspG,gspH,gspI,gspJ,gspK,gspL,hcp1_tssD1,ibeB,ibeC,iroB,iroC,iroD,iroE,iroN,ompA,rhs_PAAR,rpoS,tssA,yagV_ecpE,yagW_ecpD,yagX_ecpC,yagY_ecpB,yagZ_ecpA,ykgK_ecpR,
EC18PK-0010-1	PRJNA1177805	SRR31115784	SAMN44451896	942	B1	2018-07	Pork				cfaA,cfaB,cfaC,cfaD_cfaE,cgsD,cgsE,cgsF,cgsG,csgA,csgB,csgC,entA,entB,entC,entD,entE,entS,espL1,espX1,espX5,fepA,fepB,fepC,fepD,fepE,fepG,fes,fha,fimA,fimB,fimC,fimD,fimE,fimF,fimG,fimH,fimI,gspC,gspD,gspE,gspF,gspG,gspH,gspI,gspK,gspL,hcp1_tssD1,hcp2_tssD2,ibeB,ibeC,ompA,2,tssB,tssF,tssG,tssJ,tssL,yagV_ecpE,yagW_ecpD,yagX_ecpC,yagY_ecpB,yagZ_ecpA,ykgK_ecpR,
EC18PK-0010-2	PRJNA1177805	SRR31115783	SAMN44451897	1434	A	2018-07	Pork				cfaA,cfaB,cfaC,cgsE,cgsF,cgsG,csgA,csgB,csgC,entA,entB,entC,entD,entE,entS,espX5,fepA,fepB,fepC,fepD,fepE,fepG,fes,fimF,fimG,fimH,gspC,gspD,gspE,gspF,gspG,gspH,gspI,gspK,gspL,gtrA,gtrB,ibeC,ompA,rpoS,
EC18PK-0010-3	PRJNA1177805	SRR31115782	SAMN44451898	1434	A	2018-07	Pork				cfaA,cfaB,cfaC,cgsE,cgsF,cgsG,csgA,csgB,csgC,entA,entB,entC,entD,entE,entS,espX5,fepA,fepB,fepC,fepD,fepE,fepG,fes,fimF,fimG,fimH,gspC,gspD,gspE,gspF,gspG,gspH,gspI,gspK,gspL,gtrA,gtrB,ibeC,ompA,rpoS,
EC18PK-0010-4	PRJNA1177805	SRR31115781	SAMN44451899	1434	A	2018-07	Pork				cfaA,cfaB,cfaC,cgsE,cgsF,cgsG,csgA,csgB,csgC,entA,entB,entC,entD,entE,entS,espX5,espY1,fepA,fepB,fepC,fepD,fepE,fepG,fes,fimF,fimG,fimH,gspC,gspD,gspE,gspF,gspG,gspH,gspI,gspK,gspL,gtrA,gtrB,ibeC,ompA,rpoS,
EC18PK-0011-1	PRJNA1177805	SRR31115780	SAMN44451900	2531	A	2018-08	Pork			Col_pHAD28,IncFIA_pBK30683,IncR,IncY,	cgsD,cgsE,cgsF,cgsG,csgA,csgB,csgC,entA,entB,entC,entD,entE,entS,espL1,espX5,fepA,fepB,fepC,fepD,fepE,fepG,fes,ibeB,ibeC,mrkA,mrkB,mrkC,mrkD,mrkF,ompA,rpoS,
EC18PK-0011-2	PRJNA1177805	SRR31115779	SAMN44451901	2531	A	2018-08	Pork			Col_pHAD28,IncY,	cgsD,cgsE,cgsF,cgsG,csgA,csgB,csgC,entA,entB,entC,entD,entE,entS,espX5,fepA,fepB,fepC,fepD,fepE,fepG,fes,ibeB,ibeC,mrkA,mrkB,mrkC,mrkD,mrkF,ompA,rpoS,
EC18PK-0011-3	PRJNA1177805	SRR31115778	SAMN44451902	2531	A	2018-08	Pork			Col_pHAD28,Col440I,IncY,	cgsD,cgsE,cgsF,cgsG,csgA,csgB,csgC,entA,entB,entC,entD,entE,entS,espL1,espX5,fepA,fepB,fepC,fepD,fepE,fepG,fes,ibeB,ibeC,mrkA,mrkB,mrkC,mrkD,mrkF,ompA,rpoS,
EC18PK-0011-4	PRJNA1177805	SRR31115777	SAMN44451903	2531	A	2018-08	Pork			Col_pHAD28,IncY,	cgsD,cgsE,cgsF,cgsG,csgA,csgB,csgC,entB,entC,entD,entE,entS,espL1,espX5,fepA,fepB,fepC,fepD,fepE,fepG,fes,ibeB,ibeC,mrkA,mrkB,mrkC,mrkD,mrkF,ompA,
EC18PK-0012-1	PRJNA1177805	SRR31115776	SAMN44451904	1429	A	2018-08	Pork			Col_pHAD28,IncY,	cfaB,cfaC,cgsD,cgsE,cgsF,cgsG,csgA,csgB,csgC,entA,entB,entC,entD,entE,entS,espX5,fepA,fepB,fepC,fepD,fepE,fepG,fes,fimB,fimC,fimD,fimE,fimF,fimG,fimH,fimI,gspF,gspG,gspH,gspI,gspK,gspL,ibeB,ibeC,ompA,rpoS,
EC18PK-0012-2	PRJNA1177805	SRR31115774	SAMN44451905	1429	A	2018-08	Pork			Col_pHAD28,IncY,	cfaB,cfaC,cgsD,cgsE,cgsF,cgsG,csgA,csgB,csgC,entA,entB,entC,entD,entE,entS,espX5,fepA,fepB,fepC,fepD,fepE,fepG,fes,fimB,fimC,fimD,fimE,fimF,fimG,fimH,fimI,gspF,gspG,gspH,gspI,gspK,ibeB,ibeC,ompA,rpoS,
EC18PK-0012-3	PRJNA1177805	SRR31115773	SAMN44451906	1429	A	2018-08	Pork			Col_pHAD28,IncY,	cfaA,cfaB,cfaC,cgsD,cgsE,cgsF,cgsG,csgA,csgB,csgC,entA,entB,entC,entD,entE,entS,espX5,fepA,fepB,fepC,fepD,fepE,fepG,fes,fimB,fimC,fimD,fimE,fimF,fimG,fimH,fimI,gspF,gspG,gspH,gspI,gspK,gspL,ibeB,ibeC,ompA,rpoS,
EC18PK-0013-1	PRJNA1177805	SRR31115772	SAMN44451907	10	A	2018-08	Pork	aadA1,aadA2b,aph_3____Ib,aph_6__Id,blaTEM_1B,catA1,dfrA1,qnrS1,sul3,tet_A,		Col_MG828,Col156,IncFII,2,IncY,	cgsD,cgsE,cgsF,cgsG,csgA,csgB,csgC,entA,entB,entC,entD,entE,entS,espL4,espX5,fepA,fepB,fepC,fepE,fepG,fes,fimB,fimC,fimD,fimF,fimG,fimH,fimI,hcp1_tssD1,ibeB,ibeC,ompA,tssA,yagV_ecpE,yagX_ecpC,yagY_ecpB,yagZ_ecpA,ykgK_ecpR,
EC18PK-0013-2	PRJNA1177805	SRR31115771	SAMN44451908	1972	A	2018-08	Pork			Col_IMGS31,Col_IRGK,IncFIB_pQil,IncFII_K,pKPC_CAV1321,	cfaA,cfaB,cfaC,cgsD,cgsE,cgsF,cgsG,csgA,csgB,csgC,entA,entB,entC,entD,entE,entS,fepA,fepB,fepC,fepE,fepG,fes,fha,fimA,fimB,fimC,fimE,fimF,fimG,fimH,hcp1_tssD1,hcp2_tssD2,ibeB,ibeC,mrkA,mrkB,mrkC,mrkD,mrkF,ompA,tssG,tssJ,tssL,yagV_ecpE,yagW_ecpD,yagX_ecpC,yagY_ecpB,yagZ_ecpA,ykgK_ecpR,
EC18PK-0013-3	PRJNA1177805	SRR31115770	SAMN44451909	1972	A	2018-08	Pork			pKPC_CAV1321,repB_R1701,	cfaA,cfaB,cfaC,cgsD,cgsE,cgsF,cgsG,csgA,csgB,csgC,entA,entB,entC,entD,entE,entS,fepA,fepB,fepC,fepD,fepE,fepG,fes,fha,fimA,fimC,fimE,fimF,fimG,fimH,hcp1_tssD1,hcp2_tssD2,ibeB,ibeC,mrkA,mrkB,mrkD,mrkF,ompA,tssG,tssJ,tssL,yagV_ecpE,yagW_ecpD,yagX_ecpC,yagY_ecpB,yagZ_ecpA,ykgK_ecpR,
EC18PK-0013-4	PRJNA1177805	SRR31115769	SAMN44451910	216	A	2018-08	Pork			Col_pHAD28,IncFIB_K,IncR,	cfaA,cfaB,cfaC,cgsD,cgsE,cgsF,cgsG,csgA,csgB,csgC,entB,entC,entD,entE,entS,fepA,fepB,fepC,fepD,fepE,fepG,fes,fimB,fimC,fimD,fimE,fimF,fimG,fimH,fimI,gspC,gspD,gspE,gspF,gspG,gspH,gspI,gspK,gspL,ibeC,mrkF,ompA,rpoS,
EC18PK-0014-1	PRJNA1177805	SRR31115768	SAMN44451911	4704	A	2018-08	Pork	aac_3__IId,blaTEM_1B,floR,sul2,sul3,		IncFIB_AP001918,IncFIB_pLF82_PhagePlasmid,IncFII_pSE11,2,	cgsD,cgsE,cgsF,cgsG,csgA,csgB,csgC,entB,entC,entD,entE,entS,fepA,fepB,fepC,fepD,fepE,fepG,fes,fimC,fimD,fimE,fimF,fimG,fimH,fimI,gspC,gspD,gspE,gspF,gspG,gspH,gspI,gspJ,gspK,gspL,ibeC,ompA,rpoS,yagV_ecpE,yagW_ecpD,yagX_ecpC,yagY_ecpB,yagZ_ecpA,
EC18PK-0014-2	PRJNA1177805	SRR31115767	SAMN44451912	4704	A	2018-08	Pork	aac_3__IId,blaTEM_1B,sul2,sul3,		IncFIB_AP001918,IncFIB_pLF82_PhagePlasmid,IncFIC_FII,2,	cgsD,cgsE,cgsF,cgsG,csgA,csgB,csgC,entA,entB,entC,entD,entE,entS,fepA,fepB,fepC,fepD,fepE,fepG,fes,fimC,fimD,fimE,fimF,fimG,fimH,fimI,gspC,gspD,gspE,gspF,gspG,gspH,gspI,gspJ,gspK,gspL,ibeC,ompA,rpoS,yagV_ecpE,yagW_ecpD,yagX_ecpC,yagY_ecpB,yagZ_ecpA,
EC18PK-0014-3	PRJNA1177805	SRR31115766	SAMN44451913	4704	A	2018-08	Pork	aac_3__IId,blaTEM_1B,floR,sul2,sul3,		IncFIB_AP001918,IncFIB_pLF82_PhagePlasmid,IncFII_pSE11,2,	cgsD,cgsE,cgsF,cgsG,csgA,csgB,csgC,entA,entB,entC,entD,entE,entS,fepA,fepB,fepC,fepD,fepE,fepG,fes,fimC,fimD,fimE,fimF,fimG,fimH,fimI,gspC,gspD,gspE,gspF,gspG,gspH,gspI,gspJ,gspK,gspL,ibeC,ompA,rpoS,yagV_ecpE,yagW_ecpD,yagX_ecpC,yagY_ecpB,yagZ_ecpA,
EC18PK-0014-4	PRJNA1177805	SRR31115765	SAMN44451914	4704	A	2018-08	Pork	aac_3__IId,blaTEM_1B,floR,sul2,sul3,		IncFIB_AP001918,IncFIB_pLF82_PhagePlasmid,IncFIC_FII,2,	cgsD,cgsE,cgsF,cgsG,csgA,csgB,csgC,entA,entB,entC,entD,entE,entS,fepA,fepB,fepC,fepD,fepE,fepG,fes,fimC,fimD,fimE,fimF,fimG,fimH,fimI,gspC,gspD,gspE,gspF,gspG,gspH,gspI,gspJ,gspK,gspL,ibeC,ompA,rpoS,yagV_ecpE,yagW_ecpD,yagX_ecpC,yagY_ecpB,yagZ_ecpA,
EC18PK-0015-2	PRJNA1177805	SRR31115763	SAMN44451915	111	B1	2018-08	Pork			IncFIA,IncFIA_pBK30683,IncFIB_pB171,IncFII_pCoo,IncHI1A,IncHI1B_R27,	cfaA,cfaB,cfaC,cfaD_cfaE,cgsD,cgsE,cgsF,cgsG,csgA,csgB,csgC,entB,entC,entD,entE,entS,espL1,fepA,fepB,fepC,fepD,fepE,fepG,fes,fimB,fimC,fimD,fimE,fimF,fimG,fimH,fimI,gspC,gspD,gspE,gspF,gspG,gspH,gspI,gspK,gspL,ibeB,ibeC,ompA,rpoS,yagV_ecpE,yagW_ecpD,yagX_ecpC,yagY_ecpB,yagZ_ecpA,
EC18PK-0015-3	PRJNA1177805	SRR31115762	SAMN44451916	124	B1	2018-08	Pork			IncFIB_AP001918,IncFII_pRSB107,	cfaA,cfaB,cfaC,cfaD_cfaE,cgsD,cgsE,cgsF,cgsG,csgA,csgB,csgC,entA,entB,entC,entD,entE,entS,espX5,fepA,fepB,fepC,fepE,fepG,fes,fha,fimA,fimB,fimC,fimD,fimE,fimF,fimG,fimH,fimI,gspC,gspD,gspF,gspG,gspH,gspI,gspK,gspL,hcp1_tssD1,hcp2_tssD2,ibeB,ibeC,iroB,iroC,iroD,iroE,iroN,ompA,rpoS,2,tssB,tssF,tssG,tssJ,tssL,yagV_ecpE,yagW_ecpD,yagX_ecpC,yagY_ecpB,yagZ_ecpA,ykgK_ecpR,
EC18PK-0015-4	PRJNA1177805	SRR31115761	SAMN44451917	111	B1	2018-08	Pork			IncFIA,IncFIA_pBK30683,IncFIB_pB171,IncFII_pCoo,IncHI1A,IncHI1B_R27,	cfaA,cfaB,cfaC,cfaD_cfaE,cgsD,cgsE,cgsF,cgsG,csgA,csgB,csgC,entA,entB,entC,entD,entE,entS,espL1,espX1,fepA,fepB,fepC,fepD,fepE,fepG,fes,fimB,fimC,fimD,fimE,fimF,fimG,fimH,fimI,gspC,gspD,gspE,gspF,gspG,gspH,gspI,gspK,gspL,ibeB,ibeC,KP1_RS17280,ompA,rpoS,yagV_ecpE,yagW_ecpD,yagX_ecpC,yagY_ecpB,yagZ_ecpA,ykgK_ecpR,
EC18PK-0016-1	PRJNA1177805	SRR31115760	SAMN44451918	216	A	2018-09	Pork			IncFIB_pLF82_PhagePlasmid,2,IncY,	cfaA,cfaC,cgsD,cgsF,cgsG,csgA,csgB,csgC,entB,entC,entD,entE,entS,fepA,fepB,fepC,fepD,fepE,fepG,fes,fha,fimB,fimC,fimD,fimE,fimF,fimG,fimH,fimI,hcp1_tssD1,ibeC,mrkA,mrkB,mrkC,mrkD,mrkF,ompA,2,tssF,tssG,tssJ,tssL,
EC18PK-0016-2	PRJNA1177805	SRR31115759	SAMN44451919	216	A	2018-09	Pork			IncFIB_pLF82_PhagePlasmid,2,IncY,	cfaA,cfaB,cfaC,cgsD,cgsF,cgsG,csgA,csgB,csgC,entB,entC,entD,entE,entS,fepA,fepB,fepC,fepD,fepE,fepG,fes,fha,fimB,fimC,fimD,fimE,fimF,fimG,fimH,fimI,hcp1_tssD1,ibeC,mrkA,mrkB,mrkC,mrkD,mrkF,ompA,rpoS,2,tssF,tssG,tssJ,tssL,
EC18PK-0016-3	PRJNA1177805	SRR31115758	SAMN44451920	216	A	2018-09	Pork			IncFIB_pLF82_PhagePlasmid,2,IncY,	cfaA,cfaB,cfaC,cgsD,cgsF,cgsG,csgA,csgB,csgC,entA,entB,entC,entD,entE,entS,fepA,fepB,fepC,fepD,fepE,fepG,fes,fha,fimB,fimC,fimD,fimE,fimF,fimG,fimH,fimI,hcp1_tssD1,ibeC,mrkA,mrkB,mrkC,mrkD,mrkF,ompA,2,tssF,tssG,tssJ,tssL,
EC18PK-0016-4	PRJNA1177805	SRR31115757	SAMN44451921	216	A	2018-09	Pork			IncFIB_pLF82_PhagePlasmid,2,IncY,	cfaA,cfaB,cfaC,cgsD,cgsF,cgsG,csgA,csgB,csgC,entB,entC,entD,entE,entS,fepA,fepB,fepC,fepE,fepG,fes,fha,fimB,fimC,fimD,fimE,fimF,fimG,fimH,fimI,hcp1_tssD1,ibeC,mrkA,mrkB,mrkC,mrkD,mrkF,ompA,2,tssF,tssG,tssJ,tssL,
EC18PK-0017-1	PRJNA1177805	SRR31115756	SAMN44451922	101	B1	2018-09	Pork	aadA5,dfrA17,sul2,		IncFIA,IncFIA_pBK30683,IncFII_pSE11,	cfaA,cfaB,cfaC,cfaD_cfaE,cgsD,cgsE,cgsF,cgsG,csgA,csgB,csgC,entA,entB,entC,entE,entS,espX1,espX5,fepA,fepB,fepC,fepD,fepE,fepG,fes,fimB,fimC,fimD,fimE,fimF,fimG,fimH,fimI,hcp1_tssD1,hcp2_tssD2,hlyA,hlyB,hlyC,hlyD,ibeB,ibeC,ompA,papB,papC,papD,papF,papH,papI,papJ,papK,papX,rpoS,tssB,yagV_ecpE,yagW_ecpD,yagX_ecpC,yagY_ecpB,yagZ_ecpA,ykgK_ecpR,
EC18PK-0017-2	PRJNA1177805	SRR31115979	SAMN44451923	101	B1	2018-09	Pork	aadA5,dfrA17,sul2,		IncFIA,IncFIA_pBK30683,IncFII_pSE11,	cfaA,cfaB,cfaC,cfaD_cfaE,cgsD,cgsE,cgsF,cgsG,csgA,csgB,csgC,entA,entB,entC,entD,entE,entS,espX1,espX5,fepA,fepB,fepC,fepD,fepE,fepG,fes,fimB,fimC,fimD,fimE,fimF,fimG,fimH,fimI,hcp1_tssD1,hcp2_tssD2,hlyA,hlyB,hlyC,hlyD,ibeB,ibeC,ompA,papB,papC,papD,papF,papH,papI,papJ,papK,papX,tssB,yagV_ecpE,yagW_ecpD,yagX_ecpC,yagY_ecpB,yagZ_ecpA,ykgK_ecpR,
EC18PK-0017-3	PRJNA1177805	SRR31115978	SAMN44451924	101	B1	2018-09	Pork			IncFIB_AP001918,IncFII_pSE11,	cfaA,cfaB,cfaC,cfaD_cfaE,cgsD,cgsE,cgsF,cgsG,csgA,csgB,csgC,entA,entB,entC,entD,entE,entS,espX5,fepA,fepB,fepC,fepD,fepE,fepG,fes,fimB,fimC,fimD,fimE,fimF,fimG,fimH,fimI,fyuA_psn,hcp1_tssD1,hcp2_tssD2,ibeB,ibeC,iroB,iroC,iroD,iroE,iroN,irp1,irp2,iucA,iucB,iucC,iutA,ompA,papB,papC,papD,papF,papI,papJ,papK,papX,rpoS,tssB,vgrG_tssI,yagV_ecpE,yagW_ecpD,yagX_ecpC,yagY_ecpB,yagZ_ecpA,ybtA,ybtE,ybtP,ybt…
EC18PK-0017-4	PRJNA1177805	SRR31115976	SAMN44451925	101	B1	2018-09	Pork			IncFIB_AP001918,IncFII_pSE11,	cfaA,cfaB,cfaC,cfaD_cfaE,cgsD,cgsE,cgsF,cgsG,csgA,csgB,csgC,entB,entC,entD,entE,entS,espX5,fepA,fepB,fepC,fepD,fepE,fepG,fes,fimB,fimC,fimD,fimE,fimF,fimG,fimH,fimI,fyuA_psn,hcp1_tssD1,hcp2_tssD2,ibeC,iroB,iroC,iroD,iroE,iroN,irp1,irp2,iucA,iucB,iucC,iutA,ompA,papB,papC,papD,papF,papI,papJ,papK,papX,tssB,yagV_ecpE,yagW_ecpD,yagX_ecpC,yagY_ecpB,yagZ_ecpA,ybtA,ybtE,ybtP,ybtQ,ybtS,ybtT,ybtU,ybtX,ykg…
EC18PK-0018-1	PRJNA1177805	SRR31115975	SAMN44451926	541	A	2018-09	Pork			Col_pHAD28,IncFII_pCoo,IncR,	cfaA,cfaB,cfaC,entA,entB,entC,entD,entE,entS,fepA,fepB,fepC,fepD,fepE,fepG,fes,fimF,fimG,fimH,gspC,gspD,gspE,gspF,gspG,gspH,gspI,gspK,gspL,hcp1_tssD1,hcp2_tssD2,ibeB,ibeC,KP1_RS17280,mrkA,mrkB,mrkC,mrkD,mrkF,ompA,rpoS,tssB,tssF,tssG,vgrG_tssI,
EC18PK-0018-4	PRJNA1177805	SRR31115974	SAMN44451927	131	B2	2018-09	Pork		parE p.I529L	Col_MG828,ColRNAI,IncX1,	cgsD,cgsE,cgsF,cgsG,chuA,chuS,chuT,chuU,chuV,chuW,chuX,chuY,cnf1,csgA,csgB,csgC,entA,entB,entC,entE,entF,entS,fepA,fepB,fepC,fepD,fepE,fepG,fes,fimA,fimB,fimC,fimD,fimE,fimF,fimG,fimH,fimI,fyuA_psn,gspC,gspD,gspE,gspG,gspI,gspJ,gspK,gspL,hlyA,hlyB,hlyC,hlyD,ibeB,ibeC,irp1,irp2,kpsC,kpsD,kpsE,kpsF,kpsM,kpsU,ompA,papB,papC,papD,papE,papF,papI,papJ,papK,papX,tsh,yagV_ecpE,yagW_ecpD,yagX_ecpC,yagY_ec…
EC18PK-0019-1	PRJNA1177805	SRR31115973	SAMN44451928	1718	A	2018-09	Pork	blaTEM_1C,tet_A,		IncFIB_AP001918,IncFII,	cgsD,cgsE,cgsF,cgsG,csgA,csgB,csgC,entA,entB,entC,entD,entE,entS,espX1,espX5,espX6,fepA,fepB,fepC,fepE,fepG,fes,fimB,fimC,fimD,fimE,fimF,fimG,fimH,fimI,gspC,gspD,gspE,gspF,gspG,gspH,gspI,gspK,gspL,ibeB,ibeC,iroB,iroC,iroD,iroE,iroN,iucC,iutA,ompA,yagV_ecpE,yagW_ecpD,yagX_ecpC,yagY_ecpB,yagZ_ecpA,ykgK_ecpR,
EC18PK-0019-3	PRJNA1177805	SRR31115972	SAMN44451929	1718	A	2018-09	Pork	blaTEM_1C,tet_A,		IncFIB_AP001918,IncFII,IncHI1A,IncHI1B_R27,	cgsD,cgsE,cgsF,cgsG,csgA,csgB,csgC,entB,entC,entD,entE,entS,espX1,espX5,espX6,fepA,fepB,fepC,fepE,fepG,fes,fimB,fimC,fimD,fimE,fimF,fimG,fimH,fimI,gspC,gspD,gspE,gspF,gspG,gspH,gspI,gspJ,gspK,gspL,ibeB,ibeC,iroB,iroC,iroD,iroE,iroN,iucB,iucC,iutA,ompA,yagV_ecpE,yagW_ecpD,yagX_ecpC,yagY_ecpB,yagZ_ecpA,ykgK_ecpR,
EC18PK-0019-4	PRJNA1177805	SRR31115971	SAMN44451930	1718	A	2018-09	Pork	blaTEM_1C,		IncFIB_AP001918,IncFII,IncHI1A,IncHI1B_R27,	cgsD,cgsE,cgsF,cgsG,csgA,csgB,csgC,entB,entC,entD,entE,entS,espX1,espX5,espX6,fepA,fepB,fepC,fepE,fepG,fes,fimB,fimC,fimD,fimE,fimF,fimG,fimH,fimI,gspC,gspD,gspE,gspF,gspG,gspH,gspI,gspJ,gspK,gspL,ibeB,ibeC,iroB,iroC,iroD,iroE,iroN,iucC,iutA,ompA,rpoS,yagV_ecpE,yagW_ecpD,yagX_ecpC,yagY_ecpB,yagZ_ecpA,ykgK_ecpR,
EC18PK-0020-1	PRJNA1177805	SRR31115970	SAMN44451931	399	A	2018-09	Pork			Col156,	cgsD,cgsE,cgsF,cgsG,csgA,csgB,csgC,entB,entC,entD,entE,entS,espX5,fepA,fepB,fepC,fepE,fepG,fes,fimB,fimC,fimD,fimE,fimF,fimG,fimH,fimI,ibeC,mrkA,mrkB,mrkC,mrkD,mrkF,ompA,rpoS,
EC18PK-0021-1	PRJNA1177805	SRR31115969	SAMN44451932	5474	B1	2018-09	Pork			Col156,IncFII_29,2,	cfaA,cfaB,cfaC,cfaD_cfaE,cgsD,cgsE,cgsF,cgsG,csgA,csgB,csgC,entB,entC,entD,entE,entS,espX5,fepA,fepB,fepD,fepE,fepG,fes,fimA,fimB,fimC,fimD,fimE,fimF,fimG,fimH,fimI,gspL,hcp1_tssD1,ibeB,ibeC,mrkA,mrkB,mrkC,mrkD,mrkF,mrkI,ompA,tssF,tssG,tssL,yagV_ecpE,yagW_ecpD,yagX_ecpC,yagY_ecpB,yagZ_ecpA,ykgK_ecpR,
EC18PK-0021-2	PRJNA1177805	SRR31115968	SAMN44451933	5474	B1	2018-09	Pork			Col156,IncFII_29,2,	cfaA,cfaB,cfaC,cfaD_cfaE,cgsD,cgsE,cgsF,cgsG,csgA,csgB,csgC,entA,entB,entC,entD,entS,espX5,fepA,fepB,fepC,fepD,fepE,fepG,fes,fimA,fimB,fimC,fimD,fimE,fimF,fimG,fimH,fimI,gspL,hcp1_tssD1,ibeB,ibeC,mrkA,mrkB,mrkC,mrkD,mrkF,mrkI,ompA,tssF,tssG,tssL,yagV_ecpE,yagW_ecpD,yagX_ecpC,yagY_ecpB,yagZ_ecpA,ykgK_ecpR,
EC18PK-0021-3	PRJNA1177805	SRR31115967	SAMN44451934	5474	B1	2018-09	Pork			Col156,IncFII_29,2,	cfaA,cfaB,cfaC,cfaD_cfaE,cgsD,cgsE,cgsF,cgsG,csgA,csgB,csgC,entA,entB,entC,entD,entE,entS,espX5,fepA,fepB,fepC,fepD,fepE,fepG,fes,fimA,fimB,fimC,fimD,fimE,fimF,fimG,fimH,fimI,gspL,hcp1_tssD1,ibeB,ibeC,mrkA,mrkB,mrkC,mrkD,mrkF,mrkI,ompA,rpoS,tssF,tssG,tssL,yagV_ecpE,yagW_ecpD,yagX_ecpC,yagY_ecpB,yagZ_ecpA,ykgK_ecpR,
EC18PK-0021-4	PRJNA1177805	SRR31115965	SAMN44451935	5474	B1	2018-09	Pork			Col156,IncFII_29,2,	cfaA,cfaB,cfaC,cfaD_cfaE,cgsD,cgsE,cgsF,cgsG,csgB,csgC,entB,entC,entD,entE,entS,espX5,fepA,fepB,fepC,fepE,fepG,fes,fimA,fimB,fimC,fimD,fimE,fimF,fimG,fimH,fimI,gspL,hcp1_tssD1,ibeB,ibeC,mrkA,mrkB,mrkC,mrkD,mrkF,mrkI,ompA,tssF,tssG,tssL,yagV_ecpE,yagW_ecpD,yagX_ecpC,yagY_ecpB,yagZ_ecpA,ykgK_ecpR,
EC18PK-0022-1	PRJNA1177805	SRR31115964	SAMN44451936	101	B1	2018-09	Pork			IncFIB_AP001918,IncFII,	cfaA,cfaB,cfaC,cfaD_cfaE,cgsD,cgsE,cgsF,cgsG,csgA,csgB,csgC,east1,entB,entC,entD,entE,entS,espX1,espX5,fepA,fepB,fepC,fepD,fepE,fepG,fes,fimB,fimC,fimD,fimE,fimF,fimG,fimH,fimI,hcp1_tssD1,ibeB,ibeC,iroB,iroC,iroD,iroE,iroN,ompA,rpoS,tssB,yagV_ecpE,yagW_ecpD,yagX_ecpC,yagY_ecpB,yagZ_ecpA,ykgK_ecpR,
EC18PK-0022-2	PRJNA1177805	SRR31115963	SAMN44451937	13	B1	2018-09	Pork			Col_MG828,Col_MP18,Col156,ColRNAI,IncB_O_K_Z,IncFIB_AP001918,IncFII_pSE11,	C_RS05810,cfaA,cfaB,cfaC,cfaD_cfaE,cgsD,cgsE,cgsF,cgsG,csgA,csgB,csgC,entA,entB,entC,entD,entE,entS,espX5,fepA,fepB,fepC,fepE,fepG,fes,fha,fimA,fimB,fimC,fimD,fimE,fimF,fimG,fimH,fimI,focC,focH,gspC,gspD,gspF,gspG,gspK,gspL,hcp1_tssD1,hcp2_tssD2,hlyA,hlyB,hlyC,hlyD,ibeB,ibeC,iroB,iroD,iroE,iroN,iutA,ompA,papX,rpoS,sfaC,sfaD,sfaF,sfaG,sfaY,2,tssB,tssF,tssG,tssJ,tssL,vgrG_tssI,yagV_ecpE,yagW_ecpD,y…
EC18PK-0022-3	PRJNA1177805	SRR31115962	SAMN44451938	10	A	2018-09	Pork			Col_MG828,Col156,ColRNAI,IncFII_pCoo,	cgsD,cgsE,cgsF,cgsG,csgA,csgB,csgC,east1,entB,entC,entD,entE,entS,espL4,espX4,espX5,fepA,fepB,fepC,fepE,fepG,fes,fimB,fimC,fimD,fimE,fimF,fimG,fimH,fimI,hcp1_tssD1,hcp2_tssD2,ibeC,ompA,tssA,tssB,yagV_ecpE,yagW_ecpD,yagY_ecpB,yagZ_ecpA,ykgK_ecpR,
EC18PK-0022-4	PRJNA1177805	SRR31115961	SAMN44451939	88	C	2018-09	Pork	dfrA5,		IncFIB_AP001918,IncFII,IncI1_I_Alpha,	cfaA,cfaB,cfaC,cfaD_cfaE,cgsD,cgsE,cgsF,cgsG,csgA,csgB,csgC,entA,entB,entC,entD,entS,espL1,espX5,fepB,fepC,fepD,fepE,fepG,fha,fimA,fimB,fimC,fimD,fimE,fimF,fimG,fimH,fyuA_psn,gspC,gspD,gspE,gspF,gspG,gspH,gspI,gspK,gspL,hcp1_tssD1,ibeB,ibeC,iroB,iroC,iroD,iroE,iroN,irp1,irp2,iucB,iucC,iutA,ompA,papB,papC,papD,papF,papI,papJ,papK,papX,rpoS,2,tssB,tssF,tssG,tssJ,tssL,yagV_ecpE,yagW_ecpD,yagX_ecpC,y…
EC18PK-0023-1	PRJNA1177805	SRR31115960	SAMN44451940	101	B1	2018-09	Pork	aadA1,sul1,tet_A,		IncFII_29,	C_RS05810,cfaA,cfaB,cfaC,cfaD_cfaE,cgsD,cgsE,cgsF,cgsG,csgA,csgB,csgC,entA,entB,entC,entE,entS,espX1,espX5,fepA,fepB,fepC,fepD,fepE,fepG,fes,fimB,fimC,fimD,fimE,fimF,fimG,fimH,fimI,focH,fyuA_psn,hcp1_tssD1,ibeB,ibeC,iroB,iroC,iroD,iroE,iroN,irp1,irp2,iucA,iucC,iutA,ompA,papB,papC,papD,papF,papH,papJ,papK,rhs_PAAR,rpoS,sfaC,sfaD,sfaE,sfaF,sfaG,sfaX,sfaY,tssB,yagV_ecpE,yagW_ecpD,yagX_ecpC,yagY_ecpB…
EC18PK-0024-1	PRJNA1177805	SRR31115959	SAMN44451941	7940	E	2018-09	Pork			Col156,ColRNAI,IncFII_pSFO,IncX4,	cgsD,cgsE,cgsF,cgsG,chuS,chuW,chuX,csgA,csgB,csgC,east1,entA,entB,entC,entD,entE,entS,espL1,espL4,espR1,espR4,espX2,espX4,espX5,espX6,espY3,fepA,fepB,fepC,fepE,fepG,fes,fimA,fimB,fimC,fimD,fimE,fimF,fimG,fimH,fimI,gspC,gspD,gspE,gspG,gspH,gspI,gspJ,gspK,gspL,ibeB,ibeC,ompA,shuA,shuT,shuU,shuV,shuY,tsh,yagV_ecpE,yagW_ecpD,yagX_ecpC,yagY_ecpB,yagZ_ecpA,ykgK_ecpR,
EC18PK-0024-2	PRJNA1177805	SRR31115958	SAMN44451942	7940	E	2018-09	Pork			Col156,ColRNAI,IncFII_pSFO,IncX4,	cgsD,cgsE,cgsF,cgsG,chuS,chuW,chuX,csgA,csgB,csgC,east1,entA,entB,entC,entD,entE,entS,espL1,espL4,espR1,espR4,espX2,espX4,espX5,espX6,espY1,espY3,fepA,fepB,fepC,fepE,fepG,fes,fimA,fimB,fimC,fimD,fimE,fimF,fimG,fimH,fimI,gspC,gspD,gspE,gspG,gspH,gspI,gspJ,gspK,gspL,ibeB,ibeC,ompA,shuA,shuT,shuU,shuV,shuY,tsh,yagV_ecpE,yagW_ecpD,yagX_ecpC,yagY_ecpB,yagZ_ecpA,ykgK_ecpR,
EC18PK-0024-3	PRJNA1177805	SRR31115957	SAMN44451943	7940	E	2018-09	Pork			Col156,ColRNAI,IncFII_pSFO,IncX4,	cgsD,cgsE,cgsF,cgsG,chuS,chuW,chuX,csgA,csgB,csgC,east1,entA,entB,entC,entD,entE,entS,espL1,espL4,espR1,espR4,espX2,espX4,espX5,espX6,espY3,fepA,fepB,fepC,fepD,fepE,fepG,fes,fimA,fimB,fimC,fimD,fimE,fimF,fimG,fimH,fimI,gspC,gspD,gspE,gspH,gspI,gspJ,gspK,gspL,ibeC,ompA,rpoS,shuA,shuT,shuU,shuV,shuY,tsh,yagV_ecpE,yagW_ecpD,yagX_ecpC,yagY_ecpB,yagZ_ecpA,ykgK_ecpR,
EC18PK-0024-4	PRJNA1177805	SRR31115956	SAMN44451944	7940	E	2018-09	Pork			Col156,ColRNAI,IncFII_pSFO,IncX4,	cgsD,cgsE,cgsF,cgsG,chuS,chuW,chuX,csgA,csgB,csgC,east1,entA,entB,entC,entD,entS,espL1,espL4,espR1,espX2,espX4,espX5,espX6,espY1,fepA,fepB,fepC,fepE,fepG,fes,fimA,fimB,fimC,fimD,fimE,fimF,fimG,fimH,fimI,gspC,gspD,gspE,gspF,gspG,gspH,gspI,gspJ,gspK,gspL,ibeB,ibeC,ompA,rpoS,shuA,shuT,shuU,shuV,shuY,tsh,yagV_ecpE,yagW_ecpD,yagX_ecpC,yagY_ecpB,yagZ_ecpA,ykgK_ecpR,
EC18PK-0025-1	PRJNA1177805	SRR31115954	SAMN44451945	206	A	2018-09	Pork		parC p.A56T		cgsD,cgsE,cgsF,cgsG,csgA,csgB,csgC,east1,entA,entB,entC,entD,entE,entS,espX5,fepA,fepB,fepC,fepD,fepE,fepG,fes,fimB,fimC,fimD,fimE,fimF,fimG,fimH,fimI,gspL,hcp1_tssD1,ibeC,ompA,rpoS,tssA,yagV_ecpE,yagW_ecpD,yagY_ecpB,yagZ_ecpA,ykgK_ecpR,
EC18PK-0025-2	PRJNA1177805	SRR31115953	SAMN44451946	10	A	2018-09	Pork			Col_pHAD28,Col440I,	cgsD,cgsE,cgsF,cgsG,csgA,csgB,csgC,entB,entC,entD,entE,entS,espL4,espX5,fepA,fepC,fepE,fepG,fes,hcp1_tssD1,ibeB,ibeC,ompA,yagV_ecpE,yagW_ecpD,yagX_ecpC,yagY_ecpB,yagZ_ecpA,ykgK_ecpR,
EC18PK-0025-3	PRJNA1177805	SRR31115952	SAMN44451947	155	B1	2018-09	Pork			IncI1_I_Alpha,IncY,	cfaA,cfaB,cfaC,cfaD_cfaE,cgsD,cgsE,cgsF,cgsG,csgA,csgB,csgC,entA,entB,entC,entD,entE,entS,espX1,espX5,fepA,fepB,fepC,fepE,fepG,fes,fha,fimA,fimB,fimC,fimD,fimE,fimF,fimG,fimH,fimI,galF,gndA,gspC,gspD,gspE,gspF,gspG,gspH,gspI,gspJ,gspK,gspL,hcp1_tssD1,hcp2_tssD2,ibeB,ibeC,KP1_RS17280,ompA,rpoS,2,tssB,tssF,tssG,tssJ,tssL,ugd,yagV_ecpE,yagW_ecpD,yagX_ecpC,yagY_ecpB,yagZ_ecpA,ykgK_ecpR,
EC18PK-0025-4	PRJNA1177805	SRR31115951	SAMN44451948	10	A	2018-09	Pork			IncFII_pCoo,	cgsD,cgsE,cgsF,cgsG,csgA,csgB,csgC,east1,entB,entC,entD,entE,entS,espX5,fepA,fepB,fepC,fepD,fepE,fepG,fes,fimA,fimB,fimC,fimD,fimE,fimF,fimG,fimH,fimI,fyuA_psn,gtrA,ibeC,irp1,irp2,ompA,rpoS,yagV_ecpE,yagW_ecpD,yagX_ecpC,yagY_ecpB,yagZ_ecpA,ybtA,ybtE,ybtP,ybtQ,ybtS,ybtT,ybtU,ybtX,ykgK_ecpR,
EC18PK-0026-3	PRJNA1177805	SRR31115950	SAMN44451949	2531	A	2018-09	Pork			IncY,	cgsD,cgsE,cgsF,cgsG,csgA,csgB,csgC,entA,entB,entC,entD,entE,entS,espL1,espX5,fepA,fepB,fepC,fepD,fepE,fepG,fes,ibeB,ibeC,mrkA,mrkB,mrkC,mrkD,mrkF,ompA,rpoS,
EC18PK-0027-1	PRJNA1177805	SRR31115949	SAMN44451950	2144	B1	2018-09	Pork	aph_6__Id,dfrA14,sul2,		Col_pHAD28,IncFIA,IncFIA_pBK30683,IncFIB_AP001918,IncFII_29,	cfaA,cfaB,cfaD_cfaE,cgsD,cgsE,cgsF,cgsG,csgA,csgB,csgC,entB,entC,entD,entE,entS,espL1,espX5,fepA,fepB,fepC,fepE,fepG,fes,fha,fimA,fimB,fimC,fimD,fimE,fimF,fimG,fimH,fimI,gspC,gspD,gspE,gspF,gspG,gspH,gspI,gspK,gspL,hcp1_tssD1,hcp2_tssD2,ibeB,ibeC,ompA,rpoS,2,tssB,tssF,tssG,tssJ,tssL,yagV_ecpE,yagW_ecpD,yagX_ecpC,yagY_ecpB,yagZ_ecpA,ykgK_ecpR,
EC18PK-0027-2	PRJNA1177805	SRR31115948	SAMN44451951	22 Novel	G	2018-09	Pork	aph_3____Ib,aph_6__Id,blaTEM_1B,dfrA5,sul2,		IncFIB_AP001918,IncFII,IncY,	cgsD,cgsE,cgsF,cgsG,chuS,chuT,chuU,chuW,chuX,chuY,csgA,csgB,csgC,entA,entB,entC,entD,entE,entS,espL1,fdeC,fepA,fepB,fepC,fepD,fepE,fepG,fes,fimB,fimC,fimD,fimE,fimF,fimG,fimH,fimI,gspC,gspD,gspE,gspF,gspG,gspH,gspI,gspJ,gspK,gspL,ibeB,ibeC,iroB,iroC,iroD,iroE,iroN,iucB,iucC,iutA,ompA,papB,papC,papD,papF,papH,papI,papJ,papK,papX,pic,rpoS,shuA,shuV,yagV_ecpE,yagW_ecpD,yagX_ecpC,yagY_ecpB,yagZ_ecpA,…
EC18PK-0027-3	PRJNA1177805	SRR31115209	SAMN44451952	602	B1	2018-09	Pork	fosA7,		Col_MG828,Col156,ColRNAI,IncFII_29,	cfaA,cfaB,cfaC,cfaD_cfaE,cgsD,cgsE,cgsF,cgsG,csgA,csgB,csgC,entA,entB,entC,entD,entE,entS,espX1,espX5,fepA,fepB,fepC,fepE,fepG,fes,fha,fimB,fimC,fimD,fimE,fimF,fimG,fimH,fimI,gspC,gspD,gspE,gspF,gspH,gspK,gspL,hcp1_tssD1,hcp2_tssD2,ibeB,ibeC,mrkA,mrkB,mrkC,mrkD,mrkF,ompA,rpoS,2,tssB,tssF,tssG,tssJ,tssL,vgrG_tssI,yagV_ecpE,yagW_ecpD,yagX_ecpC,yagY_ecpB,yagZ_ecpA,ykgK_ecpR,
EC18PK-0027-4	PRJNA1177805	SRR31115208	SAMN44451953	602	B1	2018-09	Pork	fosA7,		Col_MG828,Col156,ColRNAI,IncFII_29,	cfaA,cfaB,cfaC,cfaD_cfaE,cgsD,cgsE,cgsF,cgsG,csgA,csgB,csgC,entA,entB,entC,entD,entE,entS,espX1,espX5,fepA,fepB,fepC,fepE,fepG,fes,fha,fimB,fimC,fimD,fimE,fimF,fimG,fimH,fimI,gspC,gspD,gspE,gspF,gspH,gspI,gspK,gspL,hcp1_tssD1,hcp2_tssD2,ibeB,ibeC,mrkA,mrkB,mrkC,mrkD,mrkF,ompA,rpoS,2,tssB,tssF,tssG,tssJ,tssL,yagV_ecpE,yagW_ecpD,yagX_ecpC,yagY_ecpB,yagZ_ecpA,ykgK_ecpR,
EC18PK-0028-1	PRJNA1177805	SRR31115207	SAMN44451954	677	B1	2018-09	Pork				cfaA,cfaB,cfaC,cfaD_cfaE,cgsD,cgsE,cgsF,cgsG,csgA,csgB,csgC,entB,entC,entD,entE,entS,espX1,espX5,fepA,fepB,fepC,fepD,fepE,fepG,fes,fha,fimB,fimC,fimD,fimE,fimF,fimG,fimH,fimI,gspC,gspD,gspE,gspF,gspG,gspH,gspI,gspJ,gspK,gspL,hcp1_tssD1,hcp2_tssD2,ibeB,ibeC,ompA,rpoS,2,tssB,tssF,tssG,tssJ,tssL,yagV_ecpE,yagW_ecpD,yagX_ecpC,yagY_ecpB,yagZ_ecpA,ykgK_ecpR,
EC18PK-0028-2	PRJNA1177805	SRR31115205	SAMN44451955	7940	E	2018-09	Pork			Col156,ColRNAI,IncFII_pSFO,IncX4,	cgsD,cgsE,cgsF,cgsG,chuS,chuW,chuX,csgB,csgC,east1,entA,entB,entC,entD,entE,entS,espL1,espL4,espR1,espX2,espX4,espX5,espX6,espY1,espY3,fepA,fepB,fepC,fepD,fepE,fepG,fes,fimA,fimB,fimC,fimD,fimE,fimF,fimG,fimH,fimI,gspC,gspD,gspE,gspF,gspG,gspH,gspI,gspJ,gspK,gspL,ibeB,ibeC,ompA,rpoS,shuA,shuT,shuU,shuV,shuY,tsh,yagV_ecpE,yagW_ecpD,yagX_ecpC,yagY_ecpB,yagZ_ecpA,ykgK_ecpR,
EC18PK-0028-3	PRJNA1177805	SRR31115204	SAMN44451956	677	B1	2018-09	Pork				cfaA,cfaB,cfaC,cfaD_cfaE,cgsD,cgsE,cgsF,cgsG,csgA,csgB,csgC,entA,entB,entC,entD,entE,entS,espX1,espX5,fepA,fepB,fepC,fepE,fepG,fes,fha,fimB,fimC,fimD,fimE,fimF,fimG,fimH,fimI,gspC,gspD,gspE,gspF,gspG,gspH,gspI,gspJ,gspK,gspL,hcp1_tssD1,hcp2_tssD2,ibeB,ibeC,ompA,rpoS,2,tssB,tssF,tssG,tssJ,tssL,yagV_ecpE,yagW_ecpD,yagX_ecpC,yagY_ecpB,yagZ_ecpA,ykgK_ecpR,
EC18PK-0028-4	PRJNA1177805	SRR31115203	SAMN44451957	677	B1	2018-09	Pork				cfaA,cfaB,cfaC,cfaD_cfaE,cgsD,cgsE,cgsF,cgsG,csgA,csgB,csgC,entA,entB,entC,entD,entE,entS,espX1,espX5,fepA,fepB,fepC,fepE,fepG,fes,fha,fimB,fimC,fimD,fimE,fimF,fimG,fimH,fimI,gspC,gspD,gspE,gspF,gspG,gspH,gspI,gspJ,gspK,gspL,hcp1_tssD1,hcp2_tssD2,ibeB,ibeC,ompA,2,tssB,tssF,tssG,tssJ,tssL,yagV_ecpE,yagW_ecpD,yagX_ecpC,yagY_ecpB,yagZ_ecpA,ykgK_ecpR,
EC18PK-0029-1	PRJNA1177805	SRR31115202	SAMN44451958	677	B1	2018-09	Pork				cfaA,cfaB,cfaC,cfaD_cfaE,cgsD,cgsE,cgsF,cgsG,csgA,csgB,csgC,entB,entC,entD,entE,entS,espX1,espX5,fepA,fepB,fepC,fepD,fepE,fepG,fes,fha,fimB,fimC,fimD,fimE,fimF,fimG,fimH,fimI,gspC,gspD,gspE,gspF,gspG,gspH,gspI,gspJ,gspK,gspL,hcp1_tssD1,hcp2_tssD2,ibeB,ibeC,ompA,2,tssB,tssF,tssG,tssJ,tssL,yagV_ecpE,yagW_ecpD,yagX_ecpC,yagY_ecpB,yagZ_ecpA,ykgK_ecpR,
EC18PK-0029-2	PRJNA1177805	SRR31115201	SAMN44451959	677	B1	2018-09	Pork				cfaA,cfaB,cfaC,cfaD_cfaE,cgsD,cgsE,cgsF,cgsG,csgA,csgB,csgC,entA,entB,entC,entD,entE,entS,espX1,espX5,fepA,fepB,fepC,fepD,fepE,fepG,fes,fha,fimB,fimC,fimD,fimE,fimF,fimG,fimH,fimI,gspC,gspD,gspE,gspF,gspG,gspH,gspI,gspJ,gspK,gspL,hcp1_tssD1,hcp2_tssD2,ibeB,ibeC,ompA,rpoS,2,tssB,tssF,tssG,tssJ,tssL,yagV_ecpE,yagW_ecpD,yagX_ecpC,yagY_ecpB,yagZ_ecpA,ykgK_ecpR,
EC18PK-0029-3	PRJNA1177805	SRR31115200	SAMN44451960	677	B1	2018-09	Pork				cfaA,cfaB,cfaC,cfaD_cfaE,cgsD,cgsE,cgsF,cgsG,csgA,csgB,csgC,entA,entB,entC,entD,entE,entS,espX1,espX5,fepA,fepB,fepC,fepE,fepG,fes,fha,fimB,fimC,fimD,fimE,fimF,fimG,fimH,fimI,gspC,gspD,gspE,gspF,gspG,gspH,gspI,gspJ,gspK,gspL,hcp1_tssD1,hcp2_tssD2,ibeB,ibeC,ompA,rpoS,2,tssB,tssF,tssG,tssJ,tssL,vgrG_tssI,yagV_ecpE,yagW_ecpD,yagX_ecpC,yagY_ecpB,yagZ_ecpA,ykgK_ecpR,
EC18PK-0029-4	PRJNA1177805	SRR31115199	SAMN44451961	635	A	2018-09	Pork			Col_IMGS31,Col_pHAD28,IncFIB_K,IncFII,IncHI1A_NDM_CIT,IncHI1B_pNDM_CIT,	cgsD,cgsE,cgsF,cgsG,csgA,csgB,csgC,entA,entB,entC,entD,entE,entS,fepA,fepB,fepC,fepD,fepE,fepG,fes,fimB,fimC,fimD,fimE,fimF,fimG,fimH,fimI,ibeB,ibeC,ompA,
EC18PK-0030-1	PRJNA1177805	SRR31115198	SAMN44451962	1434	A	2018-09	Pork			IncFIB_K,2,	cfaA,cfaB,cfaC,cgsD,cgsE,cgsF,cgsG,csgA,csgB,csgC,entB,entC,entD,entE,entS,fepA,fepB,fepC,fepD,fepE,fepG,fes,fimF,fimG,fimH,gspC,gspD,gspE,gspF,gspG,gspH,gspK,gspL,ibeC,mrkA,mrkB,mrkC,mrkD,mrkF,ompA,
EC18PK-0030-2	PRJNA1177805	SRR31115197	SAMN44451963	23 Novel	A	2018-09	Pork	tet_B,			cfaA,cfaB,cfaC,cgsD,cgsE,cgsF,cgsG,csgA,csgB,csgC,entA,entB,entC,entD,entE,entS,fdeC,fepA,fepB,fepC,fepD,fepE,fepG,fes,fha,fimB,fimC,fimD,fimE,fimF,fimG,fimH,fimI,gspC,gspD,gspE,gspG,gspH,gspI,gspK,gspL,hcp1_tssD1,hcp2_tssD2,ibeC,ompA,rpoS,2,tssB,tssF,tssG,tssJ,tssL,yagV_ecpE,yagW_ecpD,yagX_ecpC,yagY_ecpB,yagZ_ecpA,ykgK_ecpR,
EC18PK-0030-3	PRJNA1177805	SRR31115196	SAMN44451964	23 Novel	A	2018-09	Pork	tet_B,			cfaA,cfaB,cfaC,cgsD,cgsE,cgsF,cgsG,csgA,csgB,csgC,entA,entB,entC,entD,entE,entS,fdeC,fepA,fepB,fepC,fepD,fepE,fepG,fes,fha,fimA,fimB,fimC,fimD,fimE,fimF,fimG,fimH,fimI,gspC,gspD,gspE,gspF,gspG,gspH,gspI,gspK,gspL,hcp1_tssD1,hcp2_tssD2,ibeC,ompA,rpoS,2,tssB,tssF,tssG,tssJ,tssL,yagV_ecpE,yagW_ecpD,yagX_ecpC,yagY_ecpB,yagZ_ecpA,ykgK_ecpR,
EC18PK-0030-4	PRJNA1177805	SRR31115706	SAMN44451965	1434	A	2018-09	Pork			IncFIB_K,2,	cfaA,cfaB,cfaC,cgsD,cgsE,cgsF,cgsG,csgA,csgB,csgC,entA,entB,entC,entD,entE,entS,fepA,fepB,fepC,fepD,fepE,fepG,fes,fimF,fimG,fimH,gspC,gspD,gspE,gspF,gspG,gspH,gspK,gspL,ibeC,mrkA,mrkB,mrkC,mrkD,mrkF,ompA,rpoS,
EC18PK-0032-1	PRJNA1177805	SRR31115705	SAMN44451966	10	A	2018-09	Pork	tet_A,			cgsD,cgsE,cgsF,cgsG,csgA,csgB,csgC,east1,entA,entB,entC,entD,entE,entS,espL4,espX5,fepA,fepB,fepC,fepD,fepE,fepG,fes,fha,fimB,fimC,fimD,fimE,fimF,fimG,fimH,fimI,fyuA_psn,hcp1_tssD1,ibeB,ibeC,irp1,irp2,ompA,rpoS,tssA,tssB,tssF,tssG,tssJ,yagV_ecpE,yagW_ecpD,yagX_ecpC,yagY_ecpB,yagZ_ecpA,ybtA,ybtE,ybtP,ybtQ,ybtS,ybtT,ybtU,ykgK_ecpR,
EC18PK-0032-2	PRJNA1177805	SRR31115704	SAMN44451967	10	A	2018-09	Pork	tet_A,			cgsD,cgsE,cgsF,cgsG,csgA,csgB,csgC,east1,entA,entB,entC,entD,entE,entS,espL4,espX5,fepA,fepB,fepC,fepD,fepE,fepG,fes,fha,fimB,fimC,fimD,fimE,fimF,fimG,fimH,fimI,fyuA_psn,hcp1_tssD1,ibeB,ibeC,irp1,irp2,ompA,rpoS,tssA,tssB,tssF,tssG,tssJ,yagV_ecpE,yagW_ecpD,yagY_ecpB,yagZ_ecpA,ybtA,ybtE,ybtP,ybtQ,ybtS,ybtT,ybtU,ykgK_ecpR,
EC18PK-0032-3	PRJNA1177805	SRR31115703	SAMN44451968	10	A	2018-09	Pork	tet_A,			cgsD,cgsE,cgsF,cgsG,csgA,csgB,csgC,east1,entA,entB,entC,entD,entE,entS,espL4,espX5,fepA,fepB,fepC,fepD,fepE,fepG,fes,fha,fimB,fimC,fimD,fimE,fimF,fimG,fimH,fimI,fyuA_psn,hcp1_tssD1,hcp2_tssD2,ibeB,ibeC,irp1,irp2,ompA,rpoS,tssA,tssB,tssF,tssG,tssJ,yagV_ecpE,yagW_ecpD,yagX_ecpC,yagY_ecpB,yagZ_ecpA,ybtA,ybtE,ybtP,ybtQ,ybtS,ybtT,ybtU,ykgK_ecpR,
EC18PK-0032-4	PRJNA1177805	SRR31115702	SAMN44451969	10	A	2018-09	Pork	tet_A,			cgsD,cgsE,cgsF,cgsG,csgA,csgB,csgC,east1,entA,entB,entC,entD,entE,entS,espL4,espX5,fepA,fepB,fepC,fepD,fepE,fepG,fes,fha,fimB,fimC,fimD,fimE,fimF,fimG,fimH,fimI,fyuA_psn,hcp1_tssD1,hcp2_tssD2,ibeB,ibeC,irp1,irp2,ompA,rpoS,tssA,tssB,tssF,tssG,tssJ,yagV_ecpE,yagW_ecpD,yagX_ecpC,yagY_ecpB,yagZ_ecpA,ybtA,ybtE,ybtP,ybtQ,ybtS,ybtT,ybtU,ykgK_ecpR,
EC18PK-0033-1	PRJNA1177805	SRR31115701	SAMN44451970	201	B1	2018-09	Pork			IncFII_pCoo,IncI1_I_Alpha,	cfaA,cfaB,cfaC,cfaD_cfaE,cgsD,cgsE,cgsF,cgsG,csgA,csgB,csgC,entA,entB,entC,entD,entE,entS,espX1,espX5,fepA,fepB,fepC,fepE,fepG,fes,fha,fimB,fimC,fimD,fimE,fimF,fimG,fimH,fimI,gspC,gspD,gspE,gspF,gspG,gspH,gspI,gspK,gspL,hcp1_tssD1,hcp2_tssD2,ibeB,ibeC,ompA,2,tssB,tssF,tssG,tssJ,tssL,yagV_ecpE,yagW_ecpD,yagX_ecpC,yagY_ecpB,yagZ_ecpA,ykgK_ecpR,
EC18PK-0033-2	PRJNA1177805	SRR31115700	SAMN44451971	1248	B1	2018-09	Pork			IncFIB_H89_PhagePlasmid,	cfaA,cfaB,cfaC,cfaD_cfaE,cgsD,cgsE,cgsF,cgsG,csgA,csgB,csgC,entA,entB,entC,entD,entE,entS,espX5,fepA,fepB,fepC,fepE,fepG,fes,fha,fimA,fimB,fimC,fimD,fimE,fimF,fimG,fimH,fimI,gspC,gspD,gspE,gspF,gspG,gspH,gspI,gspJ,gspK,gspL,hcp1_tssD1,hcp2_tssD2,ibeB,ibeC,ompA,rpoS,tssA,tssB,tssF,tssG,tssJ,tssL,yagV_ecpE,yagW_ecpD,yagX_ecpC,yagY_ecpB,yagZ_ecpA,ykgK_ecpR,
EC18PK-0033-3	PRJNA1177805	SRR31115699	SAMN44451972	1079	B1	2018-09	Pork				cfaA,cfaB,cfaC,cfaD_cfaE,cgsD,cgsE,cgsF,cgsG,csgA,csgB,csgC,entA,entB,entC,entD,entE,entS,espX5,fepA,fepB,fepC,fepD,fepE,fepG,fes,fha,fimB,fimC,fimD,fimE,fimF,fimG,fimH,fimI,gspC,gspD,gspE,gspF,gspG,gspH,gspI,gspJ,gspK,gspL,hcp1_tssD1,hcp2_tssD2,ibeB,ibeC,ompA,rpoS,2,tssB,tssF,tssG,tssJ,tssL,
EC18PK-0033-4	PRJNA1177805	SRR31115698	SAMN44451973	1079	B1	2018-09	Pork				cfaA,cfaB,cfaC,cfaD_cfaE,cgsD,cgsE,cgsF,cgsG,csgA,csgB,csgC,entA,entB,entC,entD,entE,entS,espX5,fepA,fepB,fepC,fepD,fepE,fepG,fes,fha,fimB,fimC,fimD,fimE,fimF,fimG,fimH,fimI,gspC,gspD,gspE,gspF,gspG,gspH,gspJ,gspK,gspL,hcp1_tssD1,ibeB,ibeC,ompA,rpoS,2,tssB,tssF,tssG,tssJ,tssL,
EC18PK-0035-1	PRJNA1177805	SRR31115697	SAMN44451974	5082	B1	2018-09	Pork				cfaA,cfaB,cfaD_cfaE,cgsD,cgsE,cgsF,cgsG,csgB,csgC,entA,entB,entC,entD,entE,entS,espX5,fepA,fepB,fepC,fepE,fepG,fes,fimA,fimB,fimC,fimD,fimE,fimF,fimG,fimH,fimI,gspC,gspD,gspE,gspF,gspG,gspH,gspI,gspK,gspL,ibeB,ibeC,ompA,rpoS,yagV_ecpE,yagW_ecpD,yagX_ecpC,yagY_ecpB,yagZ_ecpA,ykgK_ecpR,
EC18PK-0035-2	PRJNA1177805	SRR31115695	SAMN44451975	2178	B1	2018-09	Pork			IncY,	cfaA,cfaB,cfaC,cfaD_cfaE,cgsD,cgsE,cgsF,cgsG,csgA,csgB,csgC,entA,entB,entC,entD,entE,entS,espL1,espX5,fepA,fepB,fepC,fepE,fepG,fes,fha,fimA,fimB,fimC,fimD,fimE,fimF,fimG,fimH,fimI,gspC,gspD,gspE,gspF,gspG,gspH,gspI,gspK,gspL,hcp1_tssD1,hcp2_tssD2,ibeB,ibeC,ompA,rpoS,2,tssB,tssF,tssG,tssJ,tssL,vgrG_tssI,yagV_ecpE,yagW_ecpD,yagX_ecpC,yagY_ecpB,yagZ_ecpA,
EC18PK-0035-3	PRJNA1177805	SRR31115694	SAMN44451976	648	F	2018-09	Pork			Col_MG828,Col156,IncFIA,IncFIA_pBK30683,IncFIB_AP001918,IncFII_pSE11,IncI1_I_Alpha,	cgsD,cgsE,cgsF,cgsG,chuA,chuS,chuT,chuU,chuW,chuX,chuY,csgA,csgB,csgC,entA,entB,entC,entD,entE,entS,espL1,espR1,espX1,espX4,espY2,fepA,fepB,fepC,fepD,fepE,fepG,fes,fha,fimB,fimC,fimD,fimE,fimF,fimG,fimH,fimI,gspC,gspD,gspE,gspF,gspG,gspH,gspI,gspJ,gspK,hcp1_tssD1,ibeB,ibeC,iroB,iroC,iroD,iroE,iroN,iucA,iucB,iucC,iutA,kpsC,kpsD,kpsE,kpsF,kpsM,kpsU,ompA,papX,rpoS,shuV,tssA,tssG,tssJ,tssL,yagV_ecpE,…
EC18PK-0035-4	PRJNA1177805	SRR31115693	SAMN44451977	5082	B1	2018-09	Pork				cfaA,cfaB,cfaD_cfaE,cgsD,cgsE,cgsF,cgsG,csgA,csgB,csgC,entA,entB,entC,entD,entS,espX5,fepA,fepB,fepC,fepE,fepG,fes,fimA,fimB,fimC,fimD,fimE,fimF,fimG,fimH,fimI,gspC,gspD,gspE,gspF,gspG,gspH,gspI,gspK,ibeB,ibeC,ompA,rpoS,yagV_ecpE,yagW_ecpD,yagX_ecpC,yagY_ecpB,yagZ_ecpA,ykgK_ecpR,
EC18PK-0036-1	PRJNA1177805	SRR31115692	SAMN44451978	24 Novel	A	2018-09	Pork				cfaA,cfaB,cfaC,cgsD,cgsE,cgsF,cgsG,csgA,csgB,csgC,entA,entB,entC,entD,entE,entS,fepA,fepB,fepC,fepD,fepE,fepG,fes,fha,fimC,fimD,fimF,fimG,fimH,fimI,hcp1_tssD1,hcp2_tssD2,ibeC,mrkA,mrkB,mrkC,mrkD,mrkF,ompA,rpoS,2,tssB,tssF,tssG,tssJ,tssL,
EC18PK-0036-2	PRJNA1177805	SRR31115691	SAMN44451979	635	A	2018-09	Pork			Col_pHAD28,IncFIB_K,IncFII,IncFII_K,IncFII_pKP91,IncHI1A,IncHI1B_R27,IncR,	cgsD,cgsE,cgsF,cgsG,csgA,csgB,csgC,entA,entB,entC,entD,entE,entS,fepA,fepB,fepC,fepD,fepG,fes,fimB,fimC,fimD,fimE,fimF,fimG,fimH,fimI,ibeB,ibeC,ompA,
EC18PK-0036-3	PRJNA1177805	SRR31115755	SAMN44451980	24 Novel	A	2018-09	Pork				cfaA,cfaB,cfaC,cgsD,cgsE,cgsF,cgsG,csgA,csgB,csgC,entA,entB,entC,entD,entE,entS,fepA,fepB,fepC,fepD,fepE,fepG,fes,fha,fimC,fimD,fimF,fimG,fimH,fimI,hcp1_tssD1,hcp2_tssD2,ibeC,mrkA,mrkB,mrkC,mrkD,mrkF,ompA,rpoS,2,tssB,tssF,tssG,tssJ,tssL,
EC18PK-0036-4	PRJNA1177805	SRR31115754	SAMN44451981	24 Novel	A	2018-09	Pork		23S r.2032T>C	Col156,IncHI1A,IncHI1B_R27,IncM1,	cfaA,cfaB,cfaC,cgsD,cgsE,cgsF,cgsG,csgA,csgB,csgC,entA,entB,entC,entD,entE,entS,fepA,fepB,fepC,fepD,fepE,fepG,fes,fha,fimC,fimD,fimF,fimG,fimH,fimI,hcp1_tssD1,hcp2_tssD2,ibeC,mrkA,mrkB,mrkC,mrkD,mrkF,ompA,rpoS,2,tssB,tssF,tssG,tssJ,tssL,
EC18PK-0038-1	PRJNA1177805	SRR31115753	SAMN44451982	641	B1	2018-09	Pork	tet_B,		IncFIA,IncFIB_AP001918,IncFII_pSE11,	C_RS05810,cfaA,cfaB,cfaC,cfaD_cfaE,cgsD,cgsE,cgsF,cgsG,csgA,csgB,csgC,entA,entB,entC,entD,entS,espX5,fepA,fepB,fepC,fepD,fepE,fepG,fes,fimB,fimC,fimD,fimE,fimF,fimG,fimH,fimI,focD,focG,focH,focI,hcp1_tssD1,ibeB,ibeC,iroB,iroC,iroE,iucB,iucC,iutA,ompA,papB,papC,papD,papF,papJ,papK,sfaC,sfaE,sfaG,sfaY,tssA,yagV_ecpE,yagW_ecpD,yagY_ecpB,yagZ_ecpA,ykgK_ecpR,
EC18PK-0038-2	PRJNA1177805	SRR31115752	SAMN44451983	641	B1	2018-09	Pork	tet_B,		IncFIA,IncFIA_pBK30683,IncFIB_AP001918,IncFII_pSE11,	C_RS05810,cfaA,cfaB,cfaC,cfaD_cfaE,cgsD,cgsE,cgsF,cgsG,csgA,csgB,csgC,entA,entB,entC,entD,entE,entS,espX5,fepA,fepB,fepC,fepD,fepE,fepG,fes,fimB,fimC,fimD,fimE,fimF,fimG,fimH,fimI,focD,focG,focH,focI,hcp1_tssD1,ibeB,ibeC,iroB,iroC,iroD,iroE,iroN,iucA,iucB,iucC,iutA,ompA,papB,papC,papD,papF,papJ,papK,papX,rpoS,sfaC,sfaE,sfaG,sfaY,tssA,yagV_ecpE,yagW_ecpD,yagY_ecpB,yagZ_ecpA,ykgK_ecpR,
EC18PK-0038-3	PRJNA1177805	SRR31115751	SAMN44451984	641	B1	2018-09	Pork	tet_B,		IncFIA,IncFIA_pBK30683,IncFIB_AP001918,IncFII_pSE11,	C_RS05810,cfaA,cfaB,cfaC,cfaD_cfaE,cgsD,cgsE,cgsF,cgsG,csgA,csgB,csgC,entA,entB,entC,entD,entE,entS,espX5,fepA,fepB,fepC,fepD,fepE,fepG,fes,fimB,fimC,fimD,fimE,fimF,fimG,fimH,fimI,focD,focG,focH,focI,hcp1_tssD1,ibeB,ibeC,iroC,iroD,iroE,iucB,iucC,iutA,ompA,papB,papC,papD,papF,papJ,papK,papX,sfaC,sfaE,sfaG,sfaY,tssA,yagV_ecpE,yagW_ecpD,yagY_ecpB,yagZ_ecpA,ykgK_ecpR,
EC18PK-0038-4	PRJNA1177805	SRR31115749	SAMN44451985	641	B1	2018-09	Pork	tet_B,		IncFIA,IncFIA_pBK30683,IncFIB_AP001918,IncFII_pSE11,	C_RS05810,cfaA,cfaB,cfaC,cfaD_cfaE,cgsD,cgsE,cgsF,cgsG,csgB,csgC,entA,entB,entC,entD,entE,entS,espX5,fepA,fepC,fepD,fepE,fepG,fes,fimB,fimC,fimD,fimE,fimF,fimG,fimH,fimI,focD,focG,focH,focI,hcp1_tssD1,ibeB,ibeC,iroC,iroD,iroE,iroN,iucA,iucB,iucC,iutA,ompA,papB,papC,papD,papF,papJ,papK,papX,sfaC,sfaE,sfaG,sfaY,tssA,yagV_ecpE,yagW_ecpD,yagY_ecpB,yagZ_ecpA,ykgK_ecpR,
EC18PK-0040-1	PRJNA1177805	SRR31115748	SAMN44451986	1684	A	2018-10	Pork			IncFII_pCoo,	cgsD,cgsE,cgsF,cgsG,csgA,csgB,csgC,east1,entA,entB,entC,entD,entE,entS,fdeC,fepA,fepB,fepC,fepD,fepE,fepG,fes,fha,fimB,fimC,fimD,fimE,fimF,fimG,fimH,fimI,gspK,gspL,hcp1_tssD1,hcp2_tssD2,ibeC,ompA,rpoS,tssB,tssF,tssG,tssJ,yagV_ecpE,yagY_ecpB,yagZ_ecpA,ykgK_ecpR,
EC18PK-0040-2	PRJNA1177805	SRR31115747	SAMN44451987	101	B1	2018-10	Pork			ColRNAI,IncFIB_AP001918,IncFII_pSE11,	cfaA,cfaB,cfaC,cfaD_cfaE,cgsD,cgsE,cgsF,cgsG,csgA,csgB,csgC,entA,entB,entC,entD,entE,entS,espX1,espX5,fepA,fepB,fepC,fepD,fepE,fepG,fes,fimB,fimC,fimD,fimE,fimF,fimG,fimH,fimI,gspI,gspK,hcp1_tssD1,ibeB,ibeC,iroB,iroC,iroD,iroE,iroN,iucA,iucB,iucC,iutA,ompA,rpoS,tssB,vgrG_tssI,yagV_ecpE,yagW_ecpD,yagX_ecpC,yagY_ecpB,yagZ_ecpA,ykgK_ecpR,
EC18PK-0041-1	PRJNA1177805	SRR31115746	SAMN44451988	5474	B1	2018-10	Pork			IncN,2,	cfaA,cfaB,cfaC,cfaD_cfaE,cgsD,cgsE,cgsF,cgsG,csgA,csgB,csgC,entA,entB,entC,entD,entE,entS,espX5,fepA,fepB,fepC,fepD,fepE,fepG,fes,fimA,fimB,fimC,fimD,fimE,fimF,fimG,fimH,fimI,gspL,hcp1_tssD1,ibeB,ibeC,mrkA,mrkB,mrkC,mrkD,mrkF,mrkI,ompA,tssF,tssG,tssL,yagV_ecpE,yagW_ecpD,yagX_ecpC,yagY_ecpB,yagZ_ecpA,ykgK_ecpR,
EC18PK-0041-2	PRJNA1177805	SRR31115745	SAMN44451989	1204	D	2018-10	Pork			IncFIA,IncFIA_pBK30683,IncFIB_AP001918,IncFII_29,IncI1_I_Alpha,	cgsD,cgsE,cgsF,cgsG,chuA,chuS,chuT,chuW,chuX,csgA,csgB,csgC,entB,entC,entD,entE,entS,espL1,espL4,espR1,espX1,espX2,espX4,espX5,espX6,espY1,espY2,espY3,espY4,fepA,fepB,fepC,fepE,fepG,fes,fimA,fimB,fimC,fimD,fimE,fimF,fimG,fimH,fimI,ibeB,ibeC,ompA,rpoS,shuU,shuV,shuY,yagV_ecpE,yagW_ecpD,yagX_ecpC,yagY_ecpB,yagZ_ecpA,ykgK_ecpR,
EC18PK-0058-1	PRJNA1177805	SRR31115744	SAMN44451990	971	B1	2018-10	Pork	aph_3____Ib,aph_6__Id,sul2,tet_A,		Col_pHAD28,Col156,IncFIB_AP001918,IncFII,	C_RS05810,cfaA,cfaB,cfaC,cfaD_cfaE,cgsD,cgsE,cgsF,cgsG,csgA,csgB,csgC,entA,entB,entC,entD,entE,entS,espX5,fepA,fepB,fepC,fepE,fepG,fes,fha,fimA,fimB,fimC,fimD,fimE,fimF,fimG,fimH,fimI,focA,focC,focD,focG,focH,focI,gspC,gspD,gspE,gspF,gspG,gspH,gspI,gspJ,gspK,gspL,hcp1_tssD1,hcp2_tssD2,hlyA,hlyB,hlyC,hlyD,ibeB,ibeC,iroD,iroE,ompA,rpoS,sfaC,sfaX,sfaY,sigA,2,tssB,tssF,tssG,tssJ,tssL,yagV_ecpE,yagW_e…
EC18PK-0058-2	PRJNA1177805	SRR31115743	SAMN44451991	90	C	2018-10	Pork	blaTEM_1B,tet_A,		IncFIB_AP001918,IncFII,	cfaA,cfaB,cfaC,cfaD_cfaE,cgsD,cgsE,cgsF,cgsG,csgA,csgB,csgC,entA,entB,entC,entD,entE,entS,espL1,espX5,fdeC,fepA,fepB,fepC,fepD,fepE,fepG,fes,fimA,fimB,fimC,fimD,fimE,fimF,fimG,fimH,fimI,gspC,gspD,gspE,gspF,gspG,gspH,gspI,gspK,gspL,hcp1_tssD1,ibeB,ibeC,iroB,iroC,iroD,iroE,iroN,ompA,rpoS,yagV_ecpE,yagW_ecpD,yagX_ecpC,yagY_ecpB,yagZ_ecpA,ykgK_ecpR,
EC18PK-0059-1	PRJNA1177805	SRR31115742	SAMN44451992	101	B1	2018-10	Pork	dfrA5,sul1,		IncFIB_AP001918,IncFII_pCoo,	cfaA,cfaB,cfaC,cfaD_cfaE,cgsD,cgsE,cgsF,cgsG,csgA,csgB,csgC,entA,entB,entC,entD,entE,entS,espX1,espX5,fepA,fepB,fepC,fepD,fepE,fepG,fes,fimB,fimC,fimD,fimE,fimF,fimG,fimH,fimI,gspL,hcp1_tssD1,ibeB,ibeC,iroB,iroC,iroD,iroE,iroN,iucA,iucB,iucC,iutA,ompA,rhs_PAAR,rpoS,tssB,yagV_ecpE,yagW_ecpD,yagX_ecpC,yagY_ecpB,yagZ_ecpA,ykgK_ecpR,
EC18PK-0059-2	PRJNA1177805	SRR31115741	SAMN44451993	409	A	2018-10	Pork			IncFIB_K,IncY,	cgsD,cgsE,cgsF,cgsG,csgA,csgB,csgC,entB,entC,entD,entE,entS,espX5,fepA,fepB,fepC,fepD,fepE,fes,fimA,fimB,fimC,fimD,fimE,fimF,fimG,fimH,gspD,gspF,gspG,gspH,gspI,gspJ,gspK,gspL,hcp1_tssD1,hcp2_tssD2,ibeC,ompA,rpoS,tssA,tssB,
EC18PK-0064-1	PRJNA1177805	SRR31115740	SAMN44451994	4247	E	2018-10	Pork	tet_A,		IncFIB_AP001918,IncFII,IncX1,	cgsD,cgsE,cgsF,cgsG,chuA,chuS,chuW,chuX,csgA,csgB,csgC,east1,entA,entB,entC,entD,entE,entS,espL1,espL4,espR1,espX2,espX4,espX5,espX6,espY2,espY3,espY4,fdeC,fepA,fepB,fepC,fepD,fepE,fepG,fes,fha,fimA,fimB,fimC,fimD,fimE,fimF,fimG,fimH,fimI,gspC,gspD,gspE,gspF,gspG,gspH,gspI,gspJ,gspK,gspL,hcp2_tssD2,ibeB,ibeC,ompA,rpoS,shuT,shuU,shuV,shuY,tssA,tssB,tssF,tssG,tssJ,tssL,yagV_ecpE,yagW_ecpD,yagX_ecpC…
EC18PK-0064-2	PRJNA1177805	SRR31115738	SAMN44451995	4247	E	2018-10	Pork	tet_A,		IncFIB_AP001918,IncFII,IncX1,	cgsD,cgsE,cgsF,cgsG,chuA,chuS,chuW,chuX,csgA,csgB,csgC,east1,entA,entB,entC,entD,entE,entS,espL1,espL4,espR1,espR4,espX2,espX4,espX5,espX6,espY2,espY3,espY4,fdeC,fepA,fepB,fepC,fepE,fepG,fes,fha,fimA,fimB,fimC,fimD,fimE,fimF,fimG,fimH,fimI,gspC,gspD,gspE,gspF,gspG,gspH,gspI,gspJ,gspK,gspL,hcp2_tssD2,ibeB,ibeC,ompA,rpoS,shuT,shuU,shuV,shuY,tssA,tssB,tssF,tssG,tssJ,tssL,yagV_ecpE,yagW_ecpD,yagX_ecp…
EC18PK-0065-1	PRJNA1177805	SRR31115737	SAMN44451996	6745	E	2018-10	Pork	aadA1,aadA2b,blaTEM_1B,cmlA1,dfrA12,floR,qnrS1,sul2,sul3,tet_A,tet_M,			cgsD,cgsE,cgsF,cgsG,chuA,chuS,chuT,chuW,chuX,csgA,csgC,entA,entB,entC,entD,entE,entS,espL1,espL4,espR1,espX1,espX2,espX4,espX5,espY2,espY3,espY4,espY5,fepA,fepB,fepC,fepD,fepE,fepG,fes,fha,fimA,fimB,fimC,fimD,fimE,fimF,fimG,fimH,fimI,gspC,gspD,gspE,gspF,gspG,gspH,gspI,gspJ,gspK,gspL,hcp2_tssD2,ibeB,ibeC,ompA,rpoS,shuU,shuV,shuY,tssA,tssB,tssF,tssG,tssJ,tssL,yagV_ecpE,yagW_ecpD,yagX_ecpC,yagY_ecpB…
EC18PK-0065-2	PRJNA1177805	SRR31115736	SAMN44451997	10	A	2018-10	Pork			IncHI1A,IncHI1B_R27,IncY,	cgsD,cgsE,cgsF,cgsG,csgA,csgB,csgC,entA,entB,entC,entD,entE,entS,fepA,fepB,fepC,fepD,fepE,fepG,fes,fimB,fimC,fimD,fimE,fimF,fimG,fimH,fimI,fyuA_psn,gtrA,gtrB,ibeC,irp1,irp2,ompA,rpoS,yagV_ecpE,yagW_ecpD,yagX_ecpC,yagY_ecpB,yagZ_ecpA,ybtA,ybtE,ybtP,ybtQ,ybtS,ybtT,ybtU,ybtX,ykgK_ecpR,
EC18PK-0066-1	PRJNA1177805	SRR31115735	SAMN44451998	101	B1	2018-10	Pork			IncFIB_AP001918,IncFII_pSE11,	cdtA,cdtB,cdtC,cfaA,cfaB,cfaC,cfaD_cfaE,cgsD,cgsE,cgsF,cgsG,csgA,csgB,csgC,entA,entB,entC,entD,entE,entS,espX1,espX5,fepA,fepB,fepC,fepD,fepE,fepG,fes,fyuA_psn,hcp1_tssD1,hlyC,ibeB,ibeC,irp1,irp2,iucA,iucB,iucC,iucD,iutA,ompA,rpoS,tssG,yagV_ecpE,yagW_ecpD,yagX_ecpC,yagY_ecpB,yagZ_ecpA,ybtA,ybtE,ybtP,ybtQ,ybtS,ybtT,ybtU,ybtX,ykgK_ecpR,
EC18PK-0067-1	PRJNA1177805	SRR31115734	SAMN44451999	131	B2	2018-10	Pork	blaTEM_1C,tet_A,		Col_MG828,ColRNAI,IncFIB_AP001918,IncFII,	cgsD,cgsE,cgsF,cgsG,chuA,chuS,chuT,chuU,chuV,chuW,chuX,chuY,cnf1,csgA,csgB,csgC,entA,entB,entC,entE,entF,entS,fdeC,fepA,fepB,fepC,fepD,fepE,fepG,fes,fimA,fimB,fimC,fimD,fimE,fimF,fimG,fimH,fimI,fyuA_psn,gspC,gspD,gspE,gspF,gspG,gspI,gspJ,gspK,gspL,hlyA,hlyB,hlyC,hlyD,ibeB,ibeC,iroB,iroC,iroD,iroE,iroN,irp1,irp2,iucA,iucB,iucC,iutA,kpsC,kpsD,kpsE,kpsF,kpsM,kpsU,ompA,papB,papD,papE,papF,papI,papK,p…
EC18PK-0067-2	PRJNA1177805	SRR31115733	SAMN44452000	131	B2	2018-10	Pork	blaTEM_1C,tet_A,		Col_MG828,ColRNAI,IncFIB_AP001918,IncFII,	cgsD,cgsE,cgsF,cgsG,chuA,chuS,chuT,chuU,chuV,chuW,chuX,chuY,cnf1,csgA,csgB,csgC,entA,entB,entC,entE,entF,entS,fdeC,fepA,fepB,fepC,fepD,fepE,fepG,fes,fimA,fimB,fimC,fimD,fimE,fimF,fimG,fimH,fimI,fyuA_psn,gspC,gspD,gspE,gspF,gspG,gspH,gspI,gspJ,gspK,gspL,hlyA,hlyB,hlyC,hlyD,ibeB,ibeC,iroB,iroC,iroD,iroE,iroN,irp1,irp2,iucA,iucB,iucC,iutA,kpsC,kpsD,kpsE,kpsF,kpsM,kpsU,ompA,papB,papD,papE,papI,papJ,p…
EC18PK-0069-1	PRJNA1177805	SRR31115732	SAMN44452001	131	B2	2018-10	Pork	blaTEM_1C,tet_A,	parE p.I529L	Col_MG828,ColRNAI,IncFIB_AP001918,IncFII,	cgsD,cgsE,cgsF,cgsG,chuA,chuS,chuT,chuU,chuV,chuW,chuX,chuY,cnf1,csgA,csgB,csgC,entA,entB,entC,entE,entF,entS,fepA,fepB,fepC,fepD,fepE,fepG,fes,fimA,fimB,fimC,fimD,fimE,fimF,fimG,fimH,fimI,fyuA_psn,gspC,gspD,gspE,gspF,gspG,gspH,gspI,gspJ,gspK,gspL,hlyA,hlyB,hlyC,hlyD,ibeB,ibeC,iroB,iroC,iroD,iroE,iroN,irp1,irp2,iucA,iucB,iucC,iutA,kpsC,kpsD,kpsE,kpsF,kpsM,kpsU,ompA,papB,papD,papE,papF,papI,papJ,p…
EC18PK-0069-2	PRJNA1177805	SRR31115731	SAMN44452002	131	B2	2018-10	Pork	blaTEM_1C,tet_A,	parE p.I529L	Col_MG828,ColRNAI,IncFIB_AP001918,IncFII,	cgsD,cgsE,cgsF,cgsG,chuA,chuS,chuT,chuU,chuV,chuW,chuX,chuY,cnf1,csgA,csgB,csgC,entA,entB,entC,entE,entF,entS,fepA,fepB,fepC,fepD,fepE,fepG,fes,fimA,fimB,fimC,fimD,fimE,fimF,fimG,fimH,fimI,fyuA_psn,gspC,gspD,gspE,gspF,gspG,gspH,gspI,gspJ,gspK,gspL,hlyA,hlyB,hlyC,hlyD,ibeB,ibeC,iroB,iroC,iroD,iroE,iroN,irp1,irp2,iucA,iucB,iucC,iutA,kpsC,kpsD,kpsE,kpsF,kpsM,kpsU,ompA,papB,papC,papD,papE,papF,papI,p…
EC18PK-0070-1	PRJNA1177805	SRR31115730	SAMN44452003	25 Novel	B1	2018-10	Pork				cfaA,cfaB,cfaC,cfaD_cfaE,cgsD,cgsE,cgsF,cgsG,csgA,csgB,csgC,entA,entB,entC,entD,entE,entS,espX1,fepA,fepB,fepC,fepD,fepE,fepG,fes,fimB,fimC,fimD,fimE,fimF,fimG,fimH,fimI,gspC,gspD,gspE,gspF,gspG,gspH,gspI,gspK,gspL,ibeB,ibeC,KP1_RS17280,ompA,rpoS,yagV_ecpE,yagW_ecpD,yagX_ecpC,yagY_ecpB,yagZ_ecpA,ykgK_ecpR,
EC18PK-0070-2	PRJNA1177805	SRR31115729	SAMN44452004	25 Novel	B1	2018-10	Pork				cfaA,cfaB,cfaC,cfaD_cfaE,cgsD,cgsE,cgsF,cgsG,csgA,csgB,csgC,entA,entB,entC,entD,entE,entS,espX1,fepA,fepB,fepC,fepD,fepE,fepG,fes,fimB,fimC,fimD,fimE,fimF,fimG,fimH,fimI,gspC,gspD,gspE,gspF,gspG,gspH,gspI,gspK,gspL,ibeB,ibeC,ompA,yagV_ecpE,yagW_ecpD,yagX_ecpC,yagY_ecpB,yagZ_ecpA,ykgK_ecpR,
EC18PK-0071-1	PRJNA1177805	SRR31115727	SAMN44452005	26 Novel	B1	2018-10	Pork				cfaA,cfaB,cfaC,cfaD_cfaE,cgsD,cgsE,cgsF,cgsG,csgA,csgB,csgC,east1,entA,entB,entC,entD,entE,entS,espL1,fepA,fepB,fepC,fepD,fepE,fepG,fes,fha,fimA,fimB,fimC,fimD,fimE,fimF,fimG,fimH,fimI,gspC,gspD,gspE,gspF,gspG,gspH,gspI,gspK,gspL,hcp1_tssD1,hcp2_tssD2,ibeC,ompA,rpoS,2,tssB,tssF,tssG,tssJ,tssL,yagV_ecpE,yagW_ecpD,yagX_ecpC,yagY_ecpB,yagZ_ecpA,ykgK_ecpR,
EC18PK-0071-2	PRJNA1177805	SRR31115726	SAMN44452006	26 Novel	B1	2018-10	Pork				cfaA,cfaB,cfaC,cfaD_cfaE,cgsD,cgsE,cgsF,cgsG,csgA,csgB,csgC,east1,entA,entB,entC,entD,entE,entS,espL1,fepA,fepB,fepC,fepD,fepE,fepG,fes,fha,fimB,fimC,fimD,fimE,fimF,fimG,fimH,fimI,gspC,gspD,gspE,gspF,gspG,gspH,gspI,gspK,gspL,hcp1_tssD1,hcp2_tssD2,ibeC,ompA,rpoS,2,tssB,tssF,tssG,tssJ,tssL,yagV_ecpE,yagW_ecpD,yagX_ecpC,yagY_ecpB,yagZ_ecpA,ykgK_ecpR,
EC18PK-0073-1	PRJNA1177805	SRR31115725	SAMN44452007	27 Novel	B1	2018-11	Pork	tet_A,		Col156,Col8282,IncFIB_AP001918,IncFII,	cfaA,cfaB,cfaC,cfaD_cfaE,cgsD,cgsE,cgsF,cgsG,csgA,csgB,csgC,entA,entB,entC,entD,entE,entS,espX1,espX5,fepA,fepB,fepC,fepD,fepE,fepG,fes,fha,fimB,fimC,fimD,fimE,fimF,fimG,fimH,fimI,gspC,gspD,gspE,gspF,gspG,gspH,gspI,gspJ,gspK,gspL,hcp1_tssD1,hcp2_tssD2,hlyA,hlyB,hlyC,hlyD,ibeB,ibeC,iroB,iroC,iroD,iroE,iroN,ompA,rpoS,tssA,tssB,tssF,tssG,tssJ,tssL,vgrG_tssI,yagV_ecpE,yagW_ecpD,yagX_ecpC,yagY_ecpB,ya…
EC18PK-0073-2	PRJNA1177805	SRR31115724	SAMN44452008	27 Novel	B1	2018-11	Pork	tet_A,		Col156,Col8282,IncFIB_AP001918,IncFII,	cfaA,cfaB,cfaC,cfaD_cfaE,cgsD,cgsE,cgsF,cgsG,csgA,csgB,csgC,entA,entB,entC,entD,entE,entS,espX1,espX5,fepA,fepB,fepC,fepD,fepE,fepG,fes,fha,fimB,fimC,fimD,fimE,fimF,fimG,fimH,fimI,gspC,gspD,gspE,gspF,gspG,gspH,gspI,gspJ,gspK,gspL,hcp1_tssD1,hcp2_tssD2,hlyA,hlyB,hlyC,hlyD,ibeB,ibeC,iroB,iroC,iroD,iroE,iroN,ompA,rpoS,tssA,tssB,tssF,tssG,tssJ,tssL,yagV_ecpE,yagW_ecpD,yagX_ecpC,yagY_ecpB,yagZ_ecpA,yk…
EC18PK-0074-1	PRJNA1177805	SRR31115947	SAMN44452009	401	A	2018-11	Pork			Col_pHAD28,IncFIB_K,	cfaA,cfaB,cfaC,cfaD_cfaE,cgsE,cgsF,cgsG,csgA,csgB,csgC,entA,entB,entC,entD,entE,entS,espL1,espL4,espX1,fepA,fepB,fepC,fepD,fepE,fepG,fes,fimA,fimC,fimD,fimE,fimF,fimG,fimH,fimI,gspF,gspG,gspH,gspI,gspK,gspL,ibeB,ibeC,ompA,rpoS,tssA,tssG,tssJ,ykgK_ecpR,
EC18PK-0074-2	PRJNA1177805	SRR31115946	SAMN44452010	401	A	2018-11	Pork			IncFIB_K,	cfaA,cfaB,cfaC,cfaD_cfaE,cgsE,cgsF,cgsG,csgA,csgB,csgC,entA,entB,entC,entD,entE,entS,espL1,espL4,espX1,fepA,fepB,fepC,fepD,fepE,fepG,fes,fimA,fimC,fimD,fimE,fimF,fimG,fimH,fimI,gspF,gspG,gspH,gspI,gspK,gspL,ibeB,ibeC,ompA,rpoS,tssA,tssG,tssJ,ykgK_ecpR,
EC18PK-0075-1	PRJNA1177805	SRR31115945	SAMN44452011	361	A	2018-11	Pork			ColRNAI,IncFIA,IncFIA_pBK30683,IncFIB_AP001918,IncFII_pSE11,	cfaA,cfaB,cfaC,cgsD,cgsE,cgsF,cgsG,csgA,csgB,csgC,east1,entA,entB,entC,entD,entE,entS,fepA,fepB,fepC,fepD,fepE,fepG,fes,fha,fimC,fimD,fimF,fimG,fimH,fimI,gndA,gspC,gspD,gspE,gspF,gspG,gspH,gspI,gspK,gspL,hcp1_tssD1,hcp2_tssD2,ibeB,ibeC,iroB,iroC,iroD,iroE,iroN,iucA,iucB,iucC,iutA,KP1_RS17280,ompA,rpoS,2,tssB,tssF,tssG,tssJ,tssL,ugd,
EC18PK-0075-2	PRJNA1177805	SRR31115944	SAMN44452012	10	A	2018-11	Pork			IncFIB_AP001918,IncFIC_FII,	cgsD,cgsE,cgsF,cgsG,csgA,csgB,csgC,entA,entB,entC,entD,entE,entS,espX5,fepA,fepB,fepC,fepD,fepE,fepG,fes,fimA,fimB,fimC,fimD,fimE,fimF,fimG,fimH,gspE,gspF,gspG,gspH,gspI,gspK,hcp1_tssD1,ibeB,ibeC,ompA,rpoS,2,yagV_ecpE,yagW_ecpD,yagX_ecpC,yagY_ecpB,yagZ_ecpA,ykgK_ecpR,
EC18PK-0076-1	PRJNA1177805	SRR31115943	SAMN44452013	13	B1	2018-11	Pork			IncFIB_H89_PhagePlasmid,IncY,	cfaA,cfaB,cfaC,cfaD_cfaE,cgsD,cgsE,cgsF,cgsG,csgA,csgB,csgC,entA,entB,entC,entD,entE,entS,espX5,fepA,fepB,fepC,fepE,fepG,fes,fha,fimA,fimB,fimC,fimD,fimE,fimF,fimG,fimH,fimI,gspC,gspD,gspE,gspF,gspG,gspH,gspI,gspK,gspL,hcp1_tssD1,hcp2_tssD2,ibeB,ibeC,ompA,tssA,tssB,tssF,tssG,tssJ,tssL,yagV_ecpE,yagW_ecpD,yagX_ecpC,yagY_ecpB,yagZ_ecpA,ykgK_ecpR,
EC18PK-0076-2	PRJNA1177805	SRR31115942	SAMN44452014	13	B1	2018-11	Pork			IncFIB_H89_PhagePlasmid,IncY,	cfaA,cfaB,cfaC,cfaD_cfaE,cgsD,cgsE,cgsF,cgsG,csgA,csgB,csgC,entA,entB,entC,entD,entE,entS,espX5,fepA,fepB,fepC,fepD,fepE,fepG,fes,fha,fimA,fimB,fimC,fimD,fimE,fimF,fimG,fimH,fimI,gspC,gspD,gspE,gspF,gspG,gspH,gspI,gspK,gspL,hcp1_tssD1,hcp2_tssD2,ibeB,ibeC,ompA,rhs_PAAR,tssA,tssB,tssF,tssG,tssJ,tssL,vgrG_tssI,yagV_ecpE,yagW_ecpD,yagX_ecpC,yagY_ecpB,yagZ_ecpA,ykgK_ecpR,
EC18PK-0077-1	PRJNA1177805	SRR31115940	SAMN44452015	10	A	2018-11	Pork	aadA1,sul1,		p0111,	cgsD,cgsE,cgsF,cgsG,csgA,csgB,csgC,entA,entB,entC,entD,entE,entS,espX4,espX5,fepA,fepB,fepC,fepD,fepG,fes,fimB,fimC,fimD,fimE,fimF,fimG,fimH,fimI,hcp1_tssD1,ibeC,ompA,rpoS,tssA,
EC18PK-0077-2	PRJNA1177805	SRR31115939	SAMN44452016	10	A	2018-11	Pork				cgsD,cgsE,cgsF,cgsG,csgA,csgB,csgC,entA,entB,entC,entD,entE,entS,espL4,espX1,espX5,fepB,fepC,fepD,fepE,fepG,fes,fha,fimA,fimB,fimC,fimD,fimE,fimF,fimG,fimH,fimI,gspC,gspD,gspE,gspH,gspI,gspK,gspL,hcp1_tssD1,ibeC,ompA,tssA,tssJ,tssL,yagV_ecpE,yagW_ecpD,yagX_ecpC,yagY_ecpB,yagZ_ecpA,ykgK_ecpR,
EC18PK-0078-1	PRJNA1177805	SRR31115938	SAMN44452017	10	A	2018-11	Pork			IncY,	cgsD,cgsE,cgsF,cgsG,csgA,csgB,csgC,entA,entB,entC,entD,entE,entS,espL4,espX5,fdeC,fepA,fepB,fepC,fepD,fepE,fepG,fes,fimB,fimC,fimD,fimE,fimF,fimG,fimH,fimI,fyuA_psn,hcp1_tssD1,ibeB,ibeC,irp1,irp2,ompA,papB,papD,papJ,papK,papX,rpoS,tssA,yagX_ecpC,yagY_ecpB,yagZ_ecpA,ybtA,ybtE,ybtP,ybtQ,ybtS,ybtT,ybtU,ybtX,ykgK_ecpR,
EC18PK-0078-2	PRJNA1177805	SRR31115937	SAMN44452018	28 Novel	A	2018-11	Pork			2,	cgsD,cgsE,cgsF,cgsG,csgA,csgB,csgC,entA,entB,entC,entD,entE,entS,espL1,fepA,fepB,fepC,fepD,fepE,fepG,fes,fimB,fimC,fimD,fimE,fimF,fimG,fimH,fimI,ibeB,ibeC,mrkA,mrkB,mrkC,mrkD,mrkF,ompA,rpoS,
EC18PK-0079-1	PRJNA1177805	SRR31115936	SAMN44452019	1244	A	2018-11	Pork	aadA1,	parC p.A56T	Col_MG828,IncFII_pEH01,IncFII_pSFO,2,	cgsD,cgsE,cgsF,cgsG,csgA,csgB,csgC,entA,entB,entC,entD,entE,entS,espX5,fepA,fepB,fepC,fepD,fepE,fepG,fes,fha,fimB,fimC,fimD,fimE,fimF,fimG,fimH,fimI,hcp1_tssD1,hcp2_tssD2,ibeC,ompA,rpoS,2,tssB,tssG,yagV_ecpE,yagW_ecpD,
EC18PK-0079-2	PRJNA1177805	SRR31115935	SAMN44452020	1244	A	2018-11	Pork	aadA1,	parC p.A56T	Col_MG828,IncFII_pEH01,IncFII_pSFO,2,	cgsD,cgsE,cgsF,cgsG,csgA,csgB,csgC,entA,entB,entC,entD,entE,entS,espX5,fepA,fepB,fepC,fepD,fepE,fepG,fes,fha,fimB,fimC,fimD,fimE,fimF,fimG,fimH,fimI,hcp1_tssD1,hcp2_tssD2,ibeC,ompA,rpoS,2,tssB,tssG,yagV_ecpE,yagW_ecpD,
EC18PK-0080-2	PRJNA1177805	SRR31115934	SAMN44452021	6150	A	2018-11	Pork			IncFII_K,IncR,2,IncY,	cfaA,cfaB,cfaC,cfaD_cfaE,cgsD,cgsE,cgsF,cgsG,csgA,csgB,csgC,entA,entB,entC,entD,entE,entS,espL1,espX5,fepA,fepB,fepC,fepD,fepE,fepG,fes,gspF,gspG,gspH,gspI,gspK,ibeB,ibeC,mrkA,mrkB,mrkC,mrkD,mrkF,ompA,
EC18PK-0081-1	PRJNA1177805	SRR31115933	SAMN44452022	348	B1	2018-11	Pork			IncFIB_AP001918,IncFIB_H89_PhagePlasmid,IncFII,	cfaA,cfaB,cfaC,cfaD_cfaE,cgsD,cgsE,cgsF,cgsG,csgA,csgB,csgC,entA,entB,entC,entD,entE,entS,espX1,espX5,fepA,fepB,fepC,fepE,fepG,fes,fha,fimB,fimC,fimD,fimE,fimF,fimG,fimH,fimI,gspC,gspD,gspE,gspF,gspG,gspH,gspI,gspJ,gspK,gspL,hcp1_tssD1,hcp2_tssD2,ibeB,ibeC,ompA,rpoS,2,tssB,tssF,tssG,tssJ,tssL,yagV_ecpE,yagW_ecpD,yagX_ecpC,yagY_ecpB,yagZ_ecpA,ykgK_ecpR,
EC18PK-0081-2	PRJNA1177805	SRR31115932	SAMN44452023	348	B1	2018-11	Pork			IncFIB_AP001918,IncFIB_H89_PhagePlasmid,IncFII,	cfaA,cfaB,cfaC,cfaD_cfaE,cgsD,cgsE,cgsF,cgsG,csgB,csgC,entA,entB,entC,entD,entE,entS,espX1,espX5,fepA,fepB,fepC,fepE,fepG,fes,fha,fimB,fimC,fimD,fimE,fimF,fimG,fimH,fimI,gspC,gspD,gspE,gspF,gspG,gspH,gspI,gspJ,gspK,gspL,hcp1_tssD1,hcp2_tssD2,ibeB,ibeC,ompA,2,tssB,tssF,tssG,tssJ,tssL,yagV_ecpE,yagW_ecpD,yagX_ecpC,yagY_ecpB,yagZ_ecpA,ykgK_ecpR,
EC18PK-0082-1	PRJNA1177805	SRR31115931	SAMN44452024	10	A	2018-11	Pork	aph_3____Ib,aph_6__Id,blaTEM_1B,tet_B,		Col_MG828,IncI1_I_Alpha,	cgsD,cgsE,cgsF,cgsG,csgA,csgB,csgC,entA,entB,entC,entD,entE,entS,espL4,espX5,fdeC,fepA,fepB,fepC,fepD,fepE,fepG,fes,fimC,fimD,fimE,fimF,fimG,fimH,fimI,hcp1_tssD1,ibeB,ibeC,ompA,rpoS,tssA,yagV_ecpE,yagX_ecpC,yagY_ecpB,yagZ_ecpA,ykgK_ecpR,
EC18PK-0082-2	PRJNA1177805	SRR31115929	SAMN44452025	10	A	2018-11	Pork	aph_3____Ib,aph_6__Id,blaTEM_1B,tet_B,		Col_MG828,	cgsD,cgsE,cgsF,cgsG,csgA,csgB,csgC,entA,entB,entC,entD,entE,entS,espL4,espX5,fepA,fepB,fepC,fepD,fepE,fepG,fes,fimC,fimD,fimE,fimF,fimG,fimH,fimI,hcp1_tssD1,ibeB,ibeC,ompA,rpoS,tssA,yagV_ecpE,yagX_ecpC,yagY_ecpB,yagZ_ecpA,ykgK_ecpR,
EC18PK-0084-1	PRJNA1177805	SRR31115928	SAMN44452026	345	B1	2018-11	Pork	aadA1,aph_3____Ib,blaTEM_1B,dfrA1,sul1,sul2,tet_A,		Col_MG828,Col156,IncFIA,IncFIA_pBK30683,IncFIB_AP001918,IncFII_pAMA1167_NDM_5,IncY,	cfaA,cfaB,cfaD_cfaE,cgsD,cgsE,cgsF,cgsG,csgA,csgB,csgC,entB,entC,entD,entE,entS,espL1,espX1,espX5,fepA,fepB,fepC,fepD,fepE,fepG,fes,fimA,fimB,fimC,fimD,fimE,fimF,fimG,fimH,fimI,gspC,gspL,hcp1_tssD1,ibeB,ibeC,iucA,iucB,iucC,iutA,ompA,rpoS,tssA,yagV_ecpE,yagW_ecpD,yagX_ecpC,yagY_ecpB,yagZ_ecpA,ykgK_ecpR,
EC18PK-0084-2	PRJNA1177805	SRR31115927	SAMN44452027	847	B1	2018-11	Pork	fosA7,tet_B,		IncFIA,IncFIA_pBK30683,IncFIB_AP001918,IncFII_pSE11,	cfaA,cfaB,cfaC,cfaD_cfaE,cgsD,cgsE,cgsF,cgsG,csgA,csgB,csgC,entA,entB,entC,entD,entE,entS,espX5,fepA,fepB,fepC,fepD,fepE,fepG,fes,fha,fimB,fimC,fimD,fimE,fimF,fimG,fimH,fimI,hcp1_tssD1,hcp2_tssD2,ibeB,ibeC,iroB,iroC,iroD,iroE,iroN,iucA,iucB,iucC,iutA,ompA,papB,papC,papD,papE,papF,papH,papI,papJ,papK,papX,rpoS,2,tssB,tssF,tssG,tssJ,tssL,yagV_ecpE,yagW_ecpD,yagX_ecpC,yagY_ecpB,ykgK_ecpR,
EC18PK-0085-1	PRJNA1177805	SRR31115926	SAMN44452028	58	B1	2018-11	Pork	tet_A,		IncFIA,IncFIA_pBK30683,IncFIB_AP001918,IncFII_pSE11,IncI1_I_Alpha,	cfaA,cfaB,cfaC,cfaD_cfaE,cgsD,cgsE,cgsF,cgsG,csgA,csgB,csgC,east1,entA,entB,entC,entD,entE,entS,espX1,espX5,fepA,fepB,fepC,fepD,fepE,fepG,fes,fha,fimA,fimB,fimC,fimD,fimE,fimF,fimG,fimH,fimI,galF,gndA,gspC,gspD,gspE,gspF,gspG,gspH,gspI,gspJ,gspK,gspL,hcp1_tssD1,hcp2_tssD2,ibeB,ibeC,iroB,iroC,iroD,iroE,iroN,iucA,iucB,iucC,iutA,KP1_RS17280,ompA,rpoS,2,tssB,tssF,tssG,tssJ,tssL,ugd,yagV_ecpE,yagW_ecp…
EC18PK-0085-2	PRJNA1177805	SRR31115925	SAMN44452029	58	B1	2018-11	Pork	tet_A,		IncFIA,IncFIA_pBK30683,IncFIB_AP001918,IncFII_pSE11,IncI1_I_Alpha,	cfaA,cfaB,cfaC,cfaD_cfaE,cgsD,cgsE,cgsF,cgsG,csgA,csgB,csgC,east1,entA,entB,entC,entD,entE,entS,espX1,espX5,fepA,fepB,fepC,fepD,fepE,fepG,fes,fha,fimA,fimB,fimC,fimD,fimE,fimF,fimG,fimH,fimI,galF,gndA,gspC,gspD,gspE,gspF,gspG,gspH,gspI,gspJ,gspK,gspL,hcp1_tssD1,hcp2_tssD2,ibeB,ibeC,iroB,iroC,iroD,iroE,iroN,iucA,iucB,iucC,iutA,KP1_RS17280,ompA,rpoS,2,tssB,tssF,tssG,tssJ,tssL,ugd,yagV_ecpE,yagW_ecp…
EC18PK-0086-1	PRJNA1177805	SRR31115924	SAMN44452030	101	B1	2018-11	Pork	aph_3____Ib,aph_6__Id,blaTEM_1B,dfrA14,sul2,tet_A,	gyrA p.D87Y	IncFIA,IncFIA_pBK30683,IncFIB_AP001918,IncFII_pSE11,	cfaA,cfaB,cfaC,cfaD_cfaE,cgsD,cgsE,cgsF,cgsG,csgA,csgB,csgC,entA,entB,entC,entD,entE,entS,espX1,espX5,fepA,fepB,fepC,fepD,fepE,fepG,fes,fimB,fimC,fimD,fimE,fimF,fimG,fimH,fimI,hcp1_tssD1,ibeB,ibeC,iroB,iroC,iroD,iroE,iroN,iucA,iucB,iucC,iutA,ompA,papX,rpoS,tssB,yagV_ecpE,yagW_ecpD,yagX_ecpC,yagY_ecpB,yagZ_ecpA,ykgK_ecpR,
EC18PK-0087-1	PRJNA1177805	SRR31115923	SAMN44452031	75	B1	2018-11	Pork	aph_3____Ib,aph_6__Id,fosA7,		ColRNAI,IncFIA,IncFIA_pBK30683,IncFIB_AP001918,IncFII_pCoo,	cfaA,cfaB,cfaC,cfaD_cfaE,cgsD,cgsE,cgsF,cgsG,csgA,csgB,csgC,entA,entB,entC,entD,entE,entS,espX1,espX5,fepA,fepB,fepC,fepD,fepE,fepG,fes,fha,fimA,fimB,fimC,fimD,fimE,fimF,fimG,fimH,fimI,gspC,gspD,gspE,gspF,gspG,gspH,gspI,gspK,gspL,hcp1_tssD1,ibeB,ibeC,iroB,iroC,iroD,iroE,iroN,iucA,iucB,iucC,iutA,ompA,papB,papC,papD,papF,papI,papJ,papK,papX,rpoS,2,tssJ,tssL,yagV_ecpE,yagW_ecpD,yagX_ecpC,yagY_ecpB,y…
EC18PK-0087-2	PRJNA1177805	SRR31115922	SAMN44452032	75	B1	2018-11	Pork	aph_3____Ib,aph_6__Id,		ColRNAI,IncFIA,IncFIA_pBK30683,IncFIB_AP001918,IncFII_pCoo,	cfaA,cfaB,cfaC,cfaD_cfaE,cgsD,cgsE,cgsF,cgsG,csgA,csgB,csgC,entA,entB,entC,entD,entE,entS,espX1,espX5,fepA,fepB,fepC,fepD,fepE,fepG,fes,fha,fimA,fimB,fimC,fimD,fimE,fimF,fimG,fimH,fimI,gspC,gspD,gspE,gspF,gspG,gspH,gspI,gspK,gspL,hcp1_tssD1,ibeB,ibeC,iroB,iroC,iroD,iroE,iroN,iucA,iucB,iucC,iutA,ompA,papB,papC,papD,papF,papI,papJ,papK,papX,rpoS,2,tssJ,tssL,yagV_ecpE,yagW_ecpD,yagX_ecpC,yagY_ecpB,y…
EC18PK-0088-1	PRJNA1177805	SRR31115921	SAMN44452033	10	A	2018-11	Pork			IncFIB_pHCM2,IncFII,IncY,	cgsD,cgsE,cgsF,cgsG,csgA,csgB,csgC,entA,entB,entC,entD,entE,entS,espL4,espX5,fdeC,fepA,fepB,fepC,fepD,fepE,fepG,fes,fimB,fimD,fimE,fimF,fimG,fimH,ibeC,ompA,rpoS,yagV_ecpE,yagW_ecpD,yagX_ecpC,yagY_ecpB,yagZ_ecpA,ykgK_ecpR,
EC18PK-0088-2	PRJNA1177805	SRR31115920	SAMN44452034	24 Novel	A	2018-11	Pork		23S r.2032T>C		cfaA,cfaB,cfaC,cgsD,cgsE,cgsF,cgsG,csgA,csgB,csgC,entA,entB,entC,entD,entE,entS,fepA,fepB,fepC,fepD,fepE,fepG,fes,fha,fimC,fimD,fimF,fimG,fimH,fimI,hcp1_tssD1,hcp2_tssD2,ibeC,mrkA,mrkB,mrkC,mrkD,mrkF,ompA,rpoS,2,tssB,tssF,tssG,tssJ,tssL,
EC18PK-0089-1	PRJNA1177805	SRR31115918	SAMN44452035	165	A	2018-11	Pork	aadA1,tet_A,	gyrA p.S83L	Col_MG828,Col156,ColRNAI,IncFII_29,	cgsD,cgsE,cgsF,cgsG,csgA,csgB,csgC,entA,entB,entC,entD,entE,entS,espL1,espX5,fepA,fepB,fepC,fepD,fepE,fepG,fes,fimB,fimC,fimD,fimE,fimF,fimG,fimH,fimI,ibeC,ompA,rpoS,yagV_ecpE,yagW_ecpD,yagX_ecpC,yagY_ecpB,yagZ_ecpA,ykgK_ecpR,
EC18PK-0089-2	PRJNA1177805	SRR31115917	SAMN44452036	453	B1	2018-11	Pork	aadA1,aph_3____Ib,aph_6__Id,blaTEM_99,dfrA1,sul3,tet_B,		IncR,	cfaA,cfaB,cfaC,cfaD_cfaE,cgsD,cgsE,cgsF,cgsG,csgA,csgB,csgC,east1,entA,entB,entC,entD,entE,entS,espX5,fepA,fepB,fepC,fepD,fepE,fepG,fes,fimC,fimD,fimE,fimF,fimG,fimH,fimI,fyuA_psn,gspC,gspD,gspE,gspF,gspG,gspH,gspI,gspJ,gspK,gspL,gtrA,hcp1_tssD1,hcp2_tssD2,ibeB,ibeC,irp1,irp2,kpsD,kpsE,kpsF,kpsU,ompA,rpoS,tssA,tssB,yagV_ecpE,yagW_ecpD,yagX_ecpC,yagY_ecpB,yagZ_ecpA,ybtA,ybtE,ybtP,ybtQ,ybtS,ybtT,yb…
EC18PK-0090-1	PRJNA1177805	SRR31115916	SAMN44452037	101	B1	2018-11	Pork	aph_3____Ib,aph_6__Id,blaTEM_1B,sul2,tet_A,		IncFIB_AP001918,IncFII,	cfaA,cfaB,cfaC,cfaD_cfaE,cgsD,cgsE,cgsF,cgsG,csgA,csgB,csgC,entA,entB,entC,entD,entE,entS,espX1,espX5,fepA,fepB,fepC,fepD,fepE,fepG,fes,fimB,fimC,fimE,fimF,fimG,fimH,fimI,gspL,hcp1_tssD1,ibeB,ibeC,iroB,iroC,iroD,iroE,iroN,iucA,iucB,iucC,iutA,ompA,rpoS,tssB,yagV_ecpE,yagW_ecpD,yagX_ecpC,yagY_ecpB,yagZ_ecpA,ykgK_ecpR,
EC18PK-0090-2	PRJNA1177805	SRR31115418	SAMN44452038	101	B1	2018-11	Pork	aph_3____Ib,aph_6__Id,blaTEM_1B,sul2,tet_A,		IncFIB_AP001918,IncFII,	cfaA,cfaB,cfaC,cfaD_cfaE,cgsD,cgsE,cgsF,cgsG,csgA,csgB,csgC,entB,entC,entD,entE,entS,espX1,espX5,fepA,fepB,fepC,fepD,fepE,fepG,fes,fimB,fimC,fimE,fimF,fimG,fimH,fimI,gspL,hcp1_tssD1,ibeB,ibeC,iroB,iroC,iroD,iroE,iroN,iucA,iucB,iucC,iutA,ompA,rpoS,tssB,yagV_ecpE,yagW_ecpD,yagX_ecpC,yagY_ecpB,yagZ_ecpA,ykgK_ecpR,
EC18PK-0091-1	PRJNA1177805	SRR31115417	SAMN44452039	101	B1	2018-11	Pork	aph_3____Ib,aph_6__Id,blaTEM_1B,sul2,tet_A,		IncFIB_AP001918,IncFII,	cfaA,cfaB,cfaC,cfaD_cfaE,cgsD,cgsE,cgsF,cgsG,csgA,csgB,csgC,entA,entB,entC,entD,entE,entS,espX1,espX5,fepA,fepB,fepC,fepD,fepE,fepG,fes,fimB,fimC,fimE,fimF,fimG,fimH,fimI,gspL,hcp1_tssD1,ibeB,ibeC,iroB,iroC,iroD,iroE,iroN,iucA,iucB,iucC,iutA,ompA,rpoS,tssB,yagV_ecpE,yagW_ecpD,yagX_ecpC,yagY_ecpB,yagZ_ecpA,ykgK_ecpR,
EC18PK-0091-2	PRJNA1177805	SRR31115416	SAMN44452040	101	B1	2018-11	Pork	aph_3____Ib,aph_6__Id,blaTEM_1B,sul2,tet_A,		IncFIB_AP001918,IncFII,	cfaA,cfaB,cfaC,cfaD_cfaE,cgsD,cgsE,cgsF,cgsG,csgA,csgB,csgC,entA,entB,entC,entD,entE,entS,espX1,espX5,fepA,fepB,fepC,fepD,fepE,fepG,fes,fimB,fimC,fimE,fimF,fimG,fimH,fimI,gspL,hcp1_tssD1,ibeB,ibeC,iroB,iroC,iroD,iroE,iroN,iucA,iucB,iucC,iutA,ompA,rpoS,tssB,yagV_ecpE,yagW_ecpD,yagX_ecpC,yagY_ecpB,yagZ_ecpA,ykgK_ecpR,
EC18PK-0098-1	PRJNA1177805	SRR31115415	SAMN44452041	2628	B1	2018-12	Pork			IncFII_29,	C_RS05810,cfaA,cfaB,cfaC,cfaD_cfaE,cgsD,cgsE,cgsF,cgsG,csgA,csgB,csgC,entA,entB,entC,entD,entE,entS,espX5,fepA,fepB,fepC,fepD,fepE,fepG,fes,fha,fimB,fimC,fimD,fimE,fimF,fimG,fimH,fimI,focA,focF,focG,focH,focI,fyuA_psn,gspC,gspD,gspE,gspF,gspG,gspH,gspI,gspJ,gspK,gspL,hcp1_tssD1,hcp2_tssD2,ibeB,ibeC,iroB,iroC,iroD,iroE,iroN,irp1,irp2,iucA,iucB,iucC,2,ompA,papB,papC,papD,papE,papF,papJ,papK,papX,rp…
EC18PK-0098-2	PRJNA1177805	SRR31115414	SAMN44452042	4580	B1	2018-12	Pork				C_RS05810,cfaA,cfaB,cfaC,cfaD_cfaE,cgsD,cgsE,cgsF,cgsG,cnf1,csgA,csgB,csgC,entA,entB,entC,entD,entE,entS,espX1,espX5,fepA,fepB,fepC,fepD,fepE,fepG,fes,fha,fimB,fimC,fimD,fimE,fimF,fimG,fimH,fimI,focA,focF,focG,focH,focI,gspC,gspD,gspE,gspF,gspG,gspH,gspI,gspJ,gspK,gspL,hcp1_tssD1,hcp2_tssD2,hlyA,hlyB,hlyC,hlyD,ibeB,ibeC,iroB,iroC,iroD,iroE,iroN,ompA,papB,papC,papD,papF,papH,papJ,papK,papX,rpoS,sf…
EC18PK-0099-1	PRJNA1177805	SRR31115413	SAMN44452043	216	A	2018-12	Pork			IncFII_K,IncR,	cfaA,cfaB,cfaC,cgsD,cgsE,cgsF,cgsG,csgA,csgB,csgC,entA,entB,entC,entD,entE,entS,fepA,fepB,fepC,fepD,fepE,fepG,fes,fimB,fimC,fimD,fimE,fimF,fimG,fimH,fimI,hcp1_tssD1,ibeC,mrkA,mrkB,mrkC,mrkD,mrkF,mrkJ,ompA,2,
EC18PK-0099-2	PRJNA1177805	SRR31115412	SAMN44452044	4994	cladeI	2018-12	Pork			Col156,Col8282,ColpVC,IncI2_Delta,p0111,	cgsD,cgsE,cgsF,cgsG,chuA,chuS,chuT,chuU,chuW,chuX,chuY,csgA,csgB,csgC,entA,entB,entC,entD,entE,entS,espL1,espL4,espX2,espX5,fepC,fepD,fepE,fepG,fes,fimA,fimB,fimC,fimD,fimE,fimF,fimG,fimH,fimI,gspC,gspD,gspE,gspF,gspG,gspH,gspK,gspL,ibeB,ibeC,iucA,iucB,iucC,iutA,kpsC,kpsD,kpsE,kpsF,kpsM,kpsU,ompA,rpoS,shuV,yagV_ecpE,yagW_ecpD,yagX_ecpC,yagY_ecpB,yagZ_ecpA,ykgK_ecpR,
EC18PK-0107-1	PRJNA1177805	SRR31115410	SAMN44452045	216	A	2018-12	Pork			IncFII_K,IncR,	cfaA,cfaB,cfaC,cgsD,cgsE,cgsF,cgsG,csgA,csgB,csgC,entA,entB,entC,entD,entE,entS,fepA,fepB,fepC,fepD,fepE,fepG,fes,hcp1_tssD1,ibeC,mrkA,mrkB,mrkC,mrkD,mrkF,mrkJ,ompA,rpoS,2,
EC18PK-0119-2	PRJNA1177805	SRR31115409	SAMN44452046	29 Novel	A	2019-01	Pork	aadA1,dfrA1,		Col_MG828,Col156,IncFIB_K,p0111,	cfaA,cfaB,cfaC,cgsD,cgsE,cgsF,cgsG,csgA,csgB,csgC,entA,entB,entC,entD,entE,entS,espX5,fepA,fepB,fepC,fepD,fepE,fepG,fes,fimF,fimG,fimH,gspC,gspD,gspE,gspF,gspG,gspH,gspI,gspK,gspL,hcp1_tssD1,ibeC,mrkA,mrkB,mrkC,mrkD,mrkF,mrkI,mrkJ,ompA,rpoS,2,yagV_ecpE,yagW_ecpD,yagX_ecpC,yagY_ecpB,yagZ_ecpA,ykgK_ecpR,
EC18PK-0120-1	PRJNA1177805	SRR31115408	SAMN44452047	88	C	2019-01	Pork			ColRNAI,IncFIB_AP001918,	cfaA,cfaB,cfaC,cfaD_cfaE,cgsD,cgsE,cgsF,cgsG,csgB,csgC,entA,entB,entC,entD,entE,entS,espL1,espX5,fepA,fepB,fepC,fepD,fepE,fepG,fes,fha,fimB,fimC,fimD,fimE,fimF,fimG,fimH,fimI,fyuA_psn,gspC,gspD,gspE,gspF,gspG,gspH,gspI,gspK,gspL,hcp1_tssD1,hcp2_tssD2,ibeB,ibeC,iroB,iroC,iroD,iroE,iroN,irp1,irp2,iucA,iucB,iucC,iutA,ompA,rpoS,2,tssB,tssG,tssJ,tssL,yagV_ecpE,yagW_ecpD,yagX_ecpC,yagY_ecpB,yagZ_ecpA,y…
EC18PK-0120-2	PRJNA1177805	SRR31115407	SAMN44452048	410	C	2019-01	Pork	aadA1,aph_3____Ib,aph_6__Id,dfrA1,floR,sul2,tet_A,		Col_MG828,Col440I,IncB_O_K_Z,IncFII_29,IncY,	C_RS05810,cfaA,cfaB,cfaC,cfaD_cfaE,cgsD,cgsE,cgsF,cgsG,csgA,csgB,east1,entA,entB,entC,entD,entE,entS,espX5,fepA,fepB,fepC,fepD,fepE,fepG,fes,fimB,fimC,fimD,fimE,fimF,fimG,fimH,fimI,focA,focF,focG,focH,focI,gspC,gspD,gspE,gspF,gspG,gspH,gspI,gspK,gspL,hcp1_tssD1,hlyA,hlyB,hlyD,ibeB,ibeC,iroB,iroC,iroD,iroE,iroN,ompA,papB,papC,papD,papF,papJ,papK,papX,rpoS,sfaC,sfaE,sfaF,sfaY,tssA,yagV_ecpE,yagW_ec…
EC18PK-0121-1	PRJNA1177805	SRR31115406	SAMN44452049	117	G	2019-01	Pork			ColRNAI,IncFIA,IncFIA_pBK30683,IncFIB_AP001918,IncFII_pSE11,	cgsD,cgsE,cgsF,cgsG,chuS,chuT,chuU,chuW,chuX,chuY,csgA,csgB,csgC,entA,entB,entC,entD,entE,entS,espL1,fdeC,fepA,fepB,fepC,fepD,fepE,fepG,fes,fimB,fimC,fimD,fimE,fimF,fimG,fimH,fimI,fyuA_psn,gspC,gspD,gspE,gspF,gspG,gspH,gspI,gspJ,gspK,gspL,ibeB,ibeC,iroB,iroC,iroD,iroE,iroN,irp1,irp2,iucA,iucB,iucC,iutA,ompA,pic,rpoS,shuA,shuV,yagV_ecpE,yagW_ecpD,yagX_ecpC,yagY_ecpB,yagZ_ecpA,ybtA,ybtE,ybtP,ybtQ,y…
EC18PK-0121-2	PRJNA1177805	SRR31115405	SAMN44452050	117	G	2019-01	Pork			ColRNAI,IncFIA,IncFIA_pBK30683,IncFIB_AP001918,IncFII_pSE11,	cgsD,cgsE,cgsF,cgsG,chuS,chuT,chuU,chuW,chuX,chuY,csgA,csgB,csgC,entA,entB,entC,entD,entE,entS,espL1,fdeC,fepA,fepB,fepC,fepE,fepG,fes,fimB,fimC,fimD,fimE,fimF,fimG,fimH,fimI,fyuA_psn,gspC,gspD,gspE,gspF,gspG,gspH,gspI,gspJ,gspK,gspL,ibeB,ibeC,iroB,iroC,iroD,iroE,iroN,irp1,irp2,iucA,iucB,iucC,iutA,ompA,pic,rpoS,shuA,shuV,yagV_ecpE,yagW_ecpD,yagX_ecpC,yagY_ecpB,yagZ_ecpA,ybtA,ybtE,ybtP,ybtQ,ybtS,y…
EC18PK-0122-1	PRJNA1177805	SRR31115404	SAMN44452051	117	G	2019-01	Pork	aph_3____Ib,aph_3___Ia,aph_6__Id,sul2,tet_B,		Col156,IncFIB_AP001918,IncFII,	cgsD,cgsE,cgsF,cgsG,chuS,chuT,chuU,chuW,chuX,chuY,csgA,csgB,csgC,entA,entB,entC,entD,entE,entS,espL1,fdeC,fepA,fepB,fepC,fepE,fepG,fes,fimB,fimC,fimD,fimE,fimF,fimG,fimH,fimI,fyuA_psn,gspC,gspD,gspE,gspF,gspG,gspH,gspI,gspJ,gspK,gspL,ibeB,ibeC,irp1,irp2,iucA,iucB,iucC,iutA,ompA,papB,papC,papD,papE,papF,papG,papJ,papK,pic,rpoS,shuA,shuV,yagV_ecpE,yagX_ecpC,yagY_ecpB,yagZ_ecpA,ybtA,ybtE,ybtP,ybtQ,y…
EC18PK-0122-2	PRJNA1177805	SRR31115403	SAMN44452052	117	G	2019-01	Pork	aph_3____Ib,aph_3___Ia,aph_6__Id,sul2,tet_B,		Col156,IncFIB_AP001918,IncFII,	cgsD,cgsE,cgsF,cgsG,chuS,chuT,chuU,chuW,chuX,chuY,csgA,csgB,csgC,entA,entB,entC,entD,entE,entS,espL1,fdeC,fepA,fepB,fepC,fepD,fepE,fepG,fes,fimB,fimC,fimD,fimE,fimF,fimG,fimH,fimI,fyuA_psn,gspC,gspD,gspE,gspF,gspG,gspH,gspI,gspJ,gspK,gspL,ibeB,ibeC,irp1,irp2,iucA,iucB,iucC,iutA,ompA,papB,papC,papD,papE,papF,papG,papJ,papK,pic,rpoS,shuA,shuV,yagV_ecpE,yagX_ecpC,yagY_ecpB,yagZ_ecpA,ybtA,ybtE,ybtP,y…
EC18PK-0123-1	PRJNA1177805	SRR31115402	SAMN44452053	10	A	2019-01	Pork	blaTEM_1D,tet_B,		ColRNAI,IncFII,IncY,	cgsD,cgsE,cgsF,cgsG,csgA,csgB,csgC,entA,entB,entC,entD,entE,entS,espL4,espX5,fepA,fepB,fepC,fepD,fepE,fepG,fes,fimB,fimC,fimD,fimE,fimF,fimG,fimH,fimI,gtrA,ibeC,ompA,rpoS,yagV_ecpE,yagW_ecpD,yagX_ecpC,yagY_ecpB,yagZ_ecpA,ykgK_ecpR,
EC18PK-0123-2	PRJNA1177805	SRR31115401	SAMN44452054	6778	A	2019-01	Pork	aadA1,aadA2,blaTEM_1A,cmlA1,dfrA12,floR,qnrS1,sul3,		2,IncY,	cfaA,cfaB,cfaC,cfaD_cfaE,cgsD,cgsE,cgsF,cgsG,csgA,csgB,csgC,entA,entB,entC,entD,entE,espX1,espX5,fepA,fepB,fepC,fepD,fepE,fepG,fes,fha,fimB,fimC,fimD,fimE,fimF,fimG,fimH,fimI,gspC,gspD,gspE,gspF,gspG,gspH,gspI,gspK,gspL,hcp1_tssD1,hcp2_tssD2,ibeB,ibeC,ompA,rpoS,2,tssB,tssF,tssG,tssJ,tssL,vgrG_tssI,yagV_ecpE,yagW_ecpD,yagX_ecpC,yagY_ecpB,yagZ_ecpA,ykgK_ecpR,
EC18PK-0124-1	PRJNA1177805	SRR31115399	SAMN44452055	30 Novel	B1	2019-01	Pork	aph_3____Ib,aph_6__Id,blaTEM_1B,dfrA5,fosA7,sul2,		IncFIB_AP001918,IncFII,p0111,	C_RS05810,cfaA,cfaB,cfaC,cfaD_cfaE,cgsD,cgsE,cgsF,cgsG,csgA,csgB,csgC,east1,entA,entB,entC,entD,entE,entS,espX1,espX5,fepA,fepB,fepC,fepD,fepE,fepG,fes,fimA,fimB,fimC,fimD,fimE,fimF,fimG,fimH,fimI,focH,gspC,gspD,gspE,gspF,gspG,gspH,gspI,gspK,gspL,ibeB,ibeC,iroC,iroD,iroE,iucA,iucB,iucC,iutA,ompA,papB,papC,papD,papE,papF,papH,papJ,papK,papX,pic,rpoS,sfaC,sfaD,sfaE,sfaF,sfaG,sfaY,yagV_ecpE,yagW_ecp…
EC18PK-0124-2	PRJNA1177805	SRR31115398	SAMN44452056	30 Novel	B1	2019-01	Pork	aph_3____Ib,aph_6__Id,blaTEM_1B,dfrA5,fosA7,sul2,		IncFIB_AP001918,IncFII,p0111,	C_RS05810,cfaA,cfaB,cfaC,cfaD_cfaE,cgsD,cgsE,cgsF,cgsG,csgA,csgB,csgC,east1,entA,entB,entC,entD,entE,entS,espX1,espX5,fepA,fepB,fepC,fepD,fepE,fepG,fes,fimA,fimB,fimC,fimD,fimE,fimF,fimG,fimH,fimI,focH,gspC,gspD,gspE,gspF,gspG,gspH,gspI,gspK,gspL,ibeB,ibeC,iroB,iroC,iroD,iroE,iroN,iucA,iucB,iucC,iutA,ompA,papB,papC,papD,papE,papF,papH,papJ,papK,papX,pic,rpoS,sfaC,sfaD,sfaE,sfaF,sfaG,sfaY,yagV_ecp…
EC18PK-0126-1	PRJNA1177805	SRR31115397	SAMN44452057	5474	B1	2019-01	Pork			Col156,IncFII_29,2,	cfaA,cfaB,cfaC,cfaD_cfaE,cgsD,cgsE,cgsF,cgsG,csgA,csgB,csgC,entA,entB,entC,entD,entE,entS,espX5,fepA,fepB,fepC,fepD,fepE,fepG,fes,fimA,fimB,fimC,fimD,fimE,fimF,fimG,fimH,fimI,gspL,hcp1_tssD1,ibeB,ibeC,mrkA,mrkB,mrkC,mrkD,mrkF,mrkI,ompA,rpoS,tssF,tssG,tssL,yagV_ecpE,yagW_ecpD,yagX_ecpC,yagY_ecpB,yagZ_ecpA,ykgK_ecpR,
EC18PK-0126-2	PRJNA1177805	SRR31115396	SAMN44452058	635	A	2019-01	Pork			Col_pHAD28,IncFIB_K,IncFII,IncHI1A,IncHI1B_R27,	cgsD,cgsE,cgsF,cgsG,csgA,csgB,csgC,entA,entB,entC,entD,entE,entS,fepA,fepB,fepC,fepD,fepG,fes,fimB,fimC,fimD,fimE,fimF,fimG,fimH,fimI,ibeB,ibeC,ompA,rpoS,
EC18PK-0127-1	PRJNA1177805	SRR31115395	SAMN44452059	131	B2	2019-01	Pork	aph_3____Ib,aph_6__Id,blaTEM_1B,dfrA5,sul2,	parE p.I529L	IncFIB_AP001918,IncFII,	cgsD,cgsE,cgsF,cgsG,chuA,chuS,chuT,chuU,chuV,chuW,chuX,chuY,csgA,csgB,csgC,entA,entB,entC,entE,entF,entS,fdeC,fepA,fepB,fepC,fepD,fepE,fepG,fes,fimA,fimB,fimC,fimD,fimE,fimF,fimG,fimH,fimI,fyuA_psn,gspC,gspD,gspE,gspF,gspG,gspH,gspI,gspJ,gspK,gspL,ibeB,ibeC,iroB,iroC,iroD,iroE,iroN,irp1,irp2,iucA,iucB,iucC,iutA,kpsC,kpsD,kpsE,kpsF,kpsM,kpsU,ompA,papB,papC,papD,papF,papI,papJ,papK,rpoS,sfaX,tsh,ya…
EC18PK-0127-2	PRJNA1177805	SRR31115394	SAMN44452060	101	B1	2019-01	Pork	aadA24,aph_3____Ib,aph_6__Id,blaTEM_1B,dfrB1,tet_B,	gyrA p.D87Y	Col8282,IncFIB_AP001918,IncFII,2,	cfaA,cfaB,cfaC,cfaD_cfaE,cgsD,cgsE,cgsF,cgsG,csgA,csgB,csgC,entA,entB,entC,entD,entE,entS,espX1,espX5,fepA,fepB,fepC,fepD,fepE,fepG,fes,fimB,fimC,fimD,fimE,fimF,fimG,fimH,fimI,fyuA_psn,hcp1_tssD1,ibeB,ibeC,irp1,irp2,ompA,papX,rpoS,tssB,yagV_ecpE,yagW_ecpD,yagX_ecpC,yagY_ecpB,yagZ_ecpA,ybtA,ybtE,ybtP,ybtQ,ybtS,ybtT,ybtU,ybtX,ykgK_ecpR,
EC18PK-0128-1	PRJNA1177805	SRR31115393	SAMN44452061	567	B2	2019-01	Pork			IncFIB_AP001918,IncFII_pCoo,	cgsD,cgsE,cgsF,cgsG,chuA,chuS,chuU,chuV,chuW,chuX,chuY,csgA,csgB,csgC,east1,entA,entB,entC,entD,entE,fdeC,fepA,fepB,fepC,fepD,fepE,fepG,fes,fimC,fimD,fimE,fimF,fimG,fimH,fimI,fyuA_psn,gspC,gspD,gspE,gspF,gspG,gspH,gspJ,gspK,gspL,ibeB,ibeC,iroB,iroC,iroD,iroE,iroN,irp1,irp2,iucA,iucB,iucC,iutA,kpsC,kpsD,kpsE,kpsF,kpsM,kpsS,kpsT,kpsU,neuA,neuB,neuC,neuD,neuE,ompA,rpoS,sfaA,sfaB,sfaC,sfaD,sfaE,sfaF,…
EC18PK-0128-2	PRJNA1177805	SRR31115392	SAMN44452062	10	A	2019-01	Pork	tet_B,		Col_MG828,	cgsD,cgsE,cgsF,cgsG,csgA,csgB,csgC,entA,entB,entC,entD,entE,entS,espL4,espX5,fepA,fepB,fepC,fepD,fepE,fepG,fes,fimB,fimC,fimD,fimE,fimF,fimG,fimH,fimI,ibeC,ompA,rpoS,yagV_ecpE,yagW_ecpD,yagX_ecpC,yagY_ecpB,yagZ_ecpA,ykgK_ecpR,
EC18PK-0130-1	PRJNA1177805	SRR31115391	SAMN44452063	448	B1	2019-01	Pork			ColRNAI,IncFII_pCoo,	cfaA,cfaB,cfaC,cfaD_cfaE,cgsD,cgsE,cgsF,cgsG,csgA,csgB,csgC,east1,entA,entB,entC,entD,entE,entS,espX1,espX5,fepA,fepB,fepC,fepD,fepE,fepG,fes,fha,fimB,fimC,fimD,fimE,fimF,fimG,fimH,fimI,gspC,gspD,gspE,gspF,gspG,gspH,gspI,gspK,gspL,hcp1_tssD1,hcp2_tssD2,ibeB,ibeC,ompA,rpoS,2,tssB,tssF,tssG,tssJ,tssL,yagV_ecpE,yagW_ecpD,yagX_ecpC,yagY_ecpB,yagZ_ecpA,ykgK_ecpR,
EC18PK-0130-2	PRJNA1177805	SRR31115390	SAMN44452064	58	B1	2019-01	Pork			IncFIA,IncFIA_pBK30683,IncFIB_AP001918,IncY,	cfaA,cfaB,cfaC,cfaD_cfaE,cgsD,cgsE,cgsF,cgsG,csgA,csgB,csgC,entA,entB,entC,entD,entE,entS,espX1,espX5,fepA,fepB,fepC,fepD,fepE,fepG,fes,fimB,fimC,fimD,fimE,fimF,fimG,fimH,fimI,fyuA_psn,gspC,gspD,gspE,gspF,gspG,gspH,gspI,gspJ,gspK,gspL,hcp1_tssD1,hcp2_tssD2,ibeB,ibeC,iroB,iroC,iroD,iroE,iroN,irp1,irp2,iucA,iucB,iucC,iutA,KP1_RS17280,ompA,rpoS,2,tssB,tssF,tssG,tssJ,tssL,yagV_ecpE,yagW_ecpD,yagX_ecp…
EC18PK-0131-1	PRJNA1177805	SRR31115387	SAMN44452065	31 Novel	B1	2019-01	Pork	aph_6__Id,dfrA14,sul2,		Col_BS512,IncB_O_K_Z,IncFIA,IncFIA_pBK30683,IncFII_29,	cfaA,cfaB,cfaC,cfaD_cfaE,cgsD,cgsE,cgsF,cgsG,csgA,csgB,csgC,entA,entB,entC,entD,entE,entS,espX1,espX5,fepA,fepB,fepC,fepD,fepE,fepG,fes,fha,fimA,fimB,fimC,fimD,fimE,fimF,fimG,fimH,fimI,gspC,gspD,gspE,gspF,gspG,gspH,gspI,gspK,gspL,hcp1_tssD1,hcp2_tssD2,ibeB,ibeC,ompA,rpoS,2,tssB,tssF,tssG,tssJ,tssL,vgrG_tssI,yagV_ecpE,yagW_ecpD,yagX_ecpC,yagY_ecpB,yagZ_ecpA,ykgK_ecpR,
EC18PK-0131-2	PRJNA1177805	SRR31115386	SAMN44452066	31 Novel	B1	2019-01	Pork	aph_6__Id,dfrA14,sul2,		Col_BS512,IncB_O_K_Z,IncFIA,IncFIA_pBK30683,IncFII_29,	cfaA,cfaB,cfaC,cfaD_cfaE,cgsD,cgsE,cgsF,cgsG,csgA,csgB,csgC,entB,entC,entD,entE,entS,espX1,espX5,fepA,fepB,fepC,fepD,fepE,fepG,fes,fha,fimB,fimC,fimD,fimE,fimF,fimG,fimH,fimI,gspC,gspD,gspE,gspF,gspG,gspH,gspI,gspK,gspL,hcp1_tssD1,hcp2_tssD2,ibeB,ibeC,ompA,2,tssB,tssF,tssG,tssJ,tssL,yagV_ecpE,yagW_ecpD,yagX_ecpC,yagY_ecpB,yagZ_ecpA,ykgK_ecpR,
EC18PK-0132-1	PRJNA1177805	SRR31115385	SAMN44452067	31 Novel	B1	2019-01	Pork	aph_6__Id,dfrA14,sul2,		Col_BS512,ColRNAI,IncB_O_K_Z,IncFIA,IncFIA_pBK30683,IncFII_29,	cfaA,cfaB,cfaC,cfaD_cfaE,cgsD,cgsE,cgsF,cgsG,csgA,csgB,csgC,entA,entB,entC,entD,entE,entS,espX1,espX5,fepA,fepB,fepC,fepE,fepG,fes,fha,fimB,fimC,fimD,fimE,fimF,fimG,fimH,fimI,gspC,gspD,gspE,gspF,gspG,gspH,gspK,gspL,hcp1_tssD1,hcp2_tssD2,ibeB,ibeC,ompA,rpoS,2,tssB,tssF,tssG,tssJ,tssL,vgrG_tssI,yagV_ecpE,yagW_ecpD,yagX_ecpC,yagY_ecpB,yagZ_ecpA,ykgK_ecpR,
EC18PK-0132-2	PRJNA1177805	SRR31115384	SAMN44452068	1308	B1	2019-01	Pork	aph_6__Id,dfrA14,sul2,		Col_BS512,IncB_O_K_Z,IncFIA,IncFIA_pBK30683,IncFII_29,	cfaA,cfaB,cfaC,cfaD_cfaE,cgsD,cgsE,cgsF,cgsG,csgA,csgB,csgC,entA,entB,entC,entD,entE,entS,espX1,espX5,fepA,fepB,fepC,fepD,fepE,fepG,fes,fha,fimB,fimC,fimD,fimE,fimF,fimG,fimH,fimI,gspC,gspD,gspE,gspF,gspG,gspH,gspI,gspK,gspL,hcp1_tssD1,hcp2_tssD2,ibeB,ibeC,ompA,rpoS,2,tssB,tssF,tssG,tssJ,tssL,vgrG_tssI,yagV_ecpE,yagW_ecpD,yagX_ecpC,yagY_ecpB,yagZ_ecpA,ykgK_ecpR,
EC18PK-0133-1	PRJNA1177805	SRR31115383	SAMN44452069	542	A	2019-01	Pork	aadA1,tet_A,		IncFIA_HI1,IncFIB_K,IncY,	cgsG,csgA,csgC,entA,entB,entC,entD,entE,entS,espX5,fdeC,fepA,fepB,fepC,fepD,fepE,fepG,fes,fimB,fimC,fimD,fimE,fimF,fimG,fimH,fimI,ibeC,ompA,rpoS,yagV_ecpE,yagW_ecpD,yagX_ecpC,yagY_ecpB,yagZ_ecpA,ykgK_ecpR,
EC18PK-0133-2	PRJNA1177805	SRR31115382	SAMN44452070	46	A	2019-01	Pork	aadA1,blaTEM_1A,dfrA1,sul3,tet_A,		IncFII,2,	cgsF,cgsG,csgA,csgB,entA,entB,entC,entD,entE,entS,espX1,espX5,fepA,fepB,fepC,fepD,fepE,fepG,fes,fimF,fimG,fimH,galF,gndA,ibeC,mrkA,mrkB,mrkC,mrkD,mrkF,ompA,rfbK1,rpoS,ugd,yagV_ecpE,yagW_ecpD,yagY_ecpB,yagZ_ecpA,ykgK_ecpR,
EC18PK-0134-1	PRJNA1177805	SRR31115381	SAMN44452071	10	A	2019-01	Pork	aph_3____Ib,aph_6__Id,blaTEM_1B,dfrA1,floR,sul2,tet_A,		Col_MG828,Col440II,IncFII_pCoo,IncI1_I_Alpha,	cgsD,cgsE,cgsF,cgsG,csgA,csgC,east1,entA,entB,entC,entD,entE,entS,espL4,espX5,fdeC,fepA,fepB,fepC,fepD,fepE,fepG,fes,fimB,fimC,fimD,fimE,fimF,fimG,fimH,fimI,fyuA_psn,ibeB,ibeC,KP1_RS17280,ompA,rpoS,tssA,yagV_ecpE,yagX_ecpC,yagY_ecpB,yagZ_ecpA,ybtA,ybtE,ybtP,ybtQ,ybtS,ybtT,ybtU,ybtX,ykgK_ecpR,
EC18PK-0134-2	PRJNA1177805	SRR31115380	SAMN44452072	10	A	2019-01	Pork	aph_3____Ib,aph_6__Id,blaTEM_1B,dfrA1,floR,sul2,tet_A,		Col_MG828,Col440II,IncFII_pCoo,IncI1_I_Alpha,	cgsD,cgsE,cgsF,cgsG,csgA,csgC,east1,entA,entB,entC,entD,entE,entS,espL4,espX5,fepA,fepB,fepC,fepD,fepE,fepG,fes,fimB,fimC,fimD,fimE,fimF,fimG,fimH,fimI,fyuA_psn,ibeB,ibeC,KP1_RS17280,ompA,rpoS,tssA,yagV_ecpE,yagX_ecpC,yagY_ecpB,yagZ_ecpA,ybtA,ybtE,ybtP,ybtQ,ybtS,ybtT,ybtU,ybtX,ykgK_ecpR,
EC18PK-0135-1	PRJNA1177805	SRR31115379	SAMN44452073	542	A	2019-01	Pork	aadA2,blaTEM_1B,cmlA1,dfrA12,tet_B,		IncY,	cgsD,cgsE,cgsF,cgsG,csgA,csgB,csgC,entA,entB,entC,entD,entE,entS,espX5,fepA,fepB,fepC,fepD,fepE,fepG,fes,fimB,fimC,fimD,fimE,fimF,fimG,fimH,fimI,ibeC,KP1_RS17280,ompA,rpoS,
EC18PK-0135-2	PRJNA1177805	SRR31115378	SAMN44452074	542	A	2019-01	Pork	aadA2,aadA8b,blaTEM_1B,cmlA1,dfrA12,tet_B,		IncY,	cgsD,cgsE,cgsF,cgsG,csgA,csgB,csgC,entA,entB,entC,entD,entE,entS,espX5,fepA,fepB,fepC,fepD,fepE,fepG,fes,fimB,fimC,fimD,fimE,fimF,fimG,fimH,fimI,ibeC,ompA,rpoS,
EC18PK-0136-1	PRJNA1177805	SRR31115376	SAMN44452075	2705	A	2019-02	Pork	aph_3____Ib,aph_6__Id,blaTEM_1B,catA2,dfrA5,sul2,tet_A,		IncFIB_AP001918,IncFII,IncI1_I_Alpha,	cgsD,cgsE,cgsF,cgsG,csgA,csgB,csgC,entA,entB,entC,entD,entE,entS,fepA,fepB,fepC,fepD,fepE,fepG,fes,fha,fimB,fimC,fimD,fimE,fimF,fimG,fimH,fimI,hcp1_tssD1,ibeC,iroB,iroC,iroD,iroE,iroN,iucA,iucB,iucC,iutA,ompA,rpoS,tssB,tssF,tssG,yagV_ecpE,yagY_ecpB,yagZ_ecpA,ykgK_ecpR,
EC18PK-0136-2	PRJNA1177805	SRR31115375	SAMN44452076	2705	A	2019-02	Pork	aph_3____Ib,aph_6__Id,blaTEM_1B,catA2,dfrA5,sul2,tet_A,		IncFIB_AP001918,IncFII,IncI1_I_Alpha,	cgsD,cgsE,cgsF,cgsG,csgA,csgB,csgC,entA,entB,entC,entD,entE,entS,fepA,fepB,fepC,fepD,fepE,fepG,fes,fha,fimB,fimC,fimD,fimE,fimF,fimG,fimH,fimI,hcp1_tssD1,ibeC,iroB,iroC,iroD,iroE,iroN,iucA,iucB,iucC,iutA,ompA,rpoS,tssB,tssF,tssG,yagV_ecpE,yagY_ecpB,yagZ_ecpA,ykgK_ecpR,
EC18PK-0137-1	PRJNA1177805	SRR31115374	SAMN44452077	58	B1	2019-02	Pork	aph_3____Ib,aph_6__Id,blaTEM_1B,dfrA5,sul2,tet_A,		IncFIB_AP001918,IncFII,IncI1_I_Alpha,IncX1,	cfaA,cfaB,cfaC,cfaD_cfaE,cgsD,cgsE,cgsF,cgsG,csgA,csgB,csgC,entA,entB,entC,entD,entE,entS,espX1,espX5,fepA,fepB,fepC,fepD,fepE,fepG,fes,fha,fimA,fimB,fimC,fimD,fimE,fimF,fimG,fimH,fimI,fyuA_psn,galF,gndA,gspC,gspD,gspE,gspF,gspG,gspH,gspI,gspJ,gspK,gspL,hcp1_tssD1,hcp2_tssD2,ibeB,ibeC,iroB,iroC,iroD,iroE,iroN,irp1,irp2,iucA,iucB,iucC,iutA,KP1_RS17280,ompA,rfbK1,rpoS,2,tssB,tssF,tssG,tssJ,tssL,ugd…
EC18PK-0137-2	PRJNA1177805	SRR31115373	SAMN44452078	10	A	2019-02	Pork	aadA1,aph_3____Ib,aph_6__Id,blaTEM_1B,tet_A,		Col156,ColRNAI,IncFII,IncFII_pRSB107,IncI1_I_Alpha,	cgsE,cgsF,cgsG,csgA,csgC,entA,entB,entC,entD,entE,entS,espL4,espX4,espX5,fepA,fepB,fepC,fepD,fepE,fepG,fes,fha,fimF,fimG,fimH,hcp1_tssD1,ibeB,ibeC,ompA,rpoS,2,tssG,tssJ,tssL,yagV_ecpE,yagW_ecpD,yagX_ecpC,yagY_ecpB,yagZ_ecpA,ykgK_ecpR,
EC18PK-0138-1	PRJNA1177805	SRR31115372	SAMN44452079	351	B1	2019-02	Pork	aadA1,aadA2,blaTEM_1B,cmlA1,dfrA12,floR,tet_A,tet_M,		IncFIC_FII,IncR,2,	cfaA,cfaB,cfaC,cfaD_cfaE,cgsD,cgsE,cgsF,cgsG,csgA,csgB,csgC,entA,entB,entC,entD,entE,entS,espX1,espX5,fepA,fepB,fepC,fepD,fepE,fepG,fes,fimF,fimG,fimH,gspL,hcp1_tssD1,ibeB,ibeC,mrkA,mrkB,mrkC,mrkD,mrkF,ompA,rpoS,yagV_ecpE,yagW_ecpD,yagX_ecpC,yagY_ecpB,yagZ_ecpA,ykgK_ecpR,
EC18PK-0140-1	PRJNA1177805	SRR31115371	SAMN44452080	446	B1	2019-02	Pork			IncFIA_HI1,IncFIB_pB171,IncFIC_FII,IncI1_I_Alpha,	cfaA,cfaB,cfaC,cfaD_cfaE,cgsD,cgsE,cgsF,cgsG,csgA,csgB,csgC,entA,entB,entC,entD,entE,entS,espX1,espX4,espX5,fepA,fepB,fepC,fepD,fepE,fepG,fes,fha,fimB,fimC,fimD,fimE,fimF,fimG,fimH,fimI,gspC,gspD,gspE,gspF,gspG,gspH,gspI,gspK,gspL,hcp1_tssD1,hcp2_tssD2,ibeB,ibeC,ompA,paa,rpoS,2,tssB,tssF,tssG,tssJ,tssL,vgrG_tssI,yagV_ecpE,yagW_ecpD,yagX_ecpC,yagY_ecpB,yagZ_ecpA,ykgK_ecpR,
EC18PK-0140-2	PRJNA1177805	SRR31115370	SAMN44452081	1431	B1	2019-02	Pork		gyrA p.S83L,gyrA p.D87N,parC p.S80I,parE p.S458A	IncI2_Delta,	cfaA,cfaB,cfaC,cfaD_cfaE,cgsD,cgsE,cgsF,cgsG,csgA,csgB,csgC,entA,entB,entC,entD,entE,entS,espX5,fepA,fepB,fepC,fepE,fepG,fes,fha,fimB,fimC,fimD,fimE,fimF,fimG,fimH,fimI,gspC,gspD,gspE,gspF,gspG,gspH,gspI,gspK,gspL,hcp1_tssD1,hcp2_tssD2,ibeB,ibeC,ompA,rpoS,2,tssB,tssF,tssG,tssJ,tssL,yagV_ecpE,yagW_ecpD,yagX_ecpC,yagY_ecpB,yagZ_ecpA,ykgK_ecpR,
EC18PK-0141-1	PRJNA1177805	SRR31115369	SAMN44452082	446	B1	2019-02	Pork			IncFIA_HI1,IncFIB_pB171,IncFIC_FII,IncI1_I_Alpha,	cfaA,cfaB,cfaC,cfaD_cfaE,cgsD,cgsE,cgsF,cgsG,csgA,csgB,csgC,entA,entB,entC,entD,entE,entS,espX1,espX4,espX5,fepA,fepB,fepC,fepD,fepE,fepG,fes,fha,fimB,fimC,fimD,fimE,fimF,fimG,fimH,fimI,gspC,gspD,gspE,gspF,gspG,gspH,gspI,gspK,gspL,hcp1_tssD1,hcp2_tssD2,ibeB,ibeC,ompA,paa,rpoS,2,tssB,tssF,tssG,tssJ,tssL,yagV_ecpE,yagW_ecpD,yagX_ecpC,yagY_ecpB,yagZ_ecpA,ykgK_ecpR,
EC18PK-0141-2	PRJNA1177805	SRR31115368	SAMN44452083	446	B1	2019-02	Pork			IncFIA_HI1,IncFIB_pB171,IncFIC_FII,IncI1_I_Alpha,	cfaA,cfaB,cfaC,cfaD_cfaE,cgsD,cgsE,cgsF,cgsG,csgA,csgB,csgC,entA,entB,entC,entD,entE,entS,espX1,espX4,espX5,fepA,fepB,fepC,fepD,fepE,fepG,fes,fha,fimB,fimC,fimD,fimE,fimF,fimG,fimH,fimI,gspC,gspD,gspE,gspF,gspG,gspH,gspI,gspK,gspL,hcp1_tssD1,hcp2_tssD2,ibeB,ibeC,ompA,paa,rpoS,2,tssB,tssF,tssG,tssJ,tssL,yagV_ecpE,yagW_ecpD,yagX_ecpC,yagY_ecpB,yagZ_ecpA,ykgK_ecpR,
EC18PK-0142-1	PRJNA1177805	SRR31115367	SAMN44452084	1434	A	2019-02	Pork			Col156,Col440II,	cfaA,cfaB,cfaC,cgsE,cgsF,cgsG,csgA,csgB,csgC,entA,entB,entC,entD,entE,entS,espX5,fepA,fepB,fepC,fepD,fepE,fepG,fes,fimF,fimG,fimH,gspC,gspD,gspE,gspF,gspG,gspH,gspI,gspK,gspL,gtrA,gtrB,ibeC,ompA,rpoS,
EC18PK-0142-2	PRJNA1177805	SRR31115365	SAMN44452085	1434	A	2019-02	Pork			Col156,Col440II,	cfaA,cfaB,cfaC,cgsE,cgsF,cgsG,csgA,csgB,csgC,entA,entB,entC,entD,entE,entS,espX5,fepA,fepB,fepC,fepD,fepE,fepG,fes,fimF,fimG,fimH,gspC,gspD,gspE,gspF,gspG,gspH,gspI,gspK,gspL,gtrA,gtrB,ibeC,ompA,rpoS,
EC18PK-0143-1	PRJNA1177805	SRR31115364	SAMN44452086	101	B1	2019-02	Pork	tet_A,		IncFIA,IncFIA_pBK30683,IncFIB_AP001918,IncFII,	cfaA,cfaB,cfaC,cfaD_cfaE,cgsD,cgsE,cgsF,cgsG,csgA,csgB,csgC,east1,entA,entB,entC,entD,entE,entS,espX1,espX5,fepA,fepB,fepC,fepD,fepE,fepG,fes,fimB,fimC,fimD,fimE,fimF,fimG,fimH,fimI,gspC,gspD,gspE,gspF,gspG,gspH,gspI,gspK,gspL,hcp1_tssD1,hcp2_tssD2,ibeB,ibeC,ompA,rpoS,tssB,yagV_ecpE,yagW_ecpD,yagX_ecpC,yagY_ecpB,yagZ_ecpA,ykgK_ecpR,
EC18PK-0143-2	PRJNA1177805	SRR31115363	SAMN44452087	101	B1	2019-02	Pork	tet_A,		IncFIA,IncFIA_pBK30683,IncFIB_AP001918,IncFII,	cfaA,cfaB,cfaC,cfaD_cfaE,cgsD,cgsE,cgsF,cgsG,csgA,csgB,csgC,east1,entA,entB,entC,entD,entE,entS,espX1,espX5,fepA,fepB,fepC,fepD,fepE,fepG,fes,fimB,fimC,fimD,fimE,fimF,fimG,fimH,fimI,gspC,gspD,gspE,gspF,gspG,gspH,gspI,gspK,gspL,hcp1_tssD1,hcp2_tssD2,ibeB,ibeC,ompA,rpoS,tssB,yagV_ecpE,yagW_ecpD,yagX_ecpC,yagY_ecpB,yagZ_ecpA,ykgK_ecpR,
EC18PK-0144-1	PRJNA1177805	SRR31115362	SAMN44452088	131	B2	2019-02	Pork	blaTEM_1C,tet_A,	parE p.I529L	ColRNAI,IncFIB_AP001918,IncFII,	cgsD,cgsE,cgsF,cgsG,chuA,chuS,chuT,chuU,chuV,chuW,chuX,chuY,csgA,csgB,csgC,entA,entB,entC,entE,entF,entS,fepA,fepB,fepC,fepD,fepE,fepG,fes,fimA,fimB,fimC,fimD,fimE,fimF,fimG,fimH,fimI,fyuA_psn,gspC,gspE,gspF,gspG,gspH,gspI,gspJ,gspK,gspL,ibeB,ibeC,iroB,iroC,iroD,iroE,iroN,irp1,irp2,iucA,iucB,iucC,iutA,kpsC,kpsD,kpsE,kpsF,kpsM,kpsU,ompA,papB,papC,papD,papF,papI,papJ,papK,rpoS,sfaX,tsh,yagV_ecpE,ya…
EC18PK-0148-1	PRJNA1177805	SRR31115361	SAMN44452089	58	B1	2019-02	Pork			IncFIA,IncFIA_pBK30683,IncFIB_AP001918,IncFII_29,	cdtA,cdtB,cdtC,cfaA,cfaB,cfaC,cfaD_cfaE,cgsD,cgsE,cgsF,cgsG,csgA,csgB,csgC,east1,entA,entB,entC,entD,entE,entS,espX1,espX5,fepA,fepB,fepC,fepD,fepE,fepG,fes,fha,fimA,fimB,fimC,fimD,fimE,fimF,fimG,fimH,fimI,gspC,gspD,gspE,gspF,gspG,gspH,gspI,gspJ,gspK,gspL,hcp1_tssD1,hcp2_tssD2,ibeB,ibeC,ompA,rpoS,2,tssB,tssF,tssG,tssJ,tssL,yagV_ecpE,yagW_ecpD,yagX_ecpC,yagY_ecpB,yagZ_ecpA,ykgK_ecpR,
EC18PK-0148-2	PRJNA1177805	SRR31115360	SAMN44452090	93	A	2019-02	Pork			IncFIB_AP001918,IncFII,	cgsD,cgsE,cgsF,cgsG,csgA,csgB,csgC,entA,entB,entC,entD,entE,entS,fdeC,fepA,fepB,fepC,fepD,fepE,fepG,fes,gspC,gspD,gspG,gspH,gspI,gspJ,gspK,ibeC,iroB,iroC,iroD,iroE,iroN,iucA,iucB,iucC,iutA,kpsC,kpsD,kpsE,kpsF,kpsM,kpsU,ompA,rpoS,yagV_ecpE,yagW_ecpD,yagX_ecpC,yagY_ecpB,yagZ_ecpA,ykgK_ecpR,
EC18PK-0149-1	PRJNA1177805	SRR31115359	SAMN44452091	2705	A	2019-02	Pork	aadA1,blaTEM_1C,dfrA1,sul1,tet_A,		Col_MG828,IncHI1B_pNDM_CIT,IncI1_I_Alpha,p0111,	cgsD,cgsE,cgsF,cgsG,csgA,csgB,csgC,entA,entB,entC,entD,entE,entS,espR3,fepA,fepB,fepC,fepD,fepE,fepG,fes,fha,fimB,fimC,fimD,fimE,fimF,fimG,fimH,fimI,gspC,gspD,gspE,gspF,gspG,gspH,gspI,gspK,gspL,hcp1_tssD1,ibeC,ompA,rpoS,tssB,tssF,tssG,yagV_ecpE,yagY_ecpB,yagZ_ecpA,ykgK_ecpR,
EC18PK-0149-2	PRJNA1177805	SRR31115358	SAMN44452092	847	B1	2019-02	Pork	fosA7,		IncFIB_AP001918,IncFII_pSE11,2,	cfaA,cfaB,cfaC,cfaD_cfaE,cgsD,cgsE,cgsF,cgsG,csgA,csgB,csgC,entA,entB,entC,entD,entE,entS,espX5,fepA,fepB,fepC,fepE,fepG,fes,fha,fimB,fimC,fimD,fimE,fimF,fimG,fimH,fimI,gspC,gspE,gspF,gspG,gspH,gspI,gspK,gspL,hcp1_tssD1,hcp2_tssD2,ibeB,ibeC,ompA,rpoS,2,tssB,tssF,tssG,tssJ,tssL,yagV_ecpE,yagW_ecpD,yagX_ecpC,yagY_ecpB,yagZ_ecpA,ykgK_ecpR,
EC18PK-0153-1	PRJNA1177805	SRR31115357	SAMN44452093	108	D	2019-02	Pork			Col_pHAD28,IncFIB_pLF82_PhagePlasmid,IncFII_29,	cgsD,cgsE,cgsF,cgsG,chuS,chuT,chuU,chuW,chuX,chuY,csgA,csgB,csgC,entA,entB,entC,entD,entE,entS,espL1,espL4,espR1,espX1,espX2,espX4,espX5,espY2,espY3,espY4,fepA,fepB,fepC,fepD,fepE,fepG,fes,fha,fimA,fimB,fimC,fimD,fimE,fimF,fimG,fimH,fimI,gspC,gspD,gspE,gspF,gspG,gspH,gspI,gspJ,gspK,gspL,hcp1_tssD1,hcp2_tssD2,ibeB,ibeC,kpsC,kpsD,kpsE,kpsF,kpsM,kpsU,ompA,rpoS,shuA,shuV,tsh,2,tssB,tssF,tssG,tssJ,tss…
EC18PK-0153-2	PRJNA1177805	SRR31115356	SAMN44452094	398	A	2019-02	Pork			IncHI1B_pNDM_CIT,p0111,	cfaA,cfaC,cgsD,cgsE,cgsF,cgsG,csgA,csgB,csgC,entA,entB,entC,entD,entE,entS,fepA,fepB,fepC,fepD,fepE,fepG,fes,fimG,fimH,gspC,gspD,gspE,gspF,gspG,gspH,gspI,gspK,gspL,ibeC,ompA,rpoS,
EC18PK-0154-1	PRJNA1177805	SRR31115354	SAMN44452095	32 Novel	B1	2019-02	Pork			IncFIB_AP001918,IncFII_pRSB107,	cfaA,cfaB,cfaC,cfaD_cfaE,cgsD,cgsE,cgsF,cgsG,csgA,csgB,csgC,entA,entB,entC,entD,entE,entS,espX1,espX5,fepA,fepB,fepC,fepD,fepE,fepG,fes,fha,fimB,fimC,fimD,fimE,fimF,fimG,fimH,fimI,gspC,gspD,gspE,gspF,gspG,gspH,gspI,gspK,gspL,hcp1_tssD1,hcp2_tssD2,ibeB,ibeC,iroB,iroC,iroD,iroE,iroN,ompA,rpoS,tssA,tssB,tssF,tssG,tssJ,tssL,yagV_ecpE,yagW_ecpD,yagX_ecpC,yagY_ecpB,yagZ_ecpA,ykgK_ecpR,
EC18PK-0154-2	PRJNA1177805	SRR31115353	SAMN44452096	32 Novel	B1	2019-02	Pork			IncFIB_AP001918,IncFII_pRSB107,	cfaA,cfaB,cfaC,cfaD_cfaE,cgsD,cgsE,cgsF,cgsG,csgA,csgB,csgC,entA,entB,entC,entD,entE,entS,espX1,espX5,fdeC,fepA,fepB,fepC,fepE,fepG,fes,fha,fimB,fimC,fimD,fimE,fimF,fimG,fimH,fimI,gspC,gspD,gspE,gspF,gspG,gspH,gspI,gspK,gspL,hcp1_tssD1,hcp2_tssD2,ibeB,ibeC,iroB,iroC,iroD,iroE,iroN,ompA,rpoS,tssA,tssB,tssF,tssG,tssJ,tssL,yagV_ecpE,yagW_ecpD,yagX_ecpC,yagY_ecpB,yagZ_ecpA,ykgK_ecpR,
EC18PK-0220-1	PRJNA1177805	SRR31115352	SAMN44452097	101	B1	2019-06	Pork	aadA1,blaTEM_1B,dfrA1,qnrB19,sul2,		Col_pHAD28,Col440I,IncFIB_AP001918,IncFII_pSE11,IncI1_I_Alpha,	cfaA,cfaB,cfaC,cfaD_cfaE,cgsD,cgsE,cgsF,cgsG,csgA,csgB,csgC,east1,entA,entB,entC,entD,entE,entS,espX1,espX5,fepA,fepB,fepC,fepD,fepE,fepG,fes,fimB,fimC,fimD,fimE,fimF,fimG,fimH,fimI,hcp1_tssD1,hcp2_tssD2,ibeB,ibeC,iroB,iroC,iroD,iroE,iroN,iucA,iucB,iucC,iutA,ompA,rpoS,tssB,yagV_ecpE,yagW_ecpD,yagX_ecpC,yagY_ecpB,yagZ_ecpA,ykgK_ecpR,
EC18PK-0220-2	PRJNA1177805	SRR31115351	SAMN44452098	101	B1	2019-06	Pork	aadA1,blaTEM_1B,dfrA1,qnrB19,sul2,		Col_pHAD28,Col440I,IncFIB_AP001918,IncFII_pSE11,IncI1_I_Alpha,	cfaA,cfaB,cfaC,cfaD_cfaE,cgsD,cgsE,cgsF,cgsG,csgA,csgB,csgC,east1,entA,entB,entC,entD,entE,entS,espX1,espX5,fepA,fepB,fepC,fepD,fepE,fepG,fes,fimB,fimC,fimD,fimE,fimF,fimG,fimH,fimI,hcp1_tssD1,hcp2_tssD2,ibeB,ibeC,iroB,iroC,iroD,iroE,iroN,iucA,iucB,iucC,ompA,rpoS,tssB,vgrG_tssI,yagV_ecpE,yagW_ecpD,yagX_ecpC,yagY_ecpB,yagZ_ecpA,ykgK_ecpR,
EC18PK-0224-1	PRJNA1177805	SRR31115350	SAMN44452099	540	A	2019-07	Pork	blaTEM_1B,		2,p0111,	cfaA,cfaB,cfaC,cgsD,cgsE,cgsF,cgsG,csgA,csgB,csgC,east1,entA,entB,entC,entD,entE,entS,espX5,fdeC,fepA,fepB,fepC,fepD,fepE,fepG,fes,fimH,galF,gndA,gspD,hcp1_tssD1,ibeB,ibeC,KP1_RS17280,mrkA,mrkB,mrkC,mrkD,mrkF,ompA,rpoS,tssA,yagV_ecpE,yagW_ecpD,yagX_ecpC,yagY_ecpB,yagZ_ecpA,ykgK_ecpR,
EC18PK-0224-2	PRJNA1177805	SRR31115349	SAMN44452100	847	B1	2019-07	Pork			ColRNAI,IncFIB_AP001918,IncFIC_FII,	cfaA,cfaB,cfaC,cfaD_cfaE,cgsD,cgsE,cgsF,cgsG,csgA,csgB,csgC,entA,entB,entC,entD,entE,entS,espX5,fepA,fepB,fepC,fepD,fepE,fepG,fes,fha,fimB,fimC,fimD,fimE,fimF,fimG,fimH,fimI,gspC,gspD,gspE,gspF,gspG,gspH,gspI,gspK,gspL,hcp1_tssD1,hcp2_tssD2,ibeB,ibeC,iroB,iroC,iroD,iroE,iroN,iucA,iucB,iucC,iutA,ompA,rpoS,2,tssB,tssF,tssG,tssJ,tssL,vgrG_tssI,yagV_ecpE,yagW_ecpD,yagX_ecpC,yagY_ecpB,yagZ_ecpA,ykgK_e…
EC18PK-0243-1	PRJNA1177805	SRR31115348	SAMN44452101	35 Novel	A	2019-08	Pork	cmlA1,tet_A,		Col_MG828,IncA,IncFIC_FII,IncR,	cgsD,cgsE,cgsF,cgsG,csgA,csgB,csgC,east1,entB,entC,entD,entE,entS,espL4,espX5,fdeC,fepA,fepB,fepC,fepD,fepE,fepG,fes,fha,fimB,fimC,fimD,fimE,fimF,fimG,fimH,fimI,gspC,gspD,gspE,gspF,gspG,gspH,gspI,gspK,gspL,hcp1_tssD1,hcp2_tssD2,ibeC,ompA,rpoS,2,tssB,tssF,tssG,tssJ,tssL,vgrG_tssI,yagV_ecpE,yagW_ecpD,yagX_ecpC,yagY_ecpB,yagZ_ecpA,ykgK_ecpR,
EC18PK-0243-2	PRJNA1177805	SRR31115347	SAMN44452102	35 Novel	A	2019-08	Pork	cmlA1,tet_A,		Col_MG828,IncA,IncFIC_FII,IncR,	cgsD,cgsE,cgsF,cgsG,csgA,csgB,csgC,east1,entA,entB,entC,entD,entE,entS,espL4,espX5,fepA,fepB,fepC,fepD,fepE,fepG,fes,fha,fimB,fimC,fimD,fimE,fimF,fimG,fimH,fimI,gspC,gspD,gspE,gspF,gspG,gspH,gspI,gspK,gspL,hcp1_tssD1,hcp2_tssD2,ibeC,ompA,rpoS,2,tssB,tssF,tssG,tssJ,tssL,yagV_ecpE,yagW_ecpD,yagX_ecpC,yagY_ecpB,yagZ_ecpA,ykgK_ecpR,
EC18PK-0250-1	PRJNA1177805	SRR31115346	SAMN44452103	10	A	2019-08	Pork			Col_MG828,p0111,	cgsD,cgsE,cgsF,cgsG,csgA,csgB,csgC,entA,entB,entC,entD,entE,entS,espL4,espX5,fepA,fepB,fepC,fepD,fepE,fepG,fes,fimB,fimC,fimD,fimE,fimF,fimG,fimH,fimI,ibeC,ompA,rpoS,yagV_ecpE,yagW_ecpD,yagX_ecpC,yagY_ecpB,yagZ_ecpA,ykgK_ecpR,
EC18PK-0250-2	PRJNA1177805	SRR31115345	SAMN44452104	641	B1	2019-08	Pork			ColRNAI,2,IncY,	cfaA,cfaB,cfaC,cfaD_cfaE,cgsD,cgsE,cgsF,cgsG,csgA,csgB,csgC,entA,entB,entC,entD,entE,entS,espX5,fepA,fepB,fepC,fepD,fepE,fepG,fes,fimB,fimC,fimD,fimE,fimF,fimG,fimH,fimI,gspC,gspD,gspE,gspF,gspG,gspH,gspI,gspK,gspL,hcp1_tssD1,ibeB,ibeC,mrkA,mrkB,mrkC,mrkD,mrkF,ompA,rpoS,yagV_ecpE,yagW_ecpD,yagX_ecpC,yagY_ecpB,yagZ_ecpA,ykgK_ecpR,
EC18PK-0251-1	PRJNA1177805	SRR31115343	SAMN44452105	349	D	2019-08	Pork			IncFII_pCoo,IncI1_I_Alpha,	cgsD,cgsE,cgsF,cgsG,chuS,chuT,chuU,chuW,chuX,chuY,csgA,csgB,csgC,entA,entB,entC,entD,entE,entS,espL1,espL4,espR1,espX1,espX2,espX4,espX5,espY2,espY3,espY4,fepA,fepB,fepC,fepD,fepE,fepG,fes,fha,fimA,fimB,fimC,fimD,fimE,fimF,fimG,fimH,fimI,gspC,gspD,gspF,gspG,gspH,gspJ,gspK,hcp1_tssD1,hcp2_tssD2,ibeB,ibeC,kpsC,kpsD,kpsE,kpsF,kpsM,kpsS,kpsU,ompA,paa,rpoS,shuA,shuV,2,tssB,tssF,tssG,tssJ,tssL,yagV_ecp…
EC18PK-0251-2	PRJNA1177805	SRR31115342	SAMN44452106	10	A	2019-08	Pork	blaTEM_1C,tet_A,		IncFIB_AP001918,IncFII,IncI1_I_Alpha,2,	cgsD,cgsE,cgsF,cgsG,csgA,csgB,csgC,entB,entC,entD,entE,entS,espL4,espX1,espX5,fepA,fepB,fepC,fepD,fepE,fepG,fes,fha,fimB,fimC,fimD,fimE,fimF,fimG,fimH,fimI,gndA,hcp1_tssD1,hcp2_tssD2,ibeC,iroB,iroC,iroD,iroE,iucA,iucB,iucC,iutA,KP1_RS17280,ompA,rfbK1,rpoS,2,tssB,tssF,tssG,tssJ,tssL,ugd,vgrG_tssI,yagV_ecpE,yagW_ecpD,yagX_ecpC,yagY_ecpB,yagZ_ecpA,ykgK_ecpR,
EC18PK-0258-1	PRJNA1177805	SRR31115341	SAMN44452107	472	A	2019-09	Pork			IncFIA_pBK30683,IncFII,IncR,2,	cfaA,cfaB,cfaC,cgsD,cgsE,cgsF,cgsG,csgA,csgB,csgC,entA,entB,entC,entD,entE,entS,espX5,fepA,fepB,fepC,fepD,fepG,fes,fimA,fimB,fimC,fimD,fimE,fimF,fimG,fimH,fimI,hcp1_tssD1,ibeB,ibeC,mrkA,mrkB,mrkC,mrkD,mrkF,ompA,rpoS,2,
EC18PK-0259-1	PRJNA1177805	SRR31115340	SAMN44452108	641	B1	2019-09	Pork	aadA1,dfrA1,sul1,tet_A,		IncFIA_HI1,IncFIB_K,	cfaA,cfaB,cfaC,cfaD_cfaE,cgsD,cgsE,cgsF,cgsG,csgA,csgB,csgC,entA,entB,entC,entD,entE,entS,espX5,fepA,fepB,fepC,fepD,fepG,fes,fimB,fimC,fimD,fimE,fimF,fimG,fimH,fimI,gspC,gspD,hcp1_tssD1,ibeB,ibeC,ompA,rpoS,tssJ,yagV_ecpE,yagX_ecpC,yagY_ecpB,yagZ_ecpA,ykgK_ecpR,
EC18PK-0259-2	PRJNA1177805	SRR31115339	SAMN44452109	101	B1	2019-09	Pork	aph_3____Ib,aph_6__Id,tet_B,		IncFIB_AP001918,IncFII,	cfaA,cfaB,cfaC,cfaD_cfaE,cgsD,cgsE,cgsF,cgsG,csgA,csgB,csgC,east1,entA,entB,entC,entD,entE,entS,espX1,espX5,fepA,fepB,fepC,fepD,fepE,fepG,fes,fimB,fimC,fimD,fimE,fimF,fimG,fimH,fimI,fyuA_psn,gspL,hcp1_tssD1,ibeB,ibeC,iroB,iroC,iroD,iroE,iroN,irp1,irp2,iucA,iucB,iucC,iutA,ompA,rpoS,tssB,yagV_ecpE,yagW_ecpD,yagX_ecpC,yagY_ecpB,yagZ_ecpA,ybtA,ybtE,ybtP,ybtQ,ybtS,ybtT,ybtU,ybtX,ykgK_ecpR,
EC18PK-0264-2	PRJNA1177805	SRR31115338	SAMN44452110	101	B1	2019-09	Pork			Col_BS512,Col156,IncB_O_K_Z,IncI2_Delta,p0111,	cfaA,cfaB,cfaC,cfaD_cfaE,cgsD,cgsE,cgsF,cgsG,csgA,csgB,csgC,entA,entB,entC,entD,entE,entS,espX1,espX5,fepA,fepB,fepC,fepD,fepE,fepG,fes,fha,fimB,fimC,fimD,fimE,fimF,fimG,fimH,fimI,gspC,gspD,gspE,gspF,gspG,gspH,gspI,gspK,gspL,hcp1_tssD1,hcp2_tssD2,hlyA,hlyB,hlyC,hlyD,ibeB,ibeC,ompA,rpoS,2,tssB,tssF,tssG,tssJ,tssL,yagV_ecpE,yagW_ecpD,yagX_ecpC,yagY_ecpB,yagZ_ecpA,ykgK_ecpR,
EC18PK-0265-1	PRJNA1177805	SRR31115337	SAMN44452111	1308	B1	2019-09	Pork	aph_3____Ib,aph_6__Id,blaTEM_1B,dfrA5,sul2,tet_B,		Col156,ColRNAI,IncFIB_AP001918,IncFII,	cfaA,cfaB,cfaC,cfaD_cfaE,cgsD,cgsE,cgsF,cgsG,csgA,csgB,csgC,entB,entC,entD,entE,entS,espX1,espX5,fepA,fepB,fepC,fepE,fepG,fes,fha,fimB,fimC,fimD,fimE,fimF,fimG,fimH,fimI,gspC,gspD,gspE,gspF,gspG,gspH,gspK,gspL,hcp1_tssD1,hcp2_tssD2,ibeB,ibeC,iroB,iroC,iroD,iroE,iroN,iucA,iucB,iucC,iutA,ompA,rpoS,2,tssB,tssF,tssG,tssJ,tssL,yagV_ecpE,yagW_ecpD,yagX_ecpC,yagY_ecpB,yagZ_ecpA,ykgK_ecpR,
EC18PK-0265-2	PRJNA1177805	SRR31115336	SAMN44452112	1308	B1	2019-09	Pork	aph_3____Ib,aph_6__Id,blaTEM_1B,dfrA5,sul2,tet_B,		Col156,IncFIB_AP001918,IncFII,	cfaA,cfaB,cfaC,cfaD_cfaE,cgsD,cgsE,cgsF,cgsG,csgA,csgB,csgC,entA,entB,entC,entD,entE,entS,espX1,espX5,fepA,fepB,fepC,fepD,fepE,fepG,fes,fha,fimB,fimC,fimD,fimE,fimF,fimG,fimH,fimI,gspC,gspD,gspE,gspF,gspG,gspH,gspI,gspK,gspL,hcp1_tssD1,hcp2_tssD2,ibeB,ibeC,iroB,iroC,iroD,iroE,iroN,iucA,iucB,iucC,iutA,ompA,rpoS,2,tssB,tssF,tssG,tssJ,tssL,yagV_ecpE,yagW_ecpD,yagX_ecpC,yagY_ecpB,yagZ_ecpA,ykgK_ecpR,
EC18PK-0267-1	PRJNA1177805	SRR31115335	SAMN44452113	2967	A	2019-09	Pork			IncR,	cfaA,cfaB,cgsD,cgsE,cgsF,cgsG,csgA,csgB,csgC,entA,entB,entC,entD,entE,entS,espX5,fepA,fepB,fepC,fepD,fepE,fepG,fes,ibeC,ompA,rpoS,
EC18PK-0267-2	PRJNA1177805	SRR31115334	SAMN44452114	2967	A	2019-09	Pork			IncR,	cfaA,cfaB,cgsD,cgsE,cgsF,cgsG,csgA,csgB,csgC,entA,entB,entC,entD,entE,entS,espX5,fepA,fepB,fepC,fepD,fepE,fepG,fes,ibeC,ompA,rpoS,
EC18PK-0285-2	PRJNA1177805	SRR31115332	SAMN44452115	24 Novel	A	2019-10	Pork			Col156,IncHI1A,IncHI1B_R27,IncL,IncM1,	cfaA,cfaB,cfaC,cgsD,cgsE,cgsF,cgsG,csgA,csgB,csgC,entA,entB,entC,entD,entE,entS,fepA,fepB,fepC,fepD,fepE,fepG,fes,fha,fimC,fimD,fimF,fimG,fimH,fimI,hcp1_tssD1,hcp2_tssD2,ibeC,mrkA,mrkB,mrkC,mrkD,mrkF,ompA,rpoS,2,tssB,tssF,tssG,tssJ,tssL,
EC18PK-0290-2	PRJNA1177805	SRR31115331	SAMN44452116	361	A	2019-10	Pork	tet_B,		IncFIB_AP001918,IncFII_pSE11,	cfaA,cfaB,cfaC,cgsE,cgsF,cgsG,csgA,csgC,entA,entB,entC,entD,entE,entS,fdeC,fepA,fepB,fepC,fepD,fepE,fepG,fes,fha,fimB,fimC,fimE,fimF,fimG,fimH,fimI,gndA,gspC,gspD,gspE,gspF,gspG,gspH,gspI,gspK,gspL,hcp1_tssD1,ibeB,ibeC,iroB,iroC,iroD,iroE,iroN,KP1_RS17280,ompA,rpoS,2,tssB,tssF,tssG,tssJ,tssL,ugd,vgrG_tssI,yagV_ecpE,yagW_ecpD,yagX_ecpC,yagY_ecpB,yagZ_ecpA,ykgK_ecpR,
EC18PR-0001-1	PRJNA1177805	SRR31115330	SAMN44452117	226	A	2018-05	Prawns				cgsD,cgsE,cgsF,cgsG,csgA,csgB,csgC,entA,entB,entC,entD,entE,entS,espX5,fepA,fepB,fepC,fepD,fepE,fepG,fes,fimA,fimB,fimC,fimD,fimE,fimF,fimG,fimH,gspC,gspG,gspH,gspI,hcp1_tssD1,ibeC,KP1_RS17280,ompA,rpoS,tssA,
EC18PR-0001-2	PRJNA1177805	SRR31115329	SAMN44452118	1079	B1	2018-05	Prawns	aph_3____Ib,aph_6__Id,blaCMY_2,blaTEM_1B,dfrA14,floR,qnrS1,sul2,		p0111,	cfaA,cfaB,cfaC,cfaD_cfaE,cgsD,cgsE,cgsF,cgsG,csgA,csgB,csgC,entA,entB,entC,entE,entS,espX5,fepA,fepB,fepC,fepD,fepE,fepG,fes,fha,fimB,fimC,fimD,fimE,fimF,fimG,fimH,fimI,gspC,gspD,gspE,gspF,gspG,gspH,gspI,gspJ,gspK,gspL,hcp1_tssD1,hcp2_tssD2,ibeB,ibeC,ompA,rpoS,2,tssB,tssF,tssG,tssJ,tssL,vgrG_tssI,yagV_ecpE,yagW_ecpD,yagX_ecpC,yagY_ecpB,yagZ_ecpA,ykgK_ecpR,
EC18PR-0001-3	PRJNA1177805	SRR31115328	SAMN44452119	607	A	2018-05	Prawns				cfaA,cfaB,cfaC,cgsD,cgsE,cgsF,cgsG,csgA,csgB,csgC,entA,entB,entC,entD,entE,entS,espX5,fepA,fepB,fepC,fepD,fepE,fepG,fes,fimA,fimB,fimC,fimD,fimE,fimF,fimG,fimH,fimI,gspC,gspD,gspE,gspF,gspG,gspH,gspI,gspK,gspL,ibeC,ompA,rpoS,
EC18PR-0001-4	PRJNA1177805	SRR31115327	SAMN44452120	607	A	2018-05	Prawns				cfaA,cfaB,cfaC,cgsD,cgsE,cgsF,cgsG,csgA,csgB,csgC,entA,entB,entC,entD,entE,entS,espX5,fepA,fepB,fepC,fepD,fepE,fepG,fes,fimA,fimB,fimC,fimD,fimE,fimF,fimG,fimH,fimI,gspC,gspD,gspE,gspF,gspG,gspH,gspI,gspK,gspL,ibeC,ompA,rpoS,
EC18PR-0004-1	PRJNA1177805	SRR31115326	SAMN44452121	36 Novel	G	2018-05	Prawns	blaTEM_1B,		IncFIB_AP001918,IncFII_pRSB107,IncI1_I_Alpha,	cgsD,cgsE,cgsF,cgsG,chuS,chuT,chuU,chuW,chuX,chuY,csgA,csgB,csgC,entA,entB,entC,entD,entE,entS,fdeC,fepA,fepB,fepC,fepD,fepE,fepG,fes,fimA,fimB,fimC,fimD,fimE,fimF,fimG,fimH,fimI,gspC,gspD,gspE,gspF,gspG,gspH,gspI,gspJ,gspK,gspL,ibeB,ibeC,ompA,rpoS,shuA,shuV,yagV_ecpE,yagW_ecpD,yagX_ecpC,yagY_ecpB,yagZ_ecpA,ykgK_ecpR,
EC18PR-0004-2	PRJNA1177805	SRR31115325	SAMN44452122	36 Novel	G	2018-05	Prawns	blaTEM_1B,		IncFIB_AP001918,IncFII_pRSB107,IncI1_I_Alpha,	cgsD,cgsE,cgsF,cgsG,chuS,chuT,chuU,chuW,chuX,chuY,csgA,csgB,csgC,entA,entB,entC,entD,entE,entS,fdeC,fepA,fepB,fepC,fepD,fepE,fepG,fes,fimA,fimB,fimC,fimD,fimE,fimF,fimG,fimH,fimI,gspC,gspD,gspE,gspF,gspG,gspH,gspI,gspJ,gspK,gspL,ibeB,ibeC,ompA,rpoS,shuA,shuV,yagV_ecpE,yagW_ecpD,yagX_ecpC,yagY_ecpB,yagZ_ecpA,ykgK_ecpR,
EC18PR-0004-3	PRJNA1177805	SRR31115324	SAMN44452123	36 Novel	G	2018-05	Prawns	blaTEM_1B,		IncFIB_AP001918,IncFII_pRSB107,IncI1_I_Alpha,	cgsD,cgsE,cgsF,cgsG,chuS,chuT,chuU,chuW,chuX,chuY,csgA,csgB,csgC,entA,entB,entC,entD,entE,entS,fdeC,fepA,fepB,fepC,fepD,fepE,fepG,fes,fimA,fimB,fimC,fimD,fimE,fimF,fimG,fimH,fimI,gspC,gspD,gspE,gspF,gspG,gspH,gspI,gspJ,gspK,gspL,ibeB,ibeC,ompA,rpoS,shuA,shuV,yagV_ecpE,yagW_ecpD,yagX_ecpC,yagY_ecpB,yagZ_ecpA,ykgK_ecpR,
EC18PR-0004-4	PRJNA1177805	SRR31115323	SAMN44452124	37 Novel	A	2018-05	Prawns			IncN,2,	cgsD,cgsE,cgsF,cgsG,csgA,csgB,csgC,entA,entB,entC,entD,entE,entS,espX5,fepA,fepB,fepC,fepD,fepE,fepG,fes,fimA,fimC,fimD,fimF,fimG,fimH,fimI,gtrA,ibeC,mrkA,mrkB,mrkC,mrkD,mrkF,ompA,rpoS,yagV_ecpE,yagW_ecpD,yagX_ecpC,yagY_ecpB,yagZ_ecpA,
EC18PR-0006-1	PRJNA1177805	SRR31115689	SAMN44452125	38 Novel	D	2018-07	Prawns			ColRNAI,IncFIA,IncFIA_pBK30683,IncFII_pSE11,	cfaA,cfaB,cfaC,cgsD,cgsE,cgsF,cgsG,chuS,chuT,chuU,chuW,chuX,chuY,csgA,csgB,csgC,entA,entB,entC,entD,entE,entS,espL1,espL4,espR1,espX1,espX2,espX4,espX5,espY1,espY3,fepA,fepB,fepC,fepE,fepG,fes,fimB,fimC,fimD,fimE,fimF,fimG,fimH,fimI,gspC,gspD,gspE,gspF,gspG,gspH,gspI,gspJ,gspK,gspL,ibeB,ibeC,ompA,rpoS,shuA,shuV,yagV_ecpE,yagW_ecpD,yagX_ecpC,yagY_ecpB,yagZ_ecpA,ykgK_ecpR,
EC18PR-0006-2	PRJNA1177805	SRR31115688	SAMN44452126	38 Novel	D	2018-07	Prawns			IncFIA,IncFIA_pBK30683,IncFII_pSE11,	cfaA,cfaB,cfaC,cgsD,cgsE,cgsF,cgsG,chuS,chuT,chuU,chuW,chuX,chuY,csgA,csgB,csgC,entA,entB,entC,entD,entE,entS,espL1,espL4,espR1,espX1,espX2,espX4,espX5,espY1,espY2,espY3,espY4,fepA,fepB,fepC,fepE,fepG,fes,fimB,fimC,fimD,fimE,fimF,fimG,fimH,fimI,gspC,gspD,gspE,gspF,gspG,gspH,gspI,gspJ,gspK,gspL,ibeB,ibeC,ompA,rpoS,shuA,shuV,yagV_ecpE,yagW_ecpD,yagX_ecpC,yagY_ecpB,yagZ_ecpA,ykgK_ecpR,
EC18PR-0006-3	PRJNA1177805	SRR31115687	SAMN44452127	38 Novel	D	2018-07	Prawns			ColRNAI,IncFIA,IncFIA_pBK30683,IncFII_pSE11,	cfaA,cfaB,cfaC,cgsD,cgsE,cgsF,cgsG,chuS,chuT,chuU,chuW,chuX,chuY,csgA,csgB,csgC,entA,entB,entC,entD,entE,entS,espL1,espL4,espR1,espX1,espX2,espX4,espX5,espY1,espY2,espY3,fepA,fepB,fepC,fepD,fepE,fepG,fes,fimB,fimC,fimD,fimE,fimF,fimG,fimH,fimI,gspC,gspD,gspE,gspF,gspG,gspH,gspI,gspJ,gspK,gspL,ibeB,ibeC,ompA,rpoS,shuA,shuV,yagV_ecpE,yagW_ecpD,yagX_ecpC,yagY_ecpB,yagZ_ecpA,ykgK_ecpR,
EC18PR-0006-4	PRJNA1177805	SRR31115686	SAMN44452128	38 Novel	D	2018-07	Prawns			IncFIA,IncFIA_pBK30683,IncFII_pSE11,	cfaA,cfaB,cfaC,cgsD,cgsE,cgsF,cgsG,chuS,chuT,chuU,chuW,chuX,chuY,csgA,csgB,csgC,entB,entC,entD,entE,entS,espL1,espL4,espR1,espX1,espX2,espX4,espX5,espY1,espY3,fepA,fepB,fepC,fepD,fepE,fepG,fes,fimB,fimC,fimD,fimE,fimF,fimG,fimH,fimI,gspC,gspD,gspE,gspF,gspG,gspH,gspI,gspJ,gspK,gspL,ibeB,ibeC,ompA,rpoS,shuA,shuV,yagV_ecpE,yagW_ecpD,yagX_ecpC,yagY_ecpB,yagZ_ecpA,ykgK_ecpR,
EC18PR-0007-1	PRJNA1177805	SRR31115685	SAMN44452129	39 Novel	B1	2018-08	Prawns	blaTEM_1B,floR,tet_M,		2,	cfaA,cfaB,cfaC,cfaD_cfaE,cgsD,cgsE,cgsF,cgsG,csgA,csgB,csgC,east1,entA,entB,entC,entD,entE,entS,espX5,fepA,fepB,fepC,fepD,fepE,fepG,fes,fimB,fimC,fimD,fimE,fimF,fimG,fimH,fimI,gspC,gspD,gspE,gspF,gspG,gspH,gspI,gspK,gspL,hcp1_tssD1,ibeB,ibeC,KP1_RS17280,ompA,rpoS,yagV_ecpE,yagW_ecpD,yagX_ecpC,yagY_ecpB,yagZ_ecpA,ykgK_ecpR,
EC18PR-0007-2	PRJNA1177805	SRR31115684	SAMN44452130	939	A	2018-08	Prawns			p0111,	cfaA,cfaB,cfaC,cfaD_cfaE,cgsD,cgsE,cgsF,cgsG,csgA,csgB,csgC,entA,entB,entC,entD,entE,entS,espX5,fepA,fepB,fepC,fepD,fepE,fepG,fes,fimA,fimB,fimC,fimD,fimE,fimF,fimG,fimH,fimI,gspC,gspD,gspE,gspF,gspG,gspH,gspI,gspK,gspL,ibeB,ibeC,ompA,rpoS,yagV_ecpE,yagW_ecpD,yagX_ecpC,yagY_ecpB,yagZ_ecpA,
EC18PR-0007-3	PRJNA1177805	SRR31115683	SAMN44452131	1196	B1	2018-08	Prawns	aadA1,aadA2b,blaTEM_1B,dfrA12,sul3,tet_A,	gyrA p.S83L,gyrA p.D87N,parC p.S80I,parE p.S458A	IncR,	cfaA,cfaB,cfaC,cfaD_cfaE,cgsD,cgsE,cgsF,cgsG,csgA,csgB,csgC,entA,entB,entC,entD,entE,entS,espL1,espX5,fepA,fepB,fepC,fepD,fepE,fepG,fes,fimA,fimB,fimC,fimD,fimE,fimF,fimG,fimH,fimI,gspC,gspD,gspE,gspF,gspG,gspH,gspI,gspJ,gspK,gspL,ibeB,ibeC,ompA,rpoS,yagV_ecpE,yagW_ecpD,yagX_ecpC,yagY_ecpB,yagZ_ecpA,ykgK_ecpR,
EC18PR-0007-4	PRJNA1177805	SRR31115682	SAMN44452132	215	A	2018-08	Prawns			IncR,	cgsD,cgsE,cgsF,cgsG,csgA,csgB,csgC,entA,entB,entC,entD,entE,entS,espX5,fepA,fepB,fepC,fepD,fepE,fepG,fes,fimB,fimD,fimE,fimF,fimG,fimH,fimI,hcp1_tssD1,ibeC,mrkB,mrkC,mrkD,mrkF,mrkJ,ompA,tssA,yagV_ecpE,yagW_ecpD,yagX_ecpC,yagY_ecpB,yagZ_ecpA,ykgK_ecpR,
EC18PR-0008-1	PRJNA1177805	SRR31115681	SAMN44452133	48	A	2018-08	Prawns			Col_pHAD28,IncI1_I_Alpha,p0111,	cgsD,cgsE,cgsF,cgsG,csgA,csgB,csgC,entB,entC,entD,entE,entS,espL4,espX4,espX5,espY1,fepB,fepC,fepD,fepG,fes,ibeC,ompA,rpoS,yagV_ecpE,yagW_ecpD,yagX_ecpC,yagY_ecpB,yagZ_ecpA,ykgK_ecpR,
EC18PR-0008-2	PRJNA1177805	SRR31115680	SAMN44452134	48	A	2018-08	Prawns			Col_pHAD28,IncI1_I_Alpha,p0111,	cgsD,cgsE,cgsF,cgsG,csgA,csgB,csgC,entA,entB,entC,entD,entE,entS,espL4,espX4,espY1,fepA,fepB,fepC,fepD,fepG,fes,ibeC,ompA,rpoS,yagV_ecpE,yagW_ecpD,yagY_ecpB,yagZ_ecpA,ykgK_ecpR,
EC18PR-0008-3	PRJNA1177805	SRR31115678	SAMN44452135	216	A	2018-08	Prawns				cfaA,cfaB,cfaC,cgsD,cgsE,cgsF,cgsG,csgA,csgB,csgC,entA,entB,entC,entD,entE,entS,fepA,fepB,fepC,fepD,fepE,fepG,fes,fimB,fimC,fimD,fimE,fimF,fimG,fimH,fimI,ibeC,ompA,rpoS,
EC18PR-0008-4	PRJNA1177805	SRR31115677	SAMN44452136	216	A	2018-08	Prawns				cfaA,cfaB,cfaC,cgsD,cgsE,cgsF,cgsG,csgA,csgB,csgC,entA,entB,entC,entD,entE,entS,fepA,fepB,fepC,fepD,fepE,fepG,fes,fimB,fimC,fimD,fimE,fimF,fimG,fimH,fimI,ibeC,ompA,rpoS,
EC18PR-0009-1	PRJNA1177805	SRR31115676	SAMN44452137	10512	B1	2018-08	Prawns				cfaA,cfaB,cfaC,cfaD_cfaE,cgsD,cgsE,cgsF,cgsG,csgA,csgB,csgC,entA,entB,entC,entD,entE,entS,espX1,espX5,fepA,fepB,fepC,fepE,fepG,fes,fimA,fimB,fimC,fimD,fimE,fimF,fimG,fimH,fimI,gspC,gspD,gspE,gspF,gspG,gspH,gspI,gspJ,gspK,gspL,ibeB,ibeC,ompA,rpoS,yagV_ecpE,yagW_ecpD,yagX_ecpC,yagY_ecpB,yagZ_ecpA,ykgK_ecpR,
EC18PR-0009-2	PRJNA1177805	SRR31115675	SAMN44452138	10512	B1	2018-08	Prawns				cfaA,cfaB,cfaC,cfaD_cfaE,cgsD,cgsE,cgsF,cgsG,csgA,csgB,csgC,entA,entB,entC,entD,entE,entS,espX1,espX5,fepA,fepB,fepC,fepD,fepE,fepG,fes,fimA,fimB,fimC,fimD,fimE,fimF,fimG,fimH,fimI,gspC,gspD,gspE,gspF,gspG,gspH,gspI,gspJ,gspK,gspL,ibeB,ibeC,ompA,rpoS,yagV_ecpE,yagW_ecpD,yagX_ecpC,yagY_ecpB,yagZ_ecpA,ykgK_ecpR,
EC18PR-0009-3	PRJNA1177805	SRR31115674	SAMN44452139	10512	B1	2018-08	Prawns				cfaA,cfaB,cfaC,cfaD_cfaE,cgsD,cgsE,cgsF,cgsG,csgA,csgB,csgC,entA,entB,entC,entD,entE,entS,espX1,espX5,fepA,fepB,fepC,fepE,fepG,fes,fimA,fimB,fimC,fimD,fimE,fimF,fimG,fimH,fimI,gspC,gspD,gspE,gspF,gspG,gspH,gspI,gspJ,gspK,gspL,ibeB,ibeC,ompA,rpoS,yagV_ecpE,yagW_ecpD,yagX_ecpC,yagY_ecpB,yagZ_ecpA,ykgK_ecpR,
EC18PR-0009-4	PRJNA1177805	SRR31115673	SAMN44452140	10512	B1	2018-08	Prawns				cfaA,cfaB,cfaC,cfaD_cfaE,cgsD,cgsE,cgsF,cgsG,csgA,csgB,csgC,entA,entB,entC,entD,entE,entS,espX1,espX5,fepA,fepB,fepC,fepE,fepG,fes,fimA,fimB,fimC,fimD,fimE,fimF,fimG,fimH,fimI,gspC,gspD,gspE,gspF,gspG,gspH,gspI,gspJ,gspK,gspL,ibeB,ibeC,ompA,rpoS,yagV_ecpE,yagW_ecpD,yagX_ecpC,yagY_ecpB,yagZ_ecpA,ykgK_ecpR,
EC18PR-0011-2	PRJNA1177805	SRR31115672	SAMN44452141	156	B1	2018-09	Prawns	blaTEM_1B,tet_B,	gyrA p.S83L,gyrA p.D87N,parC p.S80I,parC p.E84K		cfaA,cfaB,cfaC,cfaD_cfaE,cgsD,cgsE,cgsF,cgsG,csgA,csgB,csgC,entB,entC,entD,entE,entS,espX1,espX5,fepA,fepB,fepC,fepD,fepE,fepG,fes,fha,fimA,fimB,fimC,fimD,fimE,fimF,fimG,fimH,fimI,gspC,gspD,gspE,gspF,gspG,gspH,gspI,gspK,gspL,hcp1_tssD1,hcp2_tssD2,ibeB,ibeC,ompA,2,tssB,tssF,tssG,tssJ,tssL,yagV_ecpE,yagW_ecpD,yagX_ecpC,yagY_ecpB,yagZ_ecpA,ykgK_ecpR,
EC18PR-0014-1	PRJNA1177805	SRR31115671	SAMN44452142	216	A	2018-09	Prawns			IncFIA_pBK30683,IncR,	cfaA,cfaB,cfaC,cgsD,cgsE,cgsF,cgsG,csgA,csgB,csgC,entB,entC,entD,entE,entS,fepA,fepB,fepC,fepD,fepE,fepG,fes,fimC,fimD,fimF,fimG,fimH,fimI,gspC,gspD,gspE,gspF,gspG,gspH,gspI,gspK,gspL,ibeC,ompA,rpoS,
EC18PR-0014-2	PRJNA1177805	SRR31115670	SAMN44452143	216	A	2018-09	Prawns			IncFIA_pBK30683,IncR,	cfaA,cfaB,cfaC,cgsD,cgsE,cgsF,cgsG,csgA,csgB,csgC,entB,entC,entD,entE,entS,fepA,fepB,fepC,fepD,fepE,fepG,fes,fimC,fimD,fimF,fimG,fimH,fimI,gspC,gspD,gspE,gspF,gspG,gspH,gspI,gspK,gspL,ibeC,ompA,rpoS,
EC18PR-0014-3	PRJNA1177805	SRR31115669	SAMN44452144	40 Novel	A	2018-09	Prawns			Col_pHAD28,	cfaA,cfaB,cfaC,entA,entB,entC,entD,entE,entS,fepA,fepB,fepC,fepD,fepE,fepG,fes,fimE,ibeB,ibeC,ompA,rpoS,
EC18PR-0014-4	PRJNA1177805	SRR31115667	SAMN44452145	216	A	2018-09	Prawns			IncFIA_pBK30683,IncR,	cfaA,cfaB,cfaC,cgsD,cgsE,cgsF,cgsG,csgA,csgB,csgC,entB,entC,entD,entE,entS,fepA,fepB,fepC,fepD,fepE,fepG,fes,fimC,fimD,fimF,fimG,fimH,fimI,gspC,gspD,gspE,gspF,gspG,gspH,gspI,gspK,gspL,ibeC,ompA,rpoS,
EC18PR-0015-1	PRJNA1177805	SRR31115666	SAMN44452146	5295	A	2018-09	Prawns			Col_pHAD28,IncFIA_pBK30683,IncFIB_K,	cfaA,cfaB,cfaC,cgsD,cgsE,cgsF,cgsG,csgA,csgB,csgC,entB,entC,entD,entE,entS,espX1,espX5,fepA,fepB,fepC,fepD,fepE,fepG,fes,hcp1_tssD1,ibeC,ompA,tssA,
EC18PR-0015-2	PRJNA1177805	SRR31115665	SAMN44452147	5295	A	2018-09	Prawns			Col_pHAD28,IncFIA_pBK30683,IncFIB_K,	cfaA,cfaB,cfaC,cgsD,cgsE,cgsF,cgsG,csgA,csgB,csgC,entB,entC,entD,entE,entS,espX1,espX5,fepA,fepB,fepD,fepE,fepG,fes,hcp1_tssD1,ibeC,ompA,tssA,
EC18PR-0015-3	PRJNA1177805	SRR31115664	SAMN44452148	5295	A	2018-09	Prawns			Col_pHAD28,IncFIA_pBK30683,IncFIB_K,	cfaA,cfaB,cfaC,cgsD,cgsE,cgsF,cgsG,csgA,csgB,csgC,entA,entB,entC,entD,entE,entS,espX1,espX5,fepA,fepB,fepC,fepD,fepE,fepG,fes,hcp1_tssD1,ibeC,ompA,tssA,
EC18PR-0015-4	PRJNA1177805	SRR31115663	SAMN44452149	5295	A	2018-09	Prawns			Col_pHAD28,IncFIA_pBK30683,IncFIB_K,	cfaA,cfaB,cfaC,cgsD,cgsE,cgsF,cgsG,csgA,csgB,csgC,entA,entB,entC,entD,entE,entS,espX1,espX5,fepA,fepB,fepC,fepD,fepE,fepG,fes,hcp1_tssD1,ibeC,ompA,rpoS,tssA,
EC18PR-0016-1	PRJNA1177805	SRR31115662	SAMN44452150	5295	A	2018-09	Prawns			Col_pHAD28,IncFIA_pBK30683,IncFIB_K,	cfaA,cfaB,cfaC,cgsD,cgsE,cgsF,cgsG,csgA,csgB,csgC,entA,entB,entC,entD,entE,entS,espX1,espX5,fepA,fepB,fepC,fepD,fepE,fepG,fes,hcp1_tssD1,ibeC,ompA,rpoS,tssA,
EC18PR-0016-2	PRJNA1177805	SRR31115661	SAMN44452151	5295	A	2018-09	Prawns			IncFIA_pBK30683,IncFIB_K,	cfaA,cfaB,cfaC,cgsD,cgsE,cgsF,cgsG,csgA,csgB,csgC,entA,entB,entC,entD,entE,entS,espX1,espX5,fepA,fepB,fepC,fepD,fepE,fepG,fes,hcp1_tssD1,ibeC,ompA,rpoS,tssA,
EC18PR-0016-3	PRJNA1177805	SRR31115660	SAMN44452152	5295	A	2018-09	Prawns			Col_pHAD28,IncFIA_pBK30683,IncFIB_K,	cfaA,cfaB,cfaC,cgsD,cgsE,cgsF,cgsG,csgA,csgB,csgC,entA,entB,entC,entD,entE,entS,espX1,espX5,fepA,fepB,fepC,fepD,fepE,fepG,fes,hcp1_tssD1,ibeC,ompA,rpoS,tssA,
EC18PR-0016-4	PRJNA1177805	SRR31115659	SAMN44452153	5295	A	2018-09	Prawns			Col_pHAD28,IncFIA_pBK30683,IncFIB_K,	cfaA,cfaB,cfaC,cgsD,cgsE,cgsF,cgsG,csgA,csgB,csgC,entA,entB,entC,entD,entE,entS,espX1,espX5,fepA,fepB,fepC,fepD,fepE,fepG,fes,hcp1_tssD1,ibeC,ompA,tssA,
EC18PR-0018-1	PRJNA1177805	SRR31115658	SAMN44452154	41 Novel	B1	2018-09	Prawns			IncFIA,IncFIA_pBK30683,IncFIB_pB171,IncFII_pSE11,	cfaA,cfaB,cfaC,cfaD_cfaE,cgsD,cgsE,cgsF,cgsG,csgA,csgB,csgC,entA,entB,entC,entD,entE,entS,espX1,espX5,fepA,fepB,fepC,fepE,fepG,fes,fha,fimA,fimB,fimC,fimD,fimE,fimF,fimG,fimH,fimI,gspC,gspD,gspE,gspF,gspG,gspH,gspI,gspK,gspL,hcp1_tssD1,hcp2_tssD2,ibeB,ibeC,ompA,rpoS,tssA,tssB,tssF,tssG,tssJ,tssL,vgrG_tssI,yagV_ecpE,yagW_ecpD,yagX_ecpC,yagY_ecpB,yagZ_ecpA,ykgK_ecpR,
EC18PR-0018-2	PRJNA1177805	SRR31115656	SAMN44452155	41 Novel	B1	2018-09	Prawns			Col_pHAD28,IncFIA,IncFIA_pBK30683,IncFIB_pB171,IncFII_pSE11,	cfaA,cfaB,cfaC,cfaD_cfaE,cgsD,cgsE,cgsF,cgsG,csgA,csgB,csgC,entA,entB,entC,entD,entE,entS,espX1,espX5,fepA,fepB,fepC,fepD,fepE,fepG,fes,fha,fimA,fimB,fimC,fimD,fimE,fimF,fimG,fimH,fimI,gspC,gspD,gspG,gspH,gspI,gspK,gspL,hcp1_tssD1,ibeB,ibeC,ompA,rpoS,tssA,tssB,tssF,tssG,tssJ,tssL,yagV_ecpE,yagW_ecpD,yagX_ecpC,yagY_ecpB,yagZ_ecpA,ykgK_ecpR,
EC18PR-0018-3	PRJNA1177805	SRR31115655	SAMN44452156	41 Novel	B1	2018-09	Prawns			IncFIA,IncFIA_pBK30683,IncFIB_pB171,IncFII_pSE11,	cfaA,cfaB,cfaC,cfaD_cfaE,cgsD,cgsE,cgsF,cgsG,csgB,csgC,entB,entC,entD,entE,entS,espX1,espX5,fdeC,fepA,fepB,fepC,fepE,fepG,fes,fha,fimB,fimC,fimD,fimE,fimF,fimG,fimH,fimI,gspC,gspD,gspG,gspH,gspK,gspL,hcp1_tssD1,ibeB,ibeC,ompA,rpoS,tssA,tssB,tssF,tssG,tssJ,tssL,vgrG_tssI,yagV_ecpE,yagW_ecpD,yagX_ecpC,yagY_ecpB,yagZ_ecpA,ykgK_ecpR,
EC18PR-0018-4	PRJNA1177805	SRR31115654	SAMN44452157	41 Novel	B1	2018-09	Prawns			ColRNAI,IncFIA,IncFIA_pBK30683,IncFIB_pB171,IncFII_pSE11,	cfaA,cfaB,cfaC,cfaD_cfaE,cgsD,cgsE,cgsF,cgsG,csgA,csgB,csgC,entA,entB,entC,entD,entE,entS,espX1,espX5,fepA,fepB,fepC,fepE,fepG,fes,fha,fimA,fimB,fimC,fimD,fimE,fimF,fimG,fimH,fimI,gspC,gspD,gspF,gspG,gspH,gspI,gspK,gspL,hcp1_tssD1,hcp2_tssD2,ibeB,ibeC,ompA,rpoS,tssA,tssB,tssF,tssG,tssJ,tssL,yagV_ecpE,yagW_ecpD,yagX_ecpC,yagY_ecpB,yagZ_ecpA,ykgK_ecpR,
EC18PR-0024-1	PRJNA1177805	SRR31115653	SAMN44452158	181	A	2018-09	Prawns				cfaA,cfaB,cfaC,cgsD,cgsE,cgsF,cgsG,csgA,csgB,csgC,entB,entC,entD,entE,entS,espX1,espX5,fepA,fepB,fepC,fepD,fepG,fes,fha,gspC,gspD,gspE,gspF,gspG,gspH,gspI,gspK,gspL,hcp1_tssD1,hcp2_tssD2,ibeC,ompA,rpoS,tssA,tssB,tssF,tssG,tssJ,tssL,
EC18PR-0025-1	PRJNA1177805	SRR31115652	SAMN44452159	3580	B1	2018-09	Prawns			ColRNAI,IncFIA,IncFIA_pBK30683,IncFIB_AP001918,IncFII_pSE11,	cfaA,cfaB,cfaC,cfaD_cfaE,cgsD,cgsE,cgsF,cgsG,csgA,csgB,csgC,entA,entB,entC,entD,entE,entS,espX5,fepA,fepB,fepC,fepE,fepG,fes,fha,fimB,fimC,fimD,fimE,fimF,fimG,fimH,fimI,gspC,gspD,gspE,gspF,gspG,gspH,gspI,gspK,gspL,hcp1_tssD1,hcp2_tssD2,ibeB,ibeC,KP1_RS17280,ompA,rpoS,2,tssB,tssF,tssG,tssJ,tssL,yagV_ecpE,yagW_ecpD,yagY_ecpB,yagZ_ecpA,ykgK_ecpR,
EC18PR-0025-2	PRJNA1177805	SRR31115651	SAMN44452160	2954	E	2018-09	Prawns			IncFIB_pLF82_PhagePlasmid,	cgsD,cgsE,cgsF,cgsG,chuS,chuW,chuX,csgA,csgB,csgC,entA,entB,entC,entD,entE,entS,espL1,espL4,espR1,espX1,espX2,espX4,espX5,espX6,fepA,fepB,fepC,fepD,fepE,fepG,fes,fha,fimA,fimB,fimC,fimD,fimE,fimF,fimG,fimH,fimI,gspC,gspD,gspE,gspF,gspG,gspH,gspI,gspJ,gspK,gspL,hcp2_tssD2,ibeB,ibeC,ompA,rpoS,shuA,shuT,shuU,shuV,shuY,tssA,tssB,tssF,tssG,tssJ,tssL,yagV_ecpE,yagW_ecpD,yagX_ecpC,yagY_ecpB,yagZ_ecpA,yk…
EC18PR-0025-3	PRJNA1177805	SRR31115650	SAMN44452161	3580	B1	2018-09	Prawns			ColRNAI,IncFIA,IncFIA_pBK30683,IncFIB_AP001918,IncFII_pSE11,	cfaA,cfaB,cfaC,cfaD_cfaE,cgsD,cgsE,cgsF,cgsG,csgA,csgB,csgC,entA,entB,entC,entD,entE,entS,espX5,fepA,fepB,fepC,fepE,fepG,fes,fha,fimB,fimC,fimD,fimE,fimF,fimG,fimH,fimI,gspC,gspD,gspE,gspF,gspG,gspH,gspI,gspK,gspL,hcp1_tssD1,hcp2_tssD2,ibeB,ibeC,ompA,rpoS,2,tssB,tssF,tssG,tssJ,tssL,yagV_ecpE,yagW_ecpD,yagY_ecpB,yagZ_ecpA,ykgK_ecpR,
EC18PR-0025-4	PRJNA1177805	SRR31115649	SAMN44452162	3580	B1	2018-09	Prawns			ColRNAI,IncFIA,IncFIA_pBK30683,IncFIB_AP001918,IncFII_pSE11,	cfaA,cfaB,cfaC,cfaD_cfaE,cgsD,cgsE,cgsF,cgsG,csgA,csgB,csgC,entA,entB,entC,entD,entE,entS,espX5,fepA,fepB,fepC,fepD,fepE,fepG,fes,fha,fimB,fimC,fimD,fimE,fimF,fimG,fimH,fimI,gspC,gspD,gspE,gspF,gspG,gspH,gspI,gspK,gspL,hcp1_tssD1,hcp2_tssD2,ibeB,ibeC,ompA,rpoS,2,tssB,tssF,tssG,tssJ,tssL,yagV_ecpE,yagW_ecpD,yagY_ecpB,yagZ_ecpA,ykgK_ecpR,
EC18PR-0026-1	PRJNA1177805	SRR31115648	SAMN44452163	216	A	2018-09	Prawns			Col_pHAD28,Col440II,IncFII_K,IncR,	cfaA,cfaB,cfaC,cgsD,cgsE,cgsF,cgsG,csgA,csgB,csgC,entB,entC,entD,entS,fepA,fepB,fepC,fepD,fepE,fepG,fes,fimB,fimD,fimE,fimF,fimG,fimH,fimI,hcp1_tssD1,ibeC,mrkA,mrkB,mrkC,mrkD,mrkF,mrkJ,ompA,2,
EC18PR-0026-2	PRJNA1177805	SRR31115647	SAMN44452164	216	A	2018-09	Prawns			Col_pHAD28,Col440II,IncFII_K,IncR,	cfaA,cfaB,cfaC,cgsD,cgsE,cgsF,cgsG,csgA,csgB,csgC,entA,entB,entC,entD,entE,entS,fepA,fepB,fepC,fepD,fepE,fepG,fes,fimB,fimD,fimE,fimF,fimG,fimH,fimI,hcp1_tssD1,ibeC,mrkA,mrkB,mrkC,mrkD,mrkF,mrkJ,ompA,rpoS,2,
EC18PR-0026-3	PRJNA1177805	SRR31115644	SAMN44452165	216	A	2018-09	Prawns			Col_pHAD28,Col440II,IncFII_K,IncR,	cfaA,cfaB,cfaC,cgsD,cgsE,cgsF,cgsG,csgA,csgB,csgC,entA,entB,entC,entD,entE,entS,fepA,fepB,fepC,fepD,fepE,fepG,fes,fimB,fimD,fimE,fimF,fimG,fimH,fimI,hcp1_tssD1,ibeC,mrkA,mrkB,mrkC,mrkD,mrkF,mrkJ,ompA,rpoS,2,
EC18PR-0026-4	PRJNA1177805	SRR31115643	SAMN44452166	216	A	2018-09	Prawns			Col_pHAD28,Col440II,IncFII_K,IncR,	cfaA,cfaB,cfaC,cgsD,cgsE,cgsF,cgsG,csgA,csgB,csgC,entB,entC,entD,entE,entS,fepA,fepB,fepC,fepD,fepE,fepG,fes,fimB,fimD,fimE,fimF,fimG,fimH,fimI,hcp1_tssD1,ibeC,mrkA,mrkB,mrkC,mrkD,mrkF,mrkJ,ompA,rpoS,2,
EC18PR-0027-1	PRJNA1177805	SRR31115642	SAMN44452167	216	A	2018-09	Prawns			Col_pHAD28,Col440II,IncFII_K,IncR,	cfaA,cfaB,cfaC,cgsD,cgsE,cgsF,cgsG,csgA,csgB,csgC,entB,entC,entD,entE,entS,fepA,fepB,fepC,fepD,fepE,fepG,fes,fimB,fimD,fimE,fimF,fimG,fimH,fimI,hcp1_tssD1,ibeC,mrkA,mrkB,mrkC,mrkD,mrkF,mrkJ,ompA,rpoS,2,
EC18PR-0027-2	PRJNA1177805	SRR31115641	SAMN44452168	602	B1	2018-09	Prawns			IncI1_I_Alpha,IncI2_Delta,	cfaA,cfaB,cfaC,cfaD_cfaE,cgsD,cgsE,cgsF,cgsG,csgA,csgB,csgC,entB,entC,entD,entE,entS,espX1,espX5,fepA,fepB,fepC,fepE,fepG,fes,fha,fimB,fimC,fimD,fimE,fimF,fimG,fimH,fimI,gspC,gspD,gspE,gspF,gspG,gspH,gspI,gspK,gspL,hcp1_tssD1,hcp2_tssD2,ibeB,ibeC,ompA,rpoS,2,tssB,tssF,tssG,tssJ,tssL,yagV_ecpE,yagW_ecpD,yagX_ecpC,yagY_ecpB,yagZ_ecpA,ykgK_ecpR,
EC18PR-0027-3	PRJNA1177805	SRR31115640	SAMN44452169	216	A	2018-09	Prawns			Col_pHAD28,Col440II,IncFII_K,IncR,	cfaA,cfaB,cfaC,cgsD,cgsE,cgsF,cgsG,csgA,csgB,csgC,entA,entB,entC,entD,entE,entS,fepA,fepB,fepC,fepD,fepE,fepG,fes,fimB,fimD,fimE,fimF,fimG,fimH,fimI,hcp1_tssD1,ibeC,mrkA,mrkB,mrkC,mrkD,mrkF,mrkJ,ompA,rpoS,2,
EC18PR-0027-4	PRJNA1177805	SRR31115639	SAMN44452170	602	B1	2018-09	Prawns			IncI1_I_Alpha,IncI2_Delta,	cfaA,cfaB,cfaC,cfaD_cfaE,cgsD,cgsE,cgsF,cgsG,csgA,csgB,csgC,entA,entB,entC,entD,entS,espX1,espX5,fepA,fepB,fepC,fepE,fes,fha,fimB,fimC,fimD,fimE,fimF,fimG,fimH,fimI,gspC,gspD,gspE,gspF,gspG,gspH,gspK,gspL,hcp1_tssD1,hcp2_tssD2,ibeB,ibeC,ompA,2,tssB,tssG,tssJ,tssL,yagV_ecpE,yagW_ecpD,yagX_ecpC,yagY_ecpB,yagZ_ecpA,ykgK_ecpR,
EC18PR-0033-1	PRJNA1177805	SRR31115638	SAMN44452171	216	A	2018-09	Prawns			2,IncY,	cfaA,cfaB,cfaC,cgsD,cgsE,cgsF,cgsG,csgA,csgB,csgC,entB,entC,entD,entE,entS,fepA,fepB,fepC,fepD,fepE,fepG,fes,fimB,fimC,fimD,fimE,fimF,fimG,fimH,fimI,hcp1_tssD1,hcp2_tssD2,ibeC,mrkA,mrkB,mrkC,mrkD,mrkF,ompA,rpoS,tssA,tssB,tssF,
EC18PR-0034-1	PRJNA1177805	SRR31115637	SAMN44452172	48	A	2018-09	Prawns	aph_6__Id,blaTEM_1B,dfrA14,floR,qnrS1,sul2,tet_A,		p0111,	cgsD,cgsE,cgsF,cgsG,csgA,csgB,csgC,entB,entC,entD,entE,entS,espL4,espX4,espX5,fepA,fepB,fepC,fepD,fepE,fepG,fes,fimA,fimB,fimC,fimD,fimE,fimF,fimG,fimH,ibeC,ompA,rpoS,yagV_ecpE,yagW_ecpD,yagX_ecpC,yagY_ecpB,yagZ_ecpA,ykgK_ecpR,
EC18PR-0034-2	PRJNA1177805	SRR31115636	SAMN44452173	224	B1	2018-09	Prawns	aph_3____Ib,aph_6__Id,blaTEM_1B,dfrA14,sul2,tet_A,	gyrA p.S83L,gyrA p.D87N,parC p.S80I,parE p.S458A	p0111,	cfaA,cfaB,cfaC,cfaD_cfaE,cgsD,cgsE,cgsF,cgsG,csgB,csgC,entB,entC,entD,entE,entS,espX5,fepB,fepC,fepE,fepG,fes,fimA,fimB,fimC,fimD,fimE,fimF,fimG,fimH,fimI,gspD,gspE,gspF,gspG,gspH,gspI,gspK,gspL,ibeB,ibeC,ompA,yagV_ecpE,yagW_ecpD,yagX_ecpC,yagY_ecpB,yagZ_ecpA,ykgK_ecpR,
EC18PR-0034-3	PRJNA1177805	SRR31115635	SAMN44452174	224	B1	2018-09	Prawns	aph_3____Ib,aph_6__Id,blaTEM_1B,dfrA14,sul2,tet_A,	gyrA p.S83L,gyrA p.D87N,parC p.S80I,parE p.S458A	p0111,	cfaA,cfaB,cfaC,cfaD_cfaE,cgsD,cgsE,cgsF,cgsG,csgA,csgB,csgC,entB,entC,entD,entE,entS,espX5,fepA,fepB,fepC,fepE,fepG,fes,fimA,fimB,fimC,fimD,fimE,fimF,fimG,fimH,fimI,gspC,gspD,gspE,gspF,gspG,gspH,gspK,ibeB,ibeC,ompA,rpoS,yagV_ecpE,yagW_ecpD,yagX_ecpC,yagY_ecpB,yagZ_ecpA,ykgK_ecpR,
EC18PR-0034-4	PRJNA1177805	SRR31115633	SAMN44452175	42 Novel	B1	2018-09	Prawns	aph_6__Id,blaTEM_1B,dfrA14,sul2,	gyrA p.S83L,gyrA p.D87N,parC p.S80I,parE p.S458A	p0111,	cfaA,cfaB,cfaC,cfaD_cfaE,cgsD,cgsE,cgsF,cgsG,csgA,csgB,csgC,entB,entD,entS,espX5,fepA,fepC,fepE,fepG,fes,fimA,fimB,fimC,fimD,fimE,fimF,fimG,fimH,fimI,gspC,gspD,gspE,gspF,gspG,gspI,gspK,gspL,ibeB,ibeC,ompA,yagV_ecpE,yagW_ecpD,yagX_ecpC,yagY_ecpB,yagZ_ecpA,ykgK_ecpR,
EC18PR-0035-1	PRJNA1177805	SRR31115632	SAMN44452176	86	B1	2018-09	Prawns	blaLAP_2,qnrS1,sul2,tet_A,		Col_pHAD28,IncFIB_K,IncFII_Yp,	cfaA,cfaB,cgsD,cgsE,cgsF,cgsG,csgA,csgB,csgC,entA,entB,entC,entD,entE,entS,espX5,fepA,fepB,fepC,fepD,fepE,fepG,fes,fimF,fimG,fimH,hcp1_tssD1,ibeB,ibeC,mrkA,mrkB,mrkC,mrkD,mrkF,ompA,tssB,yagZ_ecpA,ykgK_ecpR,
EC18PR-0035-2	PRJNA1177805	SRR31115631	SAMN44452177	6027	D	2018-09	Prawns	aadA5,dfrA17,sul2,tet_A,		IncY,	cgsD,cgsE,cgsF,cgsG,chuS,chuT,chuW,chuX,chuY,csgA,csgB,csgC,entA,entB,entC,entD,entE,entS,espL4,espR1,espX1,espX2,espX4,espX5,espY2,espY3,espY4,fepA,fepB,fepC,fepD,fepE,fepG,fes,fimB,fimC,fimD,fimE,fimF,fimG,fimH,fimI,gspC,gspD,gspE,gspF,gspG,gspH,gspI,gspJ,gspK,ibeB,ibeC,ompA,rpoS,shuA,shuU,shuV,yagV_ecpE,yagW_ecpD,yagX_ecpC,yagY_ecpB,yagZ_ecpA,ykgK_ecpR,
EC18PR-0035-3	PRJNA1177805	SRR31115630	SAMN44452178	6027	D	2018-09	Prawns	aadA5,dfrA17,sul2,tet_A,		IncY,	cgsD,cgsE,cgsF,cgsG,chuS,chuT,chuW,chuX,chuY,csgA,csgB,csgC,entA,entB,entC,entD,entE,entS,espL4,espR1,espX1,espX2,espX4,espX5,espY2,espY3,fepA,fepB,fepC,fepD,fepE,fepG,fes,fimB,fimC,fimD,fimE,fimF,fimG,fimH,fimI,gspC,gspD,gspE,gspF,gspG,gspH,gspI,gspJ,gspK,ibeB,ibeC,ompA,shuA,shuU,shuV,yagV_ecpE,yagW_ecpD,yagX_ecpC,yagY_ecpB,yagZ_ecpA,ykgK_ecpR,
EC18PR-0035-4	PRJNA1177805	SRR31115629	SAMN44452179	6027	D	2018-09	Prawns	aadA5,dfrA17,sul2,tet_A,		IncY,	cgsD,cgsE,cgsF,cgsG,chuS,chuT,chuW,chuX,chuY,csgA,csgB,csgC,entA,entB,entC,entD,entE,entS,espL4,espR1,espX1,espX2,espX4,espX5,espY2,espY3,espY4,fepA,fepC,fepD,fepE,fepG,fes,fimB,fimC,fimD,fimE,fimF,fimG,fimH,fimI,gspC,gspD,gspG,gspI,gspJ,gspK,ibeB,ibeC,ompA,shuA,shuU,shuV,yagV_ecpE,yagW_ecpD,yagX_ecpC,yagY_ecpB,yagZ_ecpA,ykgK_ecpR,
EC18PR-0037-1	PRJNA1177805	SRR31115628	SAMN44452180	58	A	2018-09	Prawns	aadA1,aadA2b,blaCMY_2,blaTEM_1B,cmlA1,dfrA12,mef_B,sul3,tet_B,		IncFIA_HI1,IncFIB_K,IncHI1A,IncHI1B_R27,	cfaA,cfaB,cfaC,cfaD_cfaE,cgsD,cgsE,cgsF,cgsG,csgA,csgB,csgC,east1,entB,entC,entD,entE,entS,espX1,espX5,fepA,fepB,fepC,fepE,fepG,fes,fha,fimF,fimG,fimH,gspC,gspD,gspE,gspF,gspG,gspH,gspI,gspJ,gspK,hcp1_tssD1,hcp2_tssD2,ibeB,ibeC,KP1_RS17280,ompA,rpoS,2,tssB,tssF,tssG,tssJ,tssL,yagV_ecpE,yagW_ecpD,yagX_ecpC,yagY_ecpB,yagZ_ecpA,ykgK_ecpR,
EC18PR-0037-2	PRJNA1177805	SRR31115627	SAMN44452181	2160	B1	2018-09	Prawns				cfaA,cfaC,cfaD_cfaE,cgsD,cgsE,cgsF,cgsG,csgA,csgB,csgC,entA,entB,entC,entD,entE,entS,espX1,espX5,fepA,fepB,fepC,fepD,fepE,fepG,fes,fha,fimB,fimC,fimD,fimE,fimF,fimG,fimH,fimI,gspC,gspD,gspE,gspF,gspG,gspH,gspK,hcp1_tssD1,hcp2_tssD2,ibeB,ibeC,ompA,rpoS,2,tssB,tssF,tssG,tssJ,tssL,vgrG_tssI,yagV_ecpE,yagW_ecpD,yagX_ecpC,yagY_ecpB,yagZ_ecpA,ykgK_ecpR,
EC18PR-0037-3	PRJNA1177805	SRR31115723	SAMN44452182	43 Novel	A	2018-09	Prawns				cgsD,cgsE,cgsF,cgsG,csgA,csgB,csgC,entA,entB,entC,entD,entE,entS,espX5,fdeC,fepA,fepB,fepC,fepD,fepE,fepG,fes,fha,fimB,fimC,fimD,fimE,fimF,fimG,fimH,fimI,gspC,gspD,gspE,gspF,gspG,gspH,gspI,gspK,gspL,hcp1_tssD1,ibeC,ompA,rpoS,yagV_ecpE,yagW_ecpD,yagX_ecpC,yagY_ecpB,yagZ_ecpA,ykgK_ecpR,
EC18PR-0037-4	PRJNA1177805	SRR31115722	SAMN44452183	4684	B1	2018-09	Prawns	aph_3____Ib,aph_6__Id,blaTEM_1B,dfrA14,floR,qnrS1,sul2,tet_A,		p0111,	cfaA,cfaB,cfaC,cfaD_cfaE,cgsD,cgsE,cgsF,cgsG,csgA,csgB,csgC,entA,entB,entC,entD,entE,entS,espX5,fepA,fepB,fepC,fepD,fepE,fepG,fes,fha,fimB,fimC,fimD,fimE,fimF,fimG,fimH,fimI,gspC,gspD,gspE,gspF,gspG,gspH,gspI,gspK,gspL,hcp1_tssD1,hcp2_tssD2,ibeB,ibeC,ompA,rpoS,2,tssB,tssF,tssG,tssJ,tssL,yagV_ecpE,yagW_ecpD,yagX_ecpC,yagY_ecpB,yagZ_ecpA,ykgK_ecpR,
EC18PR-0044-1	PRJNA1177805	SRR31115721	SAMN44452184	607	A	2018-09	Prawns			IncHI1A,IncHI1B_R27,	cfaA,cfaB,cfaC,cgsD,cgsE,cgsF,cgsG,csgA,csgB,csgC,entA,entB,entC,entD,entE,entS,espX5,fepA,fepB,fepC,fepE,fepG,fes,fimA,fimB,fimC,fimD,fimE,fimF,fimG,fimH,fimI,gspC,gspD,gspE,gspF,gspG,gspH,gspK,ibeC,mrkA,mrkB,mrkC,mrkD,mrkF,ompA,rpoS,
EC18PR-0044-2	PRJNA1177805	SRR31115719	SAMN44452185	607	A	2018-09	Prawns				cfaA,cfaB,cfaC,cgsD,cgsE,cgsF,cgsG,csgA,csgB,csgC,entB,entC,entD,entE,entS,espX5,fepA,fepB,fepC,fepE,fepG,fes,fimA,fimB,fimC,fimD,fimE,fimF,fimG,fimH,fimI,gspC,gspE,gspF,gspG,gspH,gspI,gspK,gspL,ibeC,mrkA,mrkB,mrkC,mrkD,mrkF,ompA,
EC18PR-0048-1	PRJNA1177805	SRR31115718	SAMN44452186	2161	B1	2018-09	Prawns	tet_A,		IncFIB_AP001918,IncFII,	cfaA,cfaB,cfaC,cfaD_cfaE,cgsD,cgsE,cgsF,csgA,csgB,csgC,entA,entB,entC,entD,entE,entS,espL1,espX5,fepA,fepB,fepC,fepE,fepG,fes,fimA,fimB,fimC,fimD,fimE,fimF,fimG,fimH,fimI,gspC,gspD,gspE,gspF,gspG,gspH,gspI,gspK,gspL,ibeB,ibeC,iroB,iroC,iroD,iroE,iroN,ompA,yagV_ecpE,yagW_ecpD,yagX_ecpC,yagY_ecpB,yagZ_ecpA,ykgK_ecpR,
EC18PR-0048-2	PRJNA1177805	SRR31115717	SAMN44452187	2161	B1	2018-09	Prawns	tet_A,		Col_pHAD28,IncFIB_AP001918,IncFII,	cfaA,cfaB,cfaC,cfaD_cfaE,cgsD,cgsE,cgsF,cgsG,csgA,csgB,csgC,entA,entB,entC,entD,entE,entS,espL1,espX5,fepA,fepB,fepC,fepE,fepG,fes,fimA,fimB,fimC,fimD,fimE,fimF,fimG,fimH,fimI,gspC,gspD,gspE,gspF,gspG,gspH,gspI,gspK,gspL,ibeB,ibeC,iroB,iroC,iroD,iroE,iroN,ompA,yagV_ecpE,yagW_ecpD,yagX_ecpC,yagY_ecpB,yagZ_ecpA,ykgK_ecpR,
EC18PR-0051-1	PRJNA1177805	SRR31115716	SAMN44452188	48	A	2018-09	Prawns			IncFIB_K,	cgsD,cgsE,cgsF,cgsG,csgA,csgB,csgC,entB,entC,entD,entE,entS,espX5,fepA,fepB,fepC,fepD,fepE,fepG,fes,fimF,fimG,fimH,gtrA,ibeC,ompA,yagV_ecpE,yagW_ecpD,yagX_ecpC,yagY_ecpB,yagZ_ecpA,ykgK_ecpR,
EC18PR-0051-2	PRJNA1177805	SRR31115715	SAMN44452189	8576	A	2018-09	Prawns			IncFIA_pBK30683,IncFIB_K,	cfaA,cfaB,cfaC,cfaD_cfaE,cgsD,cgsE,cgsF,cgsG,csgA,csgB,csgC,entB,entC,entD,entE,entS,espX5,fepA,fepB,fepC,fepE,fepG,fes,fha,fimB,fimC,fimD,fimE,fimF,fimG,fimH,fimI,gspC,gspD,gspE,gspF,gspG,gspH,gspI,gspK,gspL,hcp1_tssD1,hcp2_tssD2,ibeB,ibeC,ompA,2,tssB,tssF,tssG,tssJ,tssL,vgrG_tssI,yagV_ecpE,yagW_ecpD,yagX_ecpC,yagY_ecpB,yagZ_ecpA,ykgK_ecpR,
EC18PR-0055-1	PRJNA1177805	SRR31115714	SAMN44452190	2169	B1	2018-09	Prawns				cfaA,cfaB,cfaC,cfaD_cfaE,cgsD,cgsE,cgsF,cgsG,csgA,csgB,csgC,entA,entB,entC,entD,entE,entS,espX1,espX5,fepA,fepB,fepC,fepE,fepG,fes,fha,fimB,fimC,fimD,fimE,fimF,fimG,fimH,fimI,gspC,gspD,gspE,gspF,gspG,gspH,gspI,gspK,gspL,hcp1_tssD1,hcp2_tssD2,ibeB,ibeC,ompA,tcpC,tssA,tssB,tssF,tssG,tssJ,tssL,yagV_ecpE,yagW_ecpD,yagX_ecpC,yagY_ecpB,yagZ_ecpA,ykgK_ecpR,
EC18PR-0055-2	PRJNA1177805	SRR31115713	SAMN44452191	2169	B1	2018-09	Prawns				cfaA,cfaB,cfaC,cfaD_cfaE,cgsD,cgsE,cgsF,cgsG,csgA,csgB,csgC,entA,entB,entC,entD,entE,entS,espX1,espX5,fepA,fepB,fepC,fepD,fepE,fepG,fes,fha,fimB,fimC,fimD,fimE,fimF,fimG,fimH,fimI,gspC,gspD,gspE,gspF,gspG,gspH,gspI,gspK,gspL,hcp1_tssD1,hcp2_tssD2,ibeB,ibeC,ompA,rpoS,tcpC,tssA,tssB,tssF,tssG,tssJ,tssL,yagV_ecpE,yagW_ecpD,yagX_ecpC,yagY_ecpB,yagZ_ecpA,ykgK_ecpR,
EC18PR-0055-3	PRJNA1177805	SRR31115712	SAMN44452192	155	B1	2018-09	Prawns			IncI1_I_Alpha,IncY,	cfaA,cfaB,cfaC,cfaD_cfaE,cgsD,cgsE,cgsF,cgsG,csgB,csgC,entA,entB,entC,entD,entE,entS,espX1,espX5,fepA,fepB,fepC,fepE,fepG,fes,fha,fimA,fimB,fimC,fimD,fimE,fimF,fimG,fimH,fimI,gspC,gspD,gspE,gspF,gspG,gspH,gspI,gspJ,gspK,gspL,hcp1_tssD1,hcp2_tssD2,ibeB,ibeC,ompA,2,tssB,tssF,tssJ,tssL,
EC18PR-0055-4	PRJNA1177805	SRR31115711	SAMN44452193	155	B1	2018-09	Prawns			IncI1_I_Alpha,IncY,	cfaA,cfaB,cfaC,cfaD_cfaE,cgsD,cgsE,cgsF,cgsG,csgA,csgB,csgC,entA,entB,entC,entD,entE,entS,espX1,espX5,fepA,fepB,fepC,fepE,fepG,fes,fha,fimA,fimB,fimC,fimD,fimE,fimF,fimG,fimH,fimI,gspC,gspD,gspE,gspF,gspG,gspH,gspI,gspJ,gspK,gspL,hcp1_tssD1,hcp2_tssD2,ibeB,ibeC,ompA,2,tssB,tssF,tssJ,tssL,
EC18PR-0059-1	PRJNA1177805	SRR31115710	SAMN44452194	101	B1	2018-10	Prawns			IncFIB_AP001918,IncFII_pCoo,2,	cfaA,cfaB,cfaC,cfaD_cfaE,cgsD,cgsE,cgsF,cgsG,csgA,csgB,csgC,entA,entB,entC,entD,entE,entS,espX1,espX5,fepA,fepB,fepC,fepD,fepE,fepG,fes,fha,fimA,fimB,fimC,fimD,fimE,fimF,fimG,fimH,fimI,gspL,hcp1_tssD1,hcp2_tssD2,ibeB,ibeC,ompA,rpoS,tssJ,tssL,vgrG_tssI,yagV_ecpE,yagW_ecpD,yagX_ecpC,yagY_ecpB,yagZ_ecpA,ykgK_ecpR,
EC18PR-0059-2	PRJNA1177805	SRR31115708	SAMN44452195	101	B1	2018-10	Prawns			IncFIB_AP001918,IncFII_pCoo,2,	cfaA,cfaB,cfaC,cfaD_cfaE,cgsD,cgsE,cgsF,cgsG,csgA,csgB,csgC,entA,entB,entC,entD,entE,entS,espX1,espX5,fepA,fepB,fepC,fepD,fepE,fepG,fes,fha,fimA,fimB,fimC,fimD,fimE,fimF,fimG,fimH,fimI,gspL,hcp1_tssD1,hcp2_tssD2,ibeB,ibeC,ompA,rpoS,tssJ,tssL,yagV_ecpE,yagW_ecpD,yagX_ecpC,yagY_ecpB,yagZ_ecpA,ykgK_ecpR,
EC18PR-0059-3	PRJNA1177805	SRR31115530	SAMN44452196	101	B1	2018-10	Prawns			IncFIB_AP001918,IncFII_pCoo,2,	cfaA,cfaB,cfaC,cfaD_cfaE,cgsD,cgsE,cgsF,cgsG,csgA,csgB,csgC,entA,entB,entC,entD,entE,entS,espX1,espX5,fepA,fepB,fepC,fepD,fepE,fepG,fes,fha,fimA,fimB,fimC,fimD,fimE,fimF,fimG,fimH,fimI,gspL,hcp1_tssD1,hcp2_tssD2,ibeB,ibeC,ompA,tssJ,tssL,vgrG_tssI,yagV_ecpE,yagW_ecpD,yagX_ecpC,yagY_ecpB,yagZ_ecpA,ykgK_ecpR,
EC18PR-0059-4	PRJNA1177805	SRR31115529	SAMN44452197	101	B1	2018-10	Prawns			IncFIB_AP001918,IncFII_pCoo,2,	cfaA,cfaB,cfaC,cfaD_cfaE,cgsD,cgsE,cgsF,cgsG,csgA,csgB,csgC,entA,entB,entC,entD,entE,entS,espX1,espX5,fepA,fepB,fepC,fepD,fepE,fepG,fes,fha,fimA,fimB,fimC,fimD,fimE,fimF,fimG,fimH,fimI,gspL,hcp1_tssD1,hcp2_tssD2,ibeB,ibeC,ompA,rpoS,tssJ,tssL,yagV_ecpE,yagW_ecpD,yagX_ecpC,yagY_ecpB,yagZ_ecpA,ykgK_ecpR,
EC18PR-0067-1	PRJNA1177805	SRR31115528	SAMN44452198	44 Novel	cladeIV	2018-10	Prawns		parC p.S57T,parE p.I355T	IncFIA,IncFIA_pBK30683,IncFII,	cfaA,cgsD,cgsF,chuA,chuT,chuU,chuW,chuX,csgA,csgB,entB,entC,entD,entE,entS,fepA,fepB,fepC,fepD,fepG,fimB,fimC,fimD,fimE,fimF,fimG,fimH,fimI,gspC,gspD,gspE,gspF,gspG,gspH,gspI,gspJ,gspK,gspL,ibeC,kpsC,kpsD,kpsE,kpsF,kpsS,kpsT,kpsU,neuA,neuB,neuC,neuD,neuE,ompA,rpoS,shuY,tsh,
EC18PR-0067-2	PRJNA1177805	SRR31115527	SAMN44452199	45 Novel	A	2018-10	Prawns				cgsD,cgsE,cgsF,cgsG,csgA,csgB,csgC,entA,entB,entC,entD,entE,entS,espX4,espX5,fepA,fepB,fepC,fepD,fepE,fepG,fes,fimB,fimC,fimD,fimE,fimF,fimG,fimH,fimI,gspC,gspD,gspE,gspF,gspG,gspH,gspI,gspK,gspL,gtrA,ibeC,ompA,rpoS,
EC18PR-0067-3	PRJNA1177805	SRR31115526	SAMN44452200	44 Novel	cladeIV	2018-10	Prawns		parC p.S57T,parE p.I355T	IncFIA,IncFIA_pBK30683,IncFII,	cfaA,cgsD,cgsE,cgsF,chuA,chuU,chuV,chuX,csgA,csgB,csgC,entB,entC,entD,entE,entS,fepA,fepB,fepG,fimB,fimC,fimD,fimE,fimF,fimG,fimH,fimI,gspC,gspD,gspE,gspF,gspG,gspH,gspI,gspJ,gspK,gspL,ibeC,kpsC,kpsD,kpsE,kpsF,kpsS,kpsT,kpsU,neuA,neuB,neuC,neuD,neuE,ompA,rpoS,shuY,tsh,
EC18PR-0067-4	PRJNA1177805	SRR31115525	SAMN44452201	44 Novel	cladeIV	2018-10	Prawns		parC p.S57T,parE p.I355T	IncFIA,IncFII,	cfaA,cgsD,cgsE,cgsF,chuA,chuU,chuV,chuX,csgA,csgB,entB,entC,entD,fepA,fepB,fepC,fepG,fimB,fimC,fimD,fimE,fimG,fimH,fimI,gspC,gspE,gspF,gspG,gspH,gspI,gspJ,gspK,gspL,ibeC,kpsC,kpsD,kpsE,kpsF,kpsS,kpsT,neuA,neuB,neuC,neuD,neuE,ompA,rpoS,shuT,shuY,tsh,
EC18PR-0071-1	PRJNA1177805	SRR31115524	SAMN44452202	683	B1	2018-10	Prawns				cfaA,cfaB,cfaC,cfaD_cfaE,cgsD,cgsE,cgsF,cgsG,csgA,csgB,csgC,entB,entC,entD,entE,entS,espX1,espX5,fepB,fepC,fepG,fes,fha,fimA,fimB,fimC,fimD,fimE,fimF,fimG,fimH,fimI,gspC,gspD,gspE,gspF,gspG,gspH,gspI,gspJ,gspK,gspL,hcp1_tssD1,hcp2_tssD2,ibeC,mrkA,mrkB,mrkC,mrkD,mrkF,mrkI,ompA,2,tssF,tssG,tssJ,tssL,yagV_ecpE,yagW_ecpD,yagX_ecpC,yagY_ecpB,yagZ_ecpA,ykgK_ecpR,
EC18PR-0071-2	PRJNA1177805	SRR31115523	SAMN44452203	683	B1	2018-10	Prawns				cfaA,cfaB,cfaC,cfaD_cfaE,cgsD,cgsE,cgsF,cgsG,csgA,csgB,csgC,entA,entB,entC,entD,entE,entS,espX1,espX5,fepB,fepC,fepE,fepG,fes,fha,fimA,fimB,fimC,fimD,fimE,fimF,fimG,fimH,fimI,gspC,gspD,gspE,gspF,gspG,gspH,gspI,gspJ,gspK,hcp1_tssD1,hcp2_tssD2,ibeB,ibeC,mrkA,mrkB,mrkC,mrkD,mrkF,mrkI,ompA,rpoS,2,tssB,tssF,tssG,tssJ,tssL,yagV_ecpE,yagW_ecpD,yagX_ecpC,yagY_ecpB,yagZ_ecpA,
EC18PR-0075-1	PRJNA1177805	SRR31115522	SAMN44452204	216	A	2018-10	Prawns			IncY,	cfaA,cfaB,cfaC,cgsD,cgsE,cgsF,cgsG,csgA,csgB,csgC,entB,entC,entD,entE,entS,fepA,fepB,fepC,fepD,fepE,fepG,fes,fimB,fimC,fimD,fimE,fimF,fimG,fimH,fimI,gspC,gspD,gspE,gspF,gspG,gspH,gspK,gspL,ibeC,ompA,rpoS,
EC18PR-0075-2	PRJNA1177805	SRR31115520	SAMN44452205	216	A	2018-10	Prawns			IncY,	cfaA,cfaB,cfaC,cgsD,cgsE,cgsF,cgsG,csgA,csgB,csgC,entB,entC,entD,entE,entS,fepA,fepB,fepC,fepD,fepE,fepG,fes,fimB,fimC,fimD,fimE,fimF,fimG,fimH,fimI,gspC,gspD,gspE,gspF,gspG,gspH,gspI,gspK,gspL,ibeC,ompA,rpoS,
EC18PR-0076-1	PRJNA1177805	SRR31115519	SAMN44452206	942	B1	2018-10	Prawns	tet_A,		IncX2,	cfaA,cfaB,cfaC,cfaD_cfaE,cgsD,cgsE,cgsF,cgsG,csgA,csgB,csgC,entA,entB,entC,entD,entE,entS,espL1,espX1,espX5,fepA,fepB,fepC,fepD,fepE,fepG,fes,fha,fimA,fimB,fimC,fimD,fimE,fimF,fimG,fimH,fimI,gspC,gspD,gspE,gspF,gspG,gspH,gspI,gspK,gspL,hcp1_tssD1,hcp2_tssD2,ibeB,ibeC,ompA,2,tssB,tssF,tssG,tssJ,tssL,yagV_ecpE,yagW_ecpD,yagX_ecpC,yagY_ecpB,yagZ_ecpA,ykgK_ecpR,
EC18PR-0076-2	PRJNA1177805	SRR31115518	SAMN44452207	58	B1	2018-10	Prawns	aadA5,dfrA17,qnrB7,sul2,tet_A,		IncFIB_AP001918,IncFII,	cfaA,cfaB,cfaC,cfaD_cfaE,cgsD,cgsE,cgsF,cgsG,csgA,csgB,csgC,entA,entB,entC,entD,entE,entS,espX1,espX5,fepA,fepB,fepC,fepE,fepG,fes,fimA,fimB,fimC,fimD,fimE,fimF,fimG,fimH,gspC,gspE,gspF,gspG,gspH,gspI,gspJ,gspK,ibeB,ibeC,ompA,yagV_ecpE,yagW_ecpD,yagX_ecpC,yagY_ecpB,yagZ_ecpA,
EC18PR-0078-1	PRJNA1177805	SRR31115517	SAMN44452208	86	B1	2018-10	Prawns			Col156,Col440II,IncFIB_K,IncFII_pCoo,2,	cfaA,cfaB,cgsD,cgsE,cgsF,cgsG,csgA,csgB,csgC,entA,entB,entC,entD,entE,entS,espX5,fepA,fepB,fepC,fepD,fepE,fepG,fes,fimA,fimB,fimC,fimD,fimE,fimF,fimG,fimH,fimI,gtrA,hcp1_tssD1,ibeB,ibeC,mrkA,mrkB,mrkC,mrkD,mrkF,ompA,rpoS,tssB,
EC18PR-0078-2	PRJNA1177805	SRR31115516	SAMN44452209	86	B1	2018-10	Prawns			Col156,Col440II,IncFIB_K,IncFII_pCoo,2,	cfaA,cfaB,cgsD,cgsE,cgsF,cgsG,csgA,csgB,csgC,entA,entB,entC,entD,entE,entS,espX5,fepA,fepB,fepC,fepD,fepE,fepG,fes,fimA,fimB,fimC,fimD,fimE,fimF,fimG,fimH,fimI,gtrA,hcp1_tssD1,ibeB,ibeC,mrkA,mrkB,mrkD,mrkF,ompA,rpoS,tssB,ykgK_ecpR,
EC18PR-0078-3	PRJNA1177805	SRR31115515	SAMN44452210	86	B1	2018-10	Prawns			Col156,Col440II,IncFIB_K,IncFII_pCoo,2,	cfaA,cfaB,cgsD,cgsE,cgsF,cgsG,csgA,csgB,csgC,entA,entB,entC,entD,entE,entS,espX5,fepA,fepB,fepC,fepD,fepE,fepG,fes,fimA,fimB,fimC,fimD,fimE,fimF,fimG,fimH,fimI,gtrA,hcp1_tssD1,ibeB,ibeC,mrkA,mrkB,mrkC,mrkD,mrkF,ompA,rpoS,tssB,ykgK_ecpR,
EC18PR-0078-4	PRJNA1177805	SRR31115626	SAMN44452211	5359	A	2018-10	Prawns		gyrA p.S83L	IncFII_pCoo,2,IncY,	cgsD,cgsE,cgsF,cgsG,csgA,csgB,csgC,entA,entB,entC,entD,entE,entS,espX1,espX5,fepA,fepB,fepC,fepD,fepE,fepG,fes,fha,fimB,fimC,fimD,fimE,fimF,fimG,fimH,fimI,gspD,gspE,gspF,gspG,hcp1_tssD1,ibeC,mrkA,mrkB,mrkC,mrkD,mrkF,ompA,rpoS,tssA,tssG,tssJ,tssL,yagV_ecpE,yagW_ecpD,yagX_ecpC,yagY_ecpB,yagZ_ecpA,ykgK_ecpR,
EC18PR-0081-1	PRJNA1177805	SRR31115625	SAMN44452212	3232	B1	2018-10	Prawns				cfaA,cfaB,cfaC,cfaD_cfaE,cgsD,cgsE,cgsF,cgsG,csgA,csgB,csgC,entA,entB,entC,entD,entE,entS,espL1,espX1,espX5,fepA,fepB,fepC,fepD,fepE,fepG,fes,fimA,fimB,fimC,fimD,fimE,fimF,fimG,fimH,fimI,gspC,gspD,gspE,gspF,gspG,gspH,gspI,gspK,gspL,ibeB,ibeC,ompA,rpoS,yagV_ecpE,yagW_ecpD,yagX_ecpC,yagY_ecpB,yagZ_ecpA,ykgK_ecpR,
EC18PR-0081-2	PRJNA1177805	SRR31115624	SAMN44452213	3232	B1	2018-10	Prawns				cfaA,cfaB,cfaC,cfaD_cfaE,cgsD,cgsE,cgsF,cgsG,csgA,csgB,csgC,entA,entB,entC,entD,entE,entS,espX1,espX5,fepA,fepB,fepC,fepD,fepE,fepG,fes,fimA,fimB,fimC,fimD,fimE,fimF,fimG,fimH,fimI,gspC,gspD,gspE,gspF,gspG,gspH,gspI,gspK,gspL,ibeB,ibeC,ompA,yagV_ecpE,yagW_ecpD,yagX_ecpC,yagY_ecpB,yagZ_ecpA,ykgK_ecpR,
EC18PR-0081-3	PRJNA1177805	SRR31115623	SAMN44452214	3232	B1	2018-10	Prawns				cfaA,cfaB,cfaC,cfaD_cfaE,cgsD,cgsE,cgsF,cgsG,csgA,csgB,csgC,entA,entB,entC,entD,entE,entS,espL1,espX1,espX5,fepA,fepB,fepC,fepD,fepG,fes,fimA,fimB,fimC,fimD,fimE,fimF,fimG,fimH,fimI,gspC,gspD,gspE,gspF,gspG,gspH,gspI,gspK,gspL,ibeB,ibeC,ompA,rpoS,yagV_ecpE,yagW_ecpD,yagX_ecpC,yagY_ecpB,yagZ_ecpA,ykgK_ecpR,
EC18PR-0081-4	PRJNA1177805	SRR31115621	SAMN44452215	3232	B1	2018-10	Prawns				cfaA,cfaB,cfaC,cfaD_cfaE,cgsD,cgsE,cgsF,cgsG,csgA,csgB,csgC,entA,entB,entC,entD,entE,entS,espL1,espX1,espX5,fepA,fepB,fepC,fepD,fepE,fepG,fes,fimA,fimB,fimC,fimD,fimE,fimF,fimG,fimH,fimI,gspC,gspD,gspE,gspF,gspG,gspH,gspK,gspL,ibeB,ibeC,ompA,rpoS,yagV_ecpE,yagW_ecpD,yagX_ecpC,yagY_ecpB,yagZ_ecpA,ykgK_ecpR,
EC18PR-0082-1	PRJNA1177805	SRR31115620	SAMN44452216	3858	B1	2018-10	Prawns	blaTEM_1B,tet_A,		Col_pHAD28,IncFIB_AP001918,IncFII_pHN7A8,IncFII_pSE11,IncI1_I_Alpha,p0111,	cfaA,cfaB,cfaC,cfaD_cfaE,cgsD,cgsE,cgsF,cgsG,csgA,csgB,csgC,entA,entB,entC,entD,entE,entS,espX5,fepA,fepB,fepC,fepD,fepE,fepG,fes,fha,fimB,fimC,fimD,fimE,fimF,fimG,fimH,fimI,gspC,gspD,gspE,gspF,gspG,gspH,gspI,gspK,gspL,hcp1_tssD1,hcp2_tssD2,ibeB,ibeC,ompA,rpoS,2,tssB,tssF,tssG,tssJ,tssL,yagV_ecpE,yagW_ecpD,yagX_ecpC,yagY_ecpB,yagZ_ecpA,ykgK_ecpR,
EC18PR-0082-2	PRJNA1177805	SRR31115619	SAMN44452217	3858	B1	2018-10	Prawns	blaTEM_1B,tet_A,		Col_pHAD28,IncFIB_AP001918,IncFII_pHN7A8,IncFII_pSE11,IncI1_I_Alpha,p0111,	cfaA,cfaB,cfaC,cfaD_cfaE,cgsD,cgsE,cgsF,cgsG,csgA,csgB,csgC,entA,entB,entC,entD,entE,entS,espX5,fepA,fepB,fepC,fepD,fepE,fepG,fes,fha,fimB,fimC,fimD,fimE,fimF,fimG,fimH,fimI,gspC,gspD,gspE,gspF,gspG,gspH,gspI,gspK,gspL,hcp1_tssD1,hcp2_tssD2,ibeB,ibeC,ompA,rpoS,2,tssB,tssF,tssG,tssJ,tssL,yagV_ecpE,yagW_ecpD,yagX_ecpC,yagY_ecpB,yagZ_ecpA,ykgK_ecpR,
EC18PR-0082-3	PRJNA1177805	SRR31115618	SAMN44452218	3858	B1	2018-10	Prawns	blaTEM_1B,tet_A,		IncFIB_AP001918,IncFII_pHN7A8,IncFII_pSE11,IncI1_I_Alpha,p0111,	cfaA,cfaB,cfaC,cfaD_cfaE,cgsD,cgsE,cgsF,cgsG,csgA,csgB,csgC,entA,entB,entC,entE,espX5,fepB,fepC,fepD,fepE,fepG,fes,fha,fimB,fimC,fimD,fimE,fimF,fimG,fimH,fimI,gspC,gspD,gspE,gspF,gspG,gspH,gspI,gspK,gspL,hcp1_tssD1,hcp2_tssD2,ibeB,ibeC,ompA,2,tssB,tssF,tssG,tssJ,tssL,yagV_ecpE,yagW_ecpD,yagX_ecpC,yagY_ecpB,yagZ_ecpA,ykgK_ecpR,
EC18PR-0082-4	PRJNA1177805	SRR31115617	SAMN44452219	3858	B1	2018-10	Prawns	blaTEM_1B,tet_A,		IncFIB_AP001918,IncFII_pHN7A8,IncFII_pSE11,IncI1_I_Alpha,p0111,	cfaA,cfaB,cfaC,cfaD_cfaE,cgsD,cgsE,cgsF,cgsG,csgA,csgB,csgC,entA,entB,entC,entD,entS,espX5,fepA,fepB,fepC,fepD,fepE,fepG,fes,fha,fimB,fimC,fimD,fimE,fimF,fimG,fimH,fimI,gspC,gspD,gspE,gspF,gspG,gspH,gspI,gspK,gspL,hcp1_tssD1,hcp2_tssD2,ibeB,ibeC,ompA,2,tssB,tssF,tssG,tssJ,tssL,yagV_ecpE,yagW_ecpD,yagX_ecpC,yagY_ecpB,yagZ_ecpA,ykgK_ecpR,
EC18PR-0086-1	PRJNA1177805	SRR31115616	SAMN44452220	5523	A	2018-10	Prawns			IncY,	cfaA,cfaB,cfaC,cgsE,cgsF,cgsG,csgA,csgB,csgC,entA,entB,entC,entD,entE,entS,fepA,fepB,fepC,fepD,fepE,fepG,fes,fimG,fimH,hcp2_tssD2,ibeC,ompA,rpoS,yagV_ecpE,yagW_ecpD,yagX_ecpC,yagY_ecpB,yagZ_ecpA,ykgK_ecpR,
EC18PR-0086-2	PRJNA1177805	SRR31115615	SAMN44452221	5523	A	2018-10	Prawns			IncY,	cfaA,cfaB,cfaC,cgsE,cgsF,cgsG,csgA,csgB,csgC,entB,entC,entD,entE,entS,fepA,fepB,fepC,fepD,fepE,fepG,fes,fimG,fimH,hcp2_tssD2,ibeC,ompA,yagV_ecpE,yagW_ecpD,yagX_ecpC,yagY_ecpB,yagZ_ecpA,ykgK_ecpR,
EC18PR-0086-3	PRJNA1177805	SRR31115614	SAMN44452222	5523	A	2018-10	Prawns			IncY,	cfaA,cfaB,cfaC,cgsE,cgsF,cgsG,csgA,csgB,csgC,entA,entB,entC,entD,entE,entS,fepA,fepB,fepC,fepE,fepG,fes,fimG,fimH,hcp2_tssD2,ibeC,ompA,rpoS,yagV_ecpE,yagW_ecpD,yagX_ecpC,yagY_ecpB,yagZ_ecpA,ykgK_ecpR,
EC18PR-0086-4	PRJNA1177805	SRR31115613	SAMN44452223	5523	A	2018-10	Prawns			IncY,	cfaA,cfaB,cfaC,cgsE,cgsF,cgsG,csgA,csgB,csgC,entA,entB,entC,entD,entE,entS,fepA,fepB,fepC,fepD,fepE,fepG,fes,fimG,fimH,hcp2_tssD2,ibeC,ompA,rpoS,yagV_ecpE,yagW_ecpD,yagX_ecpC,yagY_ecpB,yagZ_ecpA,ykgK_ecpR,
EC18PR-0090-1	PRJNA1177805	SRR31115612	SAMN44452224	46 Novel	A	2018-10	Prawns	aph_3____Ib,aph_6__Id,blaTEM_1B,dfrA14,floR,sul2,tet_A,		IncFIB_K,	cfaB,cfaC,cgsD,cgsE,cgsF,cgsG,csgA,csgB,csgC,east1,entB,entC,entD,entE,entS,fepA,fepB,fepC,fepD,fepE,fepG,fes,fimG,fimH,gtrA,ibeC,ompA,rpoS,yagV_ecpE,yagW_ecpD,yagX_ecpC,yagY_ecpB,yagZ_ecpA,ykgK_ecpR,
EC18PR-0090-2	PRJNA1177805	SRR31115610	SAMN44452225	46 Novel	A	2018-10	Prawns	aph_3____Ib,aph_6__Id,blaTEM_1B,dfrA14,floR,sul2,tet_A,		IncFIB_K,	cfaB,cfaC,cgsD,cgsE,cgsF,csgA,csgB,csgC,east1,entB,entC,entD,entE,entS,fepA,fepB,fepC,fepD,fepE,fepG,fes,fimG,fimH,gtrA,ibeC,ompA,rpoS,yagV_ecpE,yagW_ecpD,yagX_ecpC,yagY_ecpB,yagZ_ecpA,ykgK_ecpR,
EC18PR-0094-1	PRJNA1177805	SRR31115609	SAMN44452226	3489	A	2018-10	Prawns				cfaA,cfaB,cgsD,cgsE,cgsF,cgsG,csgA,csgB,csgC,entB,entC,entD,entE,entS,espL1,espX5,fepA,fepB,fepC,fepE,fepG,fes,fimB,fimC,fimD,fimE,fimF,fimG,fimH,fimI,gspC,gspD,gspE,gspF,gspG,gspH,gspJ,gspK,ibeC,ompA,rpoS,yagV_ecpE,yagW_ecpD,yagX_ecpC,yagY_ecpB,yagZ_ecpA,ykgK_ecpR,
EC18PR-0094-2	PRJNA1177805	SRR31115608	SAMN44452227	3489	A	2018-10	Prawns				cfaA,cfaB,cgsD,cgsE,cgsF,cgsG,csgA,csgB,csgC,entB,entC,entD,entE,entS,espL1,espX5,fepA,fepB,fepC,fepE,fepG,fes,fimB,fimC,fimD,fimE,fimF,fimG,fimH,fimI,gspC,gspD,gspE,gspF,gspG,gspH,gspI,gspJ,gspK,gspL,ibeC,ompA,yagV_ecpE,yagW_ecpD,yagX_ecpC,yagY_ecpB,yagZ_ecpA,ykgK_ecpR,
EC18PR-0094-3	PRJNA1177805	SRR31115607	SAMN44452228	3489	A	2018-10	Prawns				cfaA,cfaB,cgsD,cgsE,cgsF,cgsG,csgA,csgB,csgC,entB,entC,entD,entE,entS,espL1,espX5,fepA,fepB,fepC,fepD,fepE,fepG,fes,fimB,fimC,fimD,fimE,fimF,fimG,fimH,fimI,gspC,gspD,gspE,gspF,gspG,gspH,gspI,gspJ,gspK,gspL,ibeC,ompA,rpoS,yagV_ecpE,yagW_ecpD,yagX_ecpC,yagY_ecpB,yagZ_ecpA,ykgK_ecpR,
EC18PR-0094-4	PRJNA1177805	SRR31115606	SAMN44452229	3489	A	2018-10	Prawns				cfaA,cfaB,cgsD,cgsE,cgsF,cgsG,csgA,csgB,csgC,entA,entB,entC,entD,entE,entS,espL1,espX5,fepA,fepB,fepC,fepE,fepG,fes,fimB,fimC,fimD,fimE,fimF,fimG,fimH,fimI,gspC,gspD,gspE,gspF,gspG,gspH,gspI,gspJ,gspK,gspL,ibeC,ompA,rpoS,yagV_ecpE,yagW_ecpD,yagX_ecpC,yagY_ecpB,yagZ_ecpA,ykgK_ecpR,
EC18PR-0097-1	PRJNA1177805	SRR31115605	SAMN44452230	10	A	2018-10	Prawns			2,IncY,	cgsD,cgsE,cgsF,cgsG,csgA,csgB,csgC,entA,entB,entC,entD,entE,entS,espX5,fepA,fepB,fepC,fepD,fepE,fepG,fes,fimB,fimC,fimD,fimE,fimF,fimG,fimH,fimI,gspC,gspD,gspE,gspF,gspG,gspH,gspI,gspK,gspL,gtrA,hcp1_tssD1,hcp2_tssD2,ibeC,mrkA,mrkB,mrkC,mrkD,mrkF,ompA,2,tssB,tssF,tssG,tssJ,tssL,yagV_ecpE,yagW_ecpD,yagX_ecpC,yagY_ecpB,yagZ_ecpA,ykgK_ecpR,
EC18PR-0097-2	PRJNA1177805	SRR31115604	SAMN44452231	10	A	2018-10	Prawns			2,IncY,	cgsD,cgsE,cgsF,cgsG,csgA,csgB,csgC,entB,entC,entD,entE,entS,fepA,fepB,fepC,fepD,fepE,fepG,fes,fimB,fimC,fimD,fimE,fimF,fimG,fimH,fimI,gspC,gspD,gspE,gspF,gspG,gspH,gspI,gspK,gspL,gtrA,hcp1_tssD1,hcp2_tssD2,ibeC,mrkA,mrkB,mrkC,mrkD,mrkF,ompA,rpoS,2,tssB,tssF,tssG,tssJ,tssL,yagV_ecpE,yagW_ecpD,yagX_ecpC,yagY_ecpB,yagZ_ecpA,ykgK_ecpR,
EC18PR-0097-3	PRJNA1177805	SRR31115603	SAMN44452232	10	A	2018-10	Prawns			2,IncY,	cgsD,cgsE,cgsF,cgsG,csgA,csgB,csgC,entA,entB,entC,entD,entE,entS,espX5,fdeC,fepA,fepB,fepC,fepD,fepE,fepG,fes,fimB,fimC,fimD,fimE,fimF,fimG,fimH,fimI,gspC,gspD,gspE,gspF,gspG,gspH,gspI,gspK,gspL,gtrA,hcp1_tssD1,hcp2_tssD2,ibeC,mrkA,mrkB,mrkC,mrkD,mrkF,ompA,rpoS,2,tssB,tssF,tssG,tssJ,tssL,yagV_ecpE,yagW_ecpD,yagX_ecpC,yagY_ecpB,yagZ_ecpA,ykgK_ecpR,
EC18PR-0097-4	PRJNA1177805	SRR31115602	SAMN44452233	10	A	2018-10	Prawns			ColRNAI,2,IncY,	cgsD,cgsE,cgsF,cgsG,csgA,csgB,csgC,entA,entB,entC,entD,entE,entS,espX5,fepA,fepC,fepE,fepG,fes,fimB,fimC,fimD,fimE,fimF,fimG,fimH,fimI,gspC,gspD,gspE,gspF,gspG,gspH,gspI,gspK,gspL,gtrA,hcp1_tssD1,hcp2_tssD2,ibeC,mrkA,mrkB,mrkC,mrkD,mrkF,ompA,2,tssB,tssF,tssG,tssJ,tssL,yagV_ecpE,yagW_ecpD,yagX_ecpC,yagY_ecpB,yagZ_ecpA,ykgK_ecpR,
EC18PR-0107-1	PRJNA1177805	SRR31115601	SAMN44452234	156	B1	2018-10	Prawns	blaTEM_1B,tet_B,	gyrA p.S83L,gyrA p.D87N,parC p.S80I,parC p.E84K		cfaA,cfaB,cfaC,cfaD_cfaE,cgsD,cgsE,cgsF,cgsG,csgB,csgC,entB,entC,entD,entE,entS,espX1,espX5,fepA,fepB,fepC,fepE,fepG,fes,fha,fimA,fimB,fimC,fimD,fimE,fimF,fimG,fimH,fimI,gspC,gspD,gspE,gspF,gspG,gspH,gspI,gspK,gspL,hcp1_tssD1,hcp2_tssD2,ibeB,ibeC,ompA,2,tssB,tssF,tssG,tssJ,tssL,yagV_ecpE,yagW_ecpD,yagX_ecpC,yagY_ecpB,yagZ_ecpA,ykgK_ecpR,
EC18PR-0107-2	PRJNA1177805	SRR31115599	SAMN44452235	224	B1	2018-10	Prawns	aadA1,aadA2,cmlA1,dfrA12,sul3,tet_A,	gyrA p.S83L,gyrA p.D87N,parC p.S80I,parE p.S458A	IncFIB_pHCM2,2,IncY,	cfaA,cfaB,cfaC,cfaD_cfaE,cgsD,cgsE,cgsF,cgsG,csgA,csgB,csgC,entA,entB,entC,entD,entE,entS,espX5,fepA,fepB,fepC,fepE,fepG,fes,fimA,fimB,fimC,fimD,fimE,fimF,fimG,fimH,fimI,gspC,gspD,gspE,gspF,gspG,gspH,gspI,gspK,gspL,ibeB,ibeC,ompA,rpoS,yagV_ecpE,yagW_ecpD,yagX_ecpC,yagY_ecpB,yagZ_ecpA,ykgK_ecpR,
EC18PR-0109-1	PRJNA1177805	SRR31115598	SAMN44452236	5523	A	2018-11	Prawns			IncFII_Yp,2,repB_R1701,	cfaA,cfaB,cgsE,cgsF,cgsG,csgA,csgB,csgC,entA,entB,entC,entD,entE,entS,fepA,fepB,fepC,fepD,fepE,fepG,fimG,fimH,ibeC,mrkA,mrkB,mrkC,mrkD,mrkF,ompA,rpoS,yagV_ecpE,yagW_ecpD,yagX_ecpC,yagY_ecpB,yagZ_ecpA,ykgK_ecpR,
EC18PR-0109-2	PRJNA1177805	SRR31115597	SAMN44452237	5523	A	2018-11	Prawns			IncFII_Yp,2,repB_R1701,	cfaA,cfaB,cgsE,cgsF,cgsG,csgA,csgB,csgC,entA,entB,entC,entD,entE,entS,fepA,fepB,fepC,fepE,fepG,fimG,fimH,ibeC,mrkA,mrkB,mrkC,mrkD,mrkF,ompA,yagV_ecpE,yagW_ecpD,yagX_ecpC,yagY_ecpB,yagZ_ecpA,ykgK_ecpR,
EC18PR-0110-1	PRJNA1177805	SRR31115596	SAMN44452238	86	B1	2018-11	Prawns			Col156,Col440II,IncFIB_K,	cfaA,cfaB,cgsD,cgsE,cgsF,cgsG,csgA,csgB,csgC,entB,entC,entD,entE,entS,espX5,fepA,fepB,fepC,fepD,fepE,fepG,fes,fimA,fimB,fimC,fimD,fimE,fimF,fimG,fimH,fimI,gtrA,hcp1_tssD1,ibeB,ibeC,ompA,rpoS,tssB,ykgK_ecpR,
EC18PR-0110-2	PRJNA1177805	SRR31115595	SAMN44452239	86	B1	2018-11	Prawns			Col156,Col440II,IncFIB_K,IncFII_pCoo,2,	cfaA,cfaB,cgsD,cgsE,cgsF,cgsG,csgA,csgB,csgC,entA,entB,entC,entD,entE,entS,espX5,fepA,fepB,fepC,fepD,fepE,fepG,fes,fimA,fimB,fimC,fimD,fimE,fimF,fimG,fimH,fimI,gtrA,hcp1_tssD1,ibeB,ibeC,mrkA,mrkB,mrkC,mrkD,mrkF,ompA,rpoS,tssB,ykgK_ecpR,
EC18PR-0114-1	PRJNA1177805	SRR31115915	SAMN44452240	5523	A	2018-11	Prawns			IncFII_Yp,2,repB_R1701,	cfaA,cfaB,cgsE,cgsF,cgsG,csgA,csgB,csgC,entB,entC,entD,entE,entS,fepA,fepB,fepC,fepD,fepE,fepG,fimG,fimH,ibeC,mrkA,mrkB,mrkC,mrkD,mrkF,ompA,yagV_ecpE,yagW_ecpD,yagX_ecpC,yagY_ecpB,yagZ_ecpA,ykgK_ecpR,
EC18PR-0114-2	PRJNA1177805	SRR31115914	SAMN44452241	5523	A	2018-11	Prawns			IncFII_Yp,repB_R1701,	cfaA,cfaB,cgsE,cgsF,cgsG,csgA,csgB,csgC,entA,entB,entC,entD,entE,entS,fepA,fepB,fepC,fepD,fepE,fepG,fimG,fimH,ibeC,ompA,rpoS,yagV_ecpE,yagW_ecpD,yagX_ecpC,yagY_ecpB,yagZ_ecpA,ykgK_ecpR,
EC18PR-0116-1	PRJNA1177805	SRR31115913	SAMN44452242	101	B1	2018-11	Prawns	aph_3____Ib,aph_6__Id,blaTEM_1B,dfrA14,sul2,tet_A,	gyrA p.S83L	IncFIB_AP001918,IncFII_pSE11,	cfaA,cfaB,cfaC,cfaD_cfaE,cgsD,cgsE,cgsF,cgsG,cnf1,csgA,csgB,csgC,entA,entB,entC,entD,entE,entS,espX1,fepA,fepB,fepC,fepD,fepE,fepG,fes,fimB,fimC,fimD,fimE,fimF,fimG,fimH,fimI,fyuA_psn,gspL,hcp1_tssD1,hlyB,hlyD,ibeB,ibeC,irp1,irp2,iucA,iucB,iucC,iutA,ompA,papB,papC,papD,papE,papF,papI,papJ,papK,papX,rpoS,tssB,yagV_ecpE,yagW_ecpD,yagX_ecpC,yagY_ecpB,yagZ_ecpA,ybtA,ybtE,ybtP,ybtQ,ybtS,ybtT,ybtU,ybtX…
EC18PR-0116-2	PRJNA1177805	SRR31115912	SAMN44452243	101	B1	2018-11	Prawns		gyrA p.S83L	IncFIB_AP001918,	cfaA,cfaB,cfaC,cfaD_cfaE,cgsD,cgsE,cgsF,cgsG,cnf1,csgA,csgB,csgC,entA,entB,entC,entD,entE,entS,espX1,fepA,fepB,fepC,fepD,fepE,fepG,fes,fimB,fimC,fimD,fimE,fimF,fimG,fimH,fimI,fyuA_psn,gspL,hcp1_tssD1,hlyB,hlyD,ibeB,ibeC,irp1,irp2,iucA,iucB,iucC,iutA,ompA,papB,papC,papD,papE,papF,papI,papJ,papK,papX,rpoS,tssB,yagV_ecpE,yagW_ecpD,yagX_ecpC,yagY_ecpB,yagZ_ecpA,ybtA,ybtE,ybtP,ybtQ,ybtS,ybtT,ybtU,ybtX…
EC18PR-0118-1	PRJNA1177805	SRR31115911	SAMN44452244	1079	B1	2018-11	Prawns				cfaA,cfaB,cfaC,cfaD_cfaE,cgsD,cgsE,cgsF,cgsG,csgA,csgB,csgC,entB,entD,entE,entS,espX5,fepA,fepB,fepC,fepD,fepE,fes,fha,fimB,fimC,fimD,fimE,fimF,fimG,fimH,fimI,gspC,gspD,gspE,gspF,gspG,gspH,gspI,gspJ,gspK,gspL,hcp1_tssD1,hcp2_tssD2,ibeB,ibeC,ompA,2,tssB,tssF,tssG,tssJ,tssL,yagV_ecpE,yagW_ecpD,yagX_ecpC,yagY_ecpB,yagZ_ecpA,ykgK_ecpR,
EC18PR-0118-2	PRJNA1177805	SRR31115909	SAMN44452245	1079	B1	2018-11	Prawns				cfaA,cfaB,cfaC,cfaD_cfaE,cgsD,cgsE,cgsF,cgsG,csgA,csgB,csgC,entB,entC,entD,entE,entS,espX5,fepA,fepB,fepC,fepD,fepE,fepG,fes,fha,fimB,fimC,fimD,fimE,fimF,fimG,fimH,fimI,gspC,gspD,gspE,gspF,gspG,gspH,gspI,gspJ,gspK,gspL,hcp1_tssD1,hcp2_tssD2,ibeB,ibeC,ompA,rpoS,2,tssB,tssF,tssG,tssJ,tssL,yagV_ecpE,yagW_ecpD,yagX_ecpC,yagY_ecpB,yagZ_ecpA,ykgK_ecpR,
EC18PR-0119-1	PRJNA1177805	SRR31115908	SAMN44452246	47 Novel	B1	2018-11	Prawns				cfaA,cfaB,cfaC,cfaD_cfaE,cgsD,cgsE,cgsF,cgsG,csgA,csgB,csgC,entA,entB,entC,entD,entE,entS,espX1,espX5,fepA,fepB,fepC,fepD,fepE,fepG,fes,fha,fimA,fimB,fimC,fimD,fimE,fimF,fimG,fimH,fimI,gspC,gspD,gspE,gspF,gspG,gspH,gspI,gspK,gspL,hcp1_tssD1,hcp2_tssD2,ibeC,ompA,tssA,tssB,tssF,tssG,tssJ,tssL,yagV_ecpE,yagW_ecpD,yagX_ecpC,yagY_ecpB,yagZ_ecpA,ykgK_ecpR,
EC18PR-0119-2	PRJNA1177805	SRR31115907	SAMN44452247	47 Novel	B1	2018-11	Prawns				cfaA,cfaB,cfaC,cfaD_cfaE,cgsD,cgsE,cgsF,cgsG,csgA,csgB,csgC,entA,entB,entC,entD,entE,entS,espX1,espX5,fepA,fepB,fepC,fepD,fepE,fepG,fes,fha,fimA,fimB,fimC,fimD,fimE,fimF,fimG,fimH,fimI,gspC,gspD,gspE,gspF,gspG,gspH,gspI,gspK,gspL,hcp1_tssD1,hcp2_tssD2,ibeB,ibeC,ompA,tssA,tssB,tssF,tssG,tssJ,tssL,yagV_ecpE,yagW_ecpD,yagX_ecpC,yagY_ecpB,yagZ_ecpA,ykgK_ecpR,
EC18PR-0123-1	PRJNA1177805	SRR31115906	SAMN44452248	399	A	2018-11	Prawns			Col_pHAD28,IncHI1A_NDM_CIT,IncHI1B_pNDM_CIT,pKPC_CAV1320,	cgsD,cgsE,cgsF,cgsG,csgA,csgB,csgC,entA,entB,entC,entD,entE,entS,espL1,espX5,fepA,fepC,fepD,fepE,fepG,fes,fimB,fimC,fimD,fimE,fimF,fimG,fimH,fimI,ibeB,ibeC,ompA,
EC18PR-0123-2	PRJNA1177805	SRR31115905	SAMN44452249	399	A	2018-11	Prawns			Col_pHAD28,IncHI1A_NDM_CIT,IncHI1B_pNDM_CIT,pKPC_CAV1320,	cgsD,cgsE,cgsF,cgsG,csgA,csgB,csgC,entA,entB,entC,entD,entE,entS,espL1,espX5,fepA,fepB,fepC,fepD,fepE,fepG,fes,fimB,fimC,fimD,fimE,fimF,fimG,fimH,fimI,ibeB,ibeC,ompA,rpoS,
EC18PR-0125-1	PRJNA1177805	SRR31115904	SAMN44452250	357	B2	2018-11	Prawns			IncFIB_AP001918,IncFIB_H89_PhagePlasmid,IncFIC_FII,	cgsD,cgsE,cgsF,cgsG,chuA,chuS,chuT,chuU,chuV,chuW,chuX,chuY,csgA,csgB,csgC,entA,entB,entC,entD,entE,entS,fdeC,fepA,fepB,fepC,fepD,fepE,fepG,fes,fimB,fimC,fimD,fimE,fimF,fimG,fimH,fimI,fyuA_psn,gspC,gspE,gspF,gspG,gspH,gspI,gspJ,gspK,gspL,gtr,gtrA,gtrB,ibeB,ibeC,iroB,iroC,iroD,iroE,iroN,irp1,irp2,kpsC,kpsD,kpsE,kpsF,kpsM,kpsT,kpsU,neuA,neuB,neuC,neuD,neuE,ompA,rpoS,tsh,yagV_ecpE,yagW_ecpD,yagX_ecp…
EC18PR-0125-2	PRJNA1177805	SRR31115903	SAMN44452251	357	B2	2018-11	Prawns			IncFIB_AP001918,IncFIB_H89_PhagePlasmid,IncFIC_FII,	cgsD,cgsE,cgsF,cgsG,chuA,chuS,chuT,chuU,chuV,chuW,chuX,chuY,csgA,csgB,csgC,entA,entB,entC,entD,entE,entS,fdeC,fepA,fepB,fepC,fepD,fepE,fepG,fes,fimB,fimC,fimD,fimE,fimF,fimG,fimH,fimI,fyuA_psn,gspC,gspD,gspE,gspF,gspG,gspH,gspJ,gspK,gspL,gtr,gtrA,gtrB,ibeB,ibeC,iroB,iroC,iroD,iroE,iroN,irp1,irp2,kpsC,kpsD,kpsE,kpsF,kpsM,kpsT,kpsU,neuA,neuB,neuC,neuD,neuE,ompA,rpoS,tsh,yagV_ecpE,yagW_ecpD,yagX_ecp…
EC18PR-0126-1	PRJNA1177805	SRR31115902	SAMN44452252	4162	B1	2018-11	Prawns				cfaA,cfaB,cfaC,cfaD_cfaE,cgsD,cgsE,cgsF,cgsG,csgA,csgB,csgC,entA,entB,entC,entD,entE,entS,espX1,espX5,fepA,fepB,fepC,fepD,fepE,fepG,fes,fimB,fimC,fimD,fimE,fimF,fimG,fimH,fimI,gspC,gspD,gspE,gspF,gspG,gspH,gspI,gspJ,gspK,gspL,hcp1_tssD1,hcp2_tssD2,ibeB,ibeC,KP1_RS17280,ompA,rpoS,tssA,tssB,tssF,tssG,yagV_ecpE,yagW_ecpD,yagX_ecpC,yagY_ecpB,yagZ_ecpA,ykgK_ecpR,
EC18PR-0126-2	PRJNA1177805	SRR31115901	SAMN44452253	1823	A	2018-11	Prawns				cfaA,cfaB,cfaC,cgsD,cgsE,cgsF,cgsG,csgA,csgB,csgC,entB,entC,entD,entE,entS,espX5,fepA,fepC,fepD,fepE,fepG,fes,fimA,fimB,fimC,fimD,fimE,fimF,fimG,fimH,fimI,ibeB,ibeC,ompA,rhs_PAAR,
EC18PR-0131-1	PRJNA1177805	SRR31115900	SAMN44452254	155	B1	2018-11	Prawns	dfrA15,qnrS1,tet_A,		IncFIA_HI1,IncHI1B_pNDM_CIT,IncHI2,IncHI2A,p0111,	cfaA,cfaB,cfaC,cfaD_cfaE,cgsD,cgsE,cgsF,cgsG,csgA,csgB,csgC,entB,entC,entD,entE,entS,espX1,espX5,fepA,fepB,fepC,fepD,fepE,fepG,fes,fimF,fimG,fimH,gspC,gspD,gspE,gspF,gspG,gspH,gspI,gspJ,gspK,gspL,ibeB,ibeC,ompA,rpoS,yagV_ecpE,yagW_ecpD,yagX_ecpC,yagY_ecpB,yagZ_ecpA,ykgK_ecpR,
EC18PR-0131-2	PRJNA1177805	SRR31115898	SAMN44452255	1421	A	2018-11	Prawns			IncR,	cfaA,cfaB,cfaC,cgsD,cgsE,cgsF,cgsG,csgA,csgC,entA,entB,entC,entD,entE,entS,espX1,espX5,fepA,fepB,fepC,fepD,fepE,fepG,fes,fimG,fimH,gndA,gspC,gspD,gspE,gspF,gspG,gspH,gspI,gspJ,gspK,gspL,ibeC,KP1_RS17280,ompA,rpoS,ugd,yagV_ecpE,yagW_ecpD,yagX_ecpC,yagY_ecpB,yagZ_ecpA,ykgK_ecpR,
EC18PR-0132-1	PRJNA1177805	SRR31115897	SAMN44452256	48 Novel	B1	2018-11	Prawns			ColRNAI,IncFII_pCoo,	cfaA,cfaB,cfaC,cfaD_cfaE,cgsD,cgsE,cgsF,cgsG,csgA,csgB,csgC,east1,entA,entB,entC,entD,entE,entS,espX1,espX5,fepA,fepB,fepC,fepD,fepE,fepG,fes,fimF,fimG,fimH,gspC,gspD,gspE,gspF,gspG,gspH,gspI,gspK,gspL,hcp1_tssD1,ibeB,ibeC,ompA,rpoS,yagV_ecpE,yagW_ecpD,yagX_ecpC,yagY_ecpB,yagZ_ecpA,ykgK_ecpR,
EC18PR-0132-2	PRJNA1177805	SRR31115896	SAMN44452257	48 Novel	B1	2018-11	Prawns			ColRNAI,IncFII_pCoo,	cfaA,cfaB,cfaC,cfaD_cfaE,cgsD,cgsE,cgsF,cgsG,csgA,csgB,csgC,east1,entA,entB,entC,entD,entE,entS,espX1,espX5,fepA,fepB,fepC,fepD,fepE,fepG,fes,fimF,fimG,fimH,gspC,gspD,gspE,gspF,gspG,gspH,gspI,gspK,gspL,hcp1_tssD1,ibeB,ibeC,ompA,rpoS,yagV_ecpE,yagW_ecpD,yagX_ecpC,yagY_ecpB,yagZ_ecpA,
EC18PR-0133-1	PRJNA1177805	SRR31115895	SAMN44452258	155	B1	2018-11	Prawns			IncFIB_AP001918,IncFII_pCoo,	cfaA,cfaB,cfaC,cfaD_cfaE,cgsD,cgsE,cgsF,cgsG,csgA,csgB,csgC,east1,entB,entC,entD,entE,entS,espX1,espX5,fepA,fepB,fepC,fepE,fepG,fes,fha,fimB,fimC,fimD,fimE,fimF,fimG,fimH,fimI,gspC,gspD,gspE,gspF,gspG,gspH,gspI,gspJ,gspK,gspL,hcp1_tssD1,hcp2_tssD2,ibeB,ibeC,ompA,2,tssB,tssG,tssJ,tssL,yagV_ecpE,yagW_ecpD,yagX_ecpC,yagY_ecpB,yagZ_ecpA,ykgK_ecpR,
EC18PR-0137-1	PRJNA1177805	SRR31115894	SAMN44452259	4682	B1	2018-11	Prawns				cfaA,cfaB,cfaC,cfaD_cfaE,cgsD,cgsE,cgsF,cgsG,csgB,csgC,entA,entB,entC,entD,entE,entS,espX1,espX5,fepA,fepB,fepC,fepE,fepG,fes,fha,fimA,fimB,fimC,fimD,fimE,fimF,fimG,fimH,fimI,gspC,gspD,gspE,gspF,gspG,gspH,gspI,gspK,gspL,hcp1_tssD1,hcp2_tssD2,ibeB,ibeC,ompA,rpoS,tssA,tssB,tssF,tssG,tssJ,tssL,yagV_ecpE,yagW_ecpD,yagX_ecpC,yagY_ecpB,yagZ_ecpA,ykgK_ecpR,
EC18PR-0137-2	PRJNA1177805	SRR31115893	SAMN44452260	4682	B1	2018-11	Prawns				cfaA,cfaB,cfaC,cfaD_cfaE,cgsD,cgsE,cgsF,cgsG,csgA,csgB,csgC,entA,entB,entC,entD,entE,entS,espX1,espX5,fepA,fepB,fepC,fepE,fepG,fes,fha,fimA,fimB,fimC,fimD,fimE,fimF,fimG,fimH,fimI,gspC,gspD,gspE,gspF,gspG,gspH,gspI,gspK,gspL,hcp1_tssD1,hcp2_tssD2,ibeB,ibeC,ompA,rpoS,tssA,tssB,tssF,tssG,tssJ,tssL,yagV_ecpE,yagW_ecpD,yagX_ecpC,yagY_ecpB,yagZ_ecpA,ykgK_ecpR,
EC18PR-0143-1	PRJNA1177805	SRR31115892	SAMN44452261	49 Novel	E	2018-11	Prawns			IncFIB_H89_PhagePlasmid,	cgsD,cgsE,cgsF,cgsG,chuS,chuW,chuX,chuY,csgA,csgB,csgC,entA,entB,entC,entD,entE,entS,espL1,espR1,espX1,espX2,espX4,espX5,espX6,espY2,espY3,espY4,espY5,fepA,fepB,fepC,fepD,fepE,fepG,fes,fha,fimB,fimC,fimD,fimE,fimF,fimG,fimH,fimI,gspC,gspD,gspE,gspF,gspG,gspH,gspI,gspK,hcp2_tssD2,ibeB,ibeC,ompA,shuA,shuT,shuU,shuV,tssA,tssB,tssF,tssG,tssJ,tssL,yagV_ecpE,yagW_ecpD,yagX_ecpC,yagY_ecpB,yagZ_ecpA,
EC18PR-0143-2	PRJNA1177805	SRR31115891	SAMN44452262	1049	B1	2018-11	Prawns				cfaA,cfaB,cfaC,cfaD_cfaE,cgsD,cgsE,cgsF,cgsG,csgA,csgB,csgC,entB,entC,entD,entE,entS,espX1,espX5,fepA,fepB,fepC,fepE,fepG,fes,fha,fimA,fimB,fimC,fimD,fimE,fimF,fimG,fimH,fimI,gspC,gspD,gspE,gspF,gspG,gspH,gspI,gspJ,gspK,gspL,hcp1_tssD1,hcp2_tssD2,ibeB,ibeC,ompA,rpoS,2,tssB,tssF,tssG,tssJ,tssL,yagV_ecpE,yagW_ecpD,yagX_ecpC,yagY_ecpB,yagZ_ecpA,ykgK_ecpR,
EC18PR-0150-1	PRJNA1177805	SRR31115890	SAMN44452263	1148	B1	2018-11	Prawns			IncFIB_AP001918,IncFII_pCoo,	cfaA,cfaB,cfaC,cfaD_cfaE,cgsD,cgsE,cgsF,cgsG,csgA,csgB,csgC,entA,entB,entC,entD,entE,entS,espX1,espX5,fepA,fepB,fepC,fepD,fepE,fepG,fes,fimA,fimB,fimC,fimD,fimE,fimF,fimG,fimH,fimI,gspC,gspD,gspE,gspF,gspG,gspH,gspI,gspJ,gspK,gspL,ibeB,ibeC,ompA,rpoS,yagV_ecpE,yagW_ecpD,yagX_ecpC,yagY_ecpB,yagZ_ecpA,ykgK_ecpR,
EC18PR-0150-2	PRJNA1177805	SRR31115889	SAMN44452264	1148	B1	2018-11	Prawns			IncFIB_AP001918,IncFII_pCoo,	cfaA,cfaB,cfaC,cfaD_cfaE,cgsD,cgsE,cgsF,cgsG,csgA,csgB,csgC,entA,entB,entC,entD,entE,entS,espX1,espX5,fepA,fepB,fepC,fepD,fepE,fepG,fes,fimA,fimB,fimC,fimE,fimF,fimG,fimH,fimI,gspC,gspD,gspE,gspF,gspG,gspH,gspI,gspJ,gspK,gspL,ibeB,ibeC,ompA,rpoS,yagV_ecpE,yagW_ecpD,yagX_ecpC,yagY_ecpB,yagZ_ecpA,ykgK_ecpR,
EC18PR-0151-1	PRJNA1177805	SRR31115886	SAMN44452265	155	B1	2018-11	Prawns	aph_3____Ib,aph_6__Id,blaTEM_1B,dfrA14,floR,qnrS1,sul2,tet_A,		Col_pHAD28,Col8282,ColRNAI,IncFIB_AP001918,IncFII_pSE11,IncI1_I_Alpha,p0111,	cfaA,cfaB,cfaC,cfaD_cfaE,cgsD,cgsE,cgsF,cgsG,csgA,csgB,csgC,east1,entA,entB,entC,entD,entE,entS,espX1,espX5,fepA,fepB,fepC,fepD,fepE,fepG,fes,fha,fimA,fimB,fimC,fimD,fimE,fimF,fimG,fimH,fimI,gspC,gspD,gspE,gspF,gspG,gspH,gspI,gspJ,gspK,gspL,hcp1_tssD1,hcp2_tssD2,ibeB,ibeC,ompA,rpoS,2,tssB,tssF,tssG,tssJ,tssL,yagV_ecpE,yagW_ecpD,yagX_ecpC,yagY_ecpB,yagZ_ecpA,ykgK_ecpR,
EC18PR-0151-2	PRJNA1177805	SRR31115885	SAMN44452266	448	B1	2018-11	Prawns				cfaA,cfaB,cfaC,cfaD_cfaE,cgsD,cgsE,cgsF,cgsG,csgA,csgB,csgC,entA,entB,entC,entD,entE,entS,espX1,espX5,fepA,fepB,fepC,fepD,fepE,fepG,fes,fha,fimB,fimC,fimD,fimE,fimF,fimG,fimH,fimI,gspC,gspD,gspE,gspF,gspG,gspH,gspI,gspK,gspL,hcp1_tssD1,hcp2_tssD2,ibeB,ibeC,ompA,rpoS,2,tssB,tssF,tssG,tssJ,tssL,vgrG_tssI,yagV_ecpE,yagW_ecpD,yagX_ecpC,yagY_ecpB,yagZ_ecpA,ykgK_ecpR,
EC18PR-0154-1	PRJNA1177805	SRR31115884	SAMN44452267	1434	A	2018-12	Prawns			IncY,	cfaA,cfaB,cfaC,cgsD,cgsE,cgsF,cgsG,csgA,csgB,csgC,entB,entC,entD,entE,entS,espX5,fepA,fepB,fepC,fepG,fes,fha,fimB,fimC,fimD,fimE,fimF,fimG,fimH,fimI,gspC,gspD,gspE,gspF,gspG,gspH,gspI,gspK,gspL,hcp1_tssD1,ibeC,mrkA,mrkB,mrkC,mrkD,mrkF,mrkI,mrkJ,ompA,tssA,tssJ,tssL,yagV_ecpE,yagW_ecpD,yagX_ecpC,yagY_ecpB,yagZ_ecpA,ykgK_ecpR,
EC18PR-0154-2	PRJNA1177805	SRR31115322	SAMN44452268	1434	A	2018-12	Prawns			IncY,	cfaA,cfaB,cfaC,cgsD,cgsE,cgsF,cgsG,csgA,csgB,csgC,entA,entB,entC,entD,entE,entS,espX5,fepA,fepB,fepC,fepD,fepG,fes,fha,fimB,fimC,fimD,fimE,fimF,fimG,fimH,fimI,gspC,gspD,gspE,gspF,gspG,gspH,gspI,gspK,gspL,hcp1_tssD1,ibeC,mrkA,mrkB,mrkC,mrkD,mrkF,mrkI,mrkJ,ompA,tssA,tssJ,tssL,yagV_ecpE,yagW_ecpD,yagX_ecpC,yagY_ecpB,yagZ_ecpA,ykgK_ecpR,
EC18PR-0157-1	PRJNA1177805	SRR31115321	SAMN44452269	1434	A	2018-12	Prawns			IncY,	cfaB,cfaC,cgsD,cgsE,cgsF,cgsG,csgA,csgB,csgC,entB,entC,entD,entE,entS,espX5,fepA,fepB,fepC,fepD,fepG,fes,fha,fimB,fimC,fimD,fimE,fimF,fimG,fimH,fimI,gspC,gspD,gspE,gspF,gspG,gspH,gspI,gspK,gspL,hcp1_tssD1,ibeC,mrkA,mrkB,mrkC,mrkD,mrkF,mrkI,mrkJ,ompA,rpoS,tssA,tssJ,tssL,yagV_ecpE,yagW_ecpD,yagX_ecpC,yagY_ecpB,yagZ_ecpA,ykgK_ecpR,
EC18PR-0157-2	PRJNA1177805	SRR31115320	SAMN44452270	1434	A	2018-12	Prawns			IncY,	cfaA,cfaB,cfaC,cgsD,cgsE,cgsF,cgsG,csgA,csgB,csgC,entB,entC,entD,entE,entS,espX5,fepA,fepB,fepC,fepD,fepG,fes,fha,fimB,fimC,fimD,fimE,fimF,fimG,fimH,fimI,gspC,gspD,gspE,gspF,gspG,gspH,gspI,gspK,gspL,hcp1_tssD1,ibeC,mrkA,mrkB,mrkC,mrkD,mrkF,mrkI,mrkJ,ompA,rpoS,tssA,tssJ,tssL,yagV_ecpE,yagW_ecpD,yagX_ecpC,yagY_ecpB,yagZ_ecpA,ykgK_ecpR,
EC18PR-0160-1	PRJNA1177805	SRR31115319	SAMN44452271	50 Novel	A	2018-12	Prawns			Col_pHAD28,ColRNAI,IncFII,	cgsD,cgsE,cgsF,cgsG,csgA,csgB,csgC,east1,entA,entB,entC,entD,entE,entS,fepA,fepB,fepC,fepD,fepE,fepG,fes,fha,fimB,fimC,fimD,fimE,fimF,fimG,fimH,fimI,gspC,gspD,gspF,gspG,gspH,gspJ,gspK,hcp1_tssD1,ibeC,kpsC,kpsD,kpsE,kpsF,kpsM,kpsU,ompA,tssA,tssF,tssG,tssJ,yagV_ecpE,yagW_ecpD,yagX_ecpC,yagY_ecpB,yagZ_ecpA,ykgK_ecpR,
EC18PR-0160-2	PRJNA1177805	SRR31115318	SAMN44452272	50 Novel	A	2018-12	Prawns		23S r.754G>A	Col_pHAD28,ColRNAI,IncFII,	cgsD,cgsE,cgsF,cgsG,csgA,csgB,csgC,east1,entA,entB,entC,entD,entE,entS,fepA,fepB,fepC,fepD,fepE,fepG,fes,fha,fimB,fimC,fimD,fimE,fimF,fimG,fimH,fimI,gspC,gspD,gspE,gspF,gspG,gspH,gspI,gspJ,gspK,gspL,hcp1_tssD1,ibeC,kpsC,kpsD,kpsE,kpsF,kpsM,kpsU,ompA,rpoS,tssA,tssF,tssG,tssJ,yagV_ecpE,yagW_ecpD,yagX_ecpC,yagY_ecpB,yagZ_ecpA,ykgK_ecpR,
EC18PR-0163-1	PRJNA1177805	SRR31115317	SAMN44452273	10	A	2018-12	Prawns				cgsD,cgsE,cgsF,cgsG,csgA,csgB,csgC,entA,entB,entC,entD,entE,entS,espL4,espX5,fepA,fepB,fepC,fepD,fepE,fepG,fes,fimB,fimC,fimD,fimE,fimF,fimG,fimH,hcp1_tssD1,ibeC,ompA,rpoS,tssA,
EC18PR-0163-2	PRJNA1177805	SRR31115316	SAMN44452274	10	A	2018-12	Prawns				cgsD,cgsE,cgsF,cgsG,csgA,csgB,csgC,entA,entB,entC,entD,entE,entS,espL4,espX5,espY1,fepA,fepB,fepC,fepD,fepE,fepG,fes,fimB,fimC,fimD,fimE,fimF,fimG,fimH,hcp1_tssD1,ibeC,ompA,rpoS,tssA,
EC18PR-0164-1	PRJNA1177805	SRR31115314	SAMN44452275	215	A	2018-12	Prawns			IncFIA_HI1,IncFIB_K,	cgsD,cgsE,cgsF,cgsG,csgA,csgB,csgC,entB,entC,entD,entE,entS,espX5,fepA,fepB,fepC,fepD,fepE,fepG,fes,fimB,fimC,fimD,fimE,fimF,fimG,fimH,fimI,gtrA,gtrB,hcp1_tssD1,ibeB,ibeC,mrkA,mrkB,mrkC,mrkF,ompA,rpoS,tssA,yagV_ecpE,yagW_ecpD,yagX_ecpC,yagY_ecpB,yagZ_ecpA,ykgK_ecpR,
EC18PR-0164-2	PRJNA1177805	SRR31115313	SAMN44452276	215	A	2018-12	Prawns			IncFIA_HI1,IncFIB_K,	cgsD,cgsE,cgsF,cgsG,csgA,csgB,csgC,entB,entC,entD,entE,entS,espX5,fepA,fepB,fepC,fepD,fepE,fepG,fes,fimB,fimC,fimD,fimE,fimF,fimG,fimH,fimI,gtrA,gtrB,hcp1_tssD1,ibeB,ibeC,mrkA,mrkB,mrkC,mrkF,ompA,rpoS,tssA,yagV_ecpE,yagW_ecpD,yagX_ecpC,yagY_ecpB,yagZ_ecpA,ykgK_ecpR,
EC18PR-0166-1	PRJNA1177805	SRR31115312	SAMN44452277	10	A	2018-12	Prawns			2,IncY,	cgsD,cgsE,cgsF,cgsG,csgA,csgB,csgC,entB,entC,entD,entE,entS,espX5,fepA,fepB,fepC,fepD,fepE,fepG,fes,fimB,fimC,fimD,fimE,fimF,fimG,fimH,fimI,gspC,gspD,gspE,gspF,gspG,gspH,gspI,gspK,gspL,gtrA,hcp1_tssD1,hcp2_tssD2,ibeC,mrkA,mrkB,mrkC,mrkD,mrkF,ompA,rpoS,2,tssB,tssF,tssG,tssJ,tssL,yagV_ecpE,yagW_ecpD,yagX_ecpC,yagY_ecpB,yagZ_ecpA,ykgK_ecpR,
EC18PR-0166-2	PRJNA1177805	SRR31115311	SAMN44452278	10	A	2018-12	Prawns			ColRNAI,IncX1,IncY,	cgsD,cgsE,cgsF,cgsG,csgA,csgB,csgC,entB,entC,entD,entE,entS,espX5,fepA,fepB,fepD,fepE,fepG,fes,fimB,fimC,fimD,fimE,fimF,fimG,fimH,fimI,gspC,gspD,gspE,gspF,gspG,gspH,gspI,gspK,gspL,gtrA,hcp1_tssD1,hcp2_tssD2,ibeC,mrkA,mrkB,mrkC,mrkD,mrkF,ompA,rpoS,2,tssB,tssF,tssG,tssJ,tssL,yagV_ecpE,yagW_ecpD,yagX_ecpC,yagY_ecpB,yagZ_ecpA,ykgK_ecpR,
EC18PR-0170-1	PRJNA1177805	SRR31115310	SAMN44452279	399	A	2018-12	Prawns			ColRNAI,IncFIA_pBK30683,IncFIB_K,2,	cgsD,cgsE,cgsF,cgsG,csgA,csgB,csgC,entA,entB,entC,entD,entE,entS,espL1,espX5,fepA,fepB,fepC,fepD,fepE,fepG,fes,ibeB,ibeC,mrkB,mrkC,mrkD,mrkF,ompA,rpoS,
EC18PR-0170-2	PRJNA1177805	SRR31115309	SAMN44452280	399	A	2018-12	Prawns			IncFIA_pBK30683,IncFIB_K,2,	cgsD,cgsE,cgsF,cgsG,csgA,csgB,csgC,entB,entC,entD,entE,entS,espL1,espX5,fepA,fepB,fepC,fepE,fepG,fes,ibeB,ibeC,mrkA,mrkB,mrkC,mrkD,mrkF,ompA,
EC18PR-0172-1	PRJNA1177805	SRR31115308	SAMN44452281	409	A	2018-12	Prawns	sul1,tet_B,		Col_pHAD28,2,repB_R1701,	cgsD,cgsE,cgsF,cgsG,csgA,csgB,csgC,entA,entB,entC,entD,entE,entS,espX5,fepA,fepB,fepC,fepD,fepE,fepG,fes,gspD,gspE,gspF,gspG,gspH,gspI,gspJ,gspK,gspL,hcp1_tssD1,hcp2_tssD2,ibeC,mrkA,mrkB,mrkC,mrkD,mrkF,ompA,rpoS,tssA,tssB,
EC18PR-0172-2	PRJNA1177805	SRR31115307	SAMN44452282	409	A	2018-12	Prawns	sul1,tet_B,		Col_pHAD28,2,repB_R1701,	cgsD,cgsE,cgsF,cgsG,csgA,csgB,csgC,entA,entB,entC,entD,entE,entS,espX5,fepA,fepB,fepC,fepD,fepE,fepG,fes,gspD,gspE,gspF,gspG,gspH,gspI,gspJ,gspK,gspL,hcp1_tssD1,hcp2_tssD2,ibeC,mrkA,mrkB,mrkC,mrkD,mrkF,ompA,rpoS,tssA,tssB,
EC18PR-0173-1	PRJNA1177805	SRR31115306	SAMN44452283	155	B1	2018-12	Prawns		gyrA p.S83A	ColRNAI,IncFIB_AP001918,IncFII,	cfaA,cfaB,cfaC,cfaD_cfaE,cgsD,cgsE,cgsF,cgsG,csgA,csgB,csgC,entB,entC,entD,entE,entS,espX1,espX5,fepA,fepB,fepC,fepE,fepG,fes,fha,fimA,fimB,fimC,fimE,fimF,fimG,fimH,fimI,gspC,gspG,gspH,gspI,gspJ,gspK,gspL,hcp1_tssD1,hcp2_tssD2,ibeB,ibeC,ompA,rpoS,2,tssB,tssJ,tssL,
EC18PR-0173-2	PRJNA1177805	SRR31115305	SAMN44452284	155	B1	2018-12	Prawns		gyrA p.S83A	ColRNAI,IncFIB_AP001918,IncFII,	cfaA,cfaB,cfaC,cfaD_cfaE,cgsD,cgsE,cgsF,cgsG,csgA,csgB,csgC,entA,entB,entC,entD,entE,entS,espX1,espX5,fepA,fepB,fepC,fepD,fepE,fepG,fes,fha,fimA,fimB,fimC,fimD,fimE,fimF,fimG,fimH,fimI,gspC,gspE,gspG,gspH,gspI,gspJ,gspK,gspL,hcp1_tssD1,hcp2_tssD2,ibeB,ibeC,ompA,rpoS,2,tssB,tssJ,tssL,
EC18PR-0174-1	PRJNA1177805	SRR31115303	SAMN44452285	155	B1	2018-12	Prawns		gyrA p.S83A	IncFIB_H89_PhagePlasmid,	cfaA,cfaB,cfaC,cfaD_cfaE,cgsD,cgsE,cgsF,cgsG,csgA,csgB,csgC,entB,entC,entD,entE,entS,espX1,espX5,fepA,fepB,fepC,fepD,fepE,fepG,fes,fimB,fimC,fimD,fimE,fimF,fimG,fimH,fimI,galF,gndA,gspC,gspD,gspE,gspF,gspG,gspH,gspI,gspJ,gspK,gspL,ibeB,ibeC,KP1_RS17280,ompA,rpoS,ugd,yagV_ecpE,yagW_ecpD,yagX_ecpC,yagY_ecpB,yagZ_ecpA,ykgK_ecpR,
EC18PR-0174-2	PRJNA1177805	SRR31115302	SAMN44452286	1246	B1	2018-12	Prawns	dfrA14,qnrS1,sul2,tet_A,		Col_MG828,IncFIB_AP001918,IncFII,	cfaA,cfaB,cfaC,cfaD_cfaE,cgsD,cgsE,cgsF,cgsG,csgA,csgB,csgC,entA,entB,entC,entD,entE,entS,espL1,espX5,fepA,fepB,fepC,fepE,fepG,fes,fha,fimA,fimB,fimC,fimD,fimE,fimF,fimG,fimH,fimI,gspC,gspD,gspE,gspF,gspG,gspH,gspI,gspK,gspL,hcp1_tssD1,hcp2_tssD2,ibeB,ibeC,ompA,rpoS,2,tssB,tssF,tssG,tssJ,tssL,yagV_ecpE,yagW_ecpD,yagX_ecpC,yagY_ecpB,yagZ_ecpA,ykgK_ecpR,
EC18PR-0175-1	PRJNA1177805	SRR31115301	SAMN44452287	8262	D	2018-12	Prawns				cgsD,cgsE,cgsF,cgsG,chuS,chuU,chuW,chuX,chuY,csgA,csgB,csgC,entA,entB,entC,entD,entE,entS,espL1,espR1,espX1,espX2,espX4,espX5,espX6,espY1,espY2,espY3,fepA,fepB,fepC,fepD,fepE,fepG,fes,fha,fimA,fimB,fimC,fimD,fimE,fimF,fimG,fimH,fimI,gspC,gspD,gspE,gspF,gspG,gspH,gspI,gspK,gspL,hcp2_tssD2,ibeB,ibeC,ompA,shuA,shuT,shuV,tssA,tssB,tssF,tssG,tssJ,tssL,vgrG_tssI,yagV_ecpE,yagW_ecpD,yagX_ecpC,yagY_ecpB,…
EC18PR-0175-2	PRJNA1177805	SRR31115300	SAMN44452288	3232	B1	2018-12	Prawns			IncFIB_AP001918,IncFII_pSE11,	cfaA,cfaB,cfaC,cfaD_cfaE,cgsD,cgsE,cgsF,cgsG,csgA,csgB,csgC,entB,entC,entD,entE,entS,espL1,espX1,espX5,fepA,fepB,fepC,fepD,fepE,fepG,fes,fimA,fimB,fimC,fimD,fimE,fimF,fimG,fimH,fimI,gspC,gspD,gspE,gspF,gspG,gspH,gspI,gspK,ibeB,ibeC,ompA,yagV_ecpE,yagW_ecpD,yagX_ecpC,yagY_ecpB,yagZ_ecpA,ykgK_ecpR,
EC18PR-0177-1	PRJNA1177805	SRR31115299	SAMN44452289	2521	B1	2018-12	Prawns			Col_pHAD28,IncFIA,IncFIA_pBK30683,IncFIB_AP001918,IncFII,	cfaA,cfaB,cfaC,cfaD_cfaE,cgsD,cgsE,cgsF,cgsG,csgA,csgB,csgC,east1,entA,entB,entC,entD,entE,entS,espX5,fepA,fepB,fepC,fepE,fepG,fes,fha,fimC,fimD,fimF,fimG,fimH,fimI,gspC,gspD,gspE,gspF,gspG,gspH,gspI,gspK,gspL,hcp1_tssD1,hcp2_tssD2,ibeB,ibeC,ompA,rpoS,2,tssB,tssF,tssG,tssJ,tssL,yagV_ecpE,yagW_ecpD,yagX_ecpC,yagY_ecpB,yagZ_ecpA,ykgK_ecpR,
EC18PR-0177-2	PRJNA1177805	SRR31115298	SAMN44452290	51 Novel	A	2018-12	Prawns			IncFIB_K,IncFII,	cfaB,cfaC,cgsD,cgsE,cgsF,cgsG,csgA,csgB,csgC,entB,entC,entD,entE,entS,fepA,fepB,fepC,fepD,fepE,fepG,fes,fimB,fimC,fimD,fimE,fimF,fimG,fimH,fimI,gspC,gspD,gspE,gspF,gspG,gspH,gspI,gspK,gspL,ibeC,ompA,rpoS,
EC18PR-0178-1	PRJNA1177805	SRR31115297	SAMN44452291	4221	E	2018-12	Prawns		parE p.I355T	IncFIA,IncFIA_pBK30683,IncFIB_AP001918,IncFII,	cfaA,cfaC,cgsD,cgsE,cgsF,cgsG,chuA,chuS,chuU,chuW,chuX,chuY,csgA,csgB,csgC,entB,entC,entD,entE,entS,espL1,espL4,espR3,espX1,espX5,espY2,fepA,fepB,fepC,fepD,fepE,fepG,fes,fimB,fimC,fimD,fimE,fimF,fimG,fimH,fimI,gspC,gspD,gspE,gspF,gspG,gspH,gspI,gspJ,gspK,gspL,ibeB,ibeC,ompA,shuT,shuV,yagV_ecpE,yagW_ecpD,yagX_ecpC,yagY_ecpB,yagZ_ecpA,ykgK_ecpR,
EC18PR-0178-2	PRJNA1177805	SRR31115296	SAMN44452292	4221	E	2018-12	Prawns		parE p.I355T	IncFIA,IncFIA_pBK30683,IncFIB_AP001918,IncFII,	cdtB,cdtC,cfaA,cfaB,cfaC,cgsD,cgsE,cgsF,cgsG,chuA,chuS,chuU,chuW,chuX,chuY,csgA,csgB,csgC,entB,entC,entD,entE,entS,espL1,espL4,espR3,espX1,espX5,espY4,fepA,fepB,fepC,fepD,fepE,fepG,fes,fimB,fimC,fimD,fimE,fimF,fimG,fimH,fimI,gspC,gspD,gspE,gspF,gspG,gspH,gspI,gspJ,gspK,gspL,ibeB,ibeC,ompA,rpoS,shuT,shuV,yagV_ecpE,yagW_ecpD,yagX_ecpC,yagY_ecpB,yagZ_ecpA,ykgK_ecpR,
EC18PR-0179-1	PRJNA1177805	SRR31115295	SAMN44452293	48	A	2018-12	Prawns			p0111,	cgsD,cgsE,cgsF,cgsG,csgA,csgB,csgC,entA,entB,entC,entD,entE,entS,espL4,espX4,espX5,fepA,fepB,fepC,fepD,fepE,fepG,fes,fimC,fimD,fimF,fimG,fimH,fimI,gspC,gspD,gspE,gspF,gspG,gspH,gspI,gspK,gspL,ibeC,ompA,rpoS,yagV_ecpE,yagW_ecpD,yagX_ecpC,yagY_ecpB,yagZ_ecpA,ykgK_ecpR,
EC18PR-0179-2	PRJNA1177805	SRR31115294	SAMN44452294	48	A	2018-12	Prawns	blaTEM_1B,tet_A,		IncI1_I_Alpha,p0111,	cgsD,cgsE,cgsF,cgsG,csgA,csgB,csgC,entA,entB,entC,entD,entE,entS,espX4,fepA,fepB,fepC,fepD,fepE,fepG,fes,fimF,fimG,fimH,gspC,gspD,gspE,gspF,gspG,gspH,gspI,gspK,ibeC,ompA,rpoS,yagV_ecpE,yagW_ecpD,yagX_ecpC,yagY_ecpB,yagZ_ecpA,ykgK_ecpR,
EC18PR-0183-1	PRJNA1177805	SRR31115292	SAMN44452295	46	A	2019-01	Prawns	aadA1,aadA2b,aph_3____Ib,aph_6__Id,blaTEM_1A,cmlA1,dfrA12,floR,qnrS1,sul2,sul3,		IncFIA_HI1,IncFIB_K,	cfaA,cfaB,cfaC,cgsD,cgsE,cgsF,cgsG,csgA,csgB,csgC,east1,entA,entB,entC,entD,entE,entS,espX5,fepA,fepB,fepC,fepD,fepG,fes,fimF,fimG,fimH,galF,gndA,gspH,gspI,gspJ,gspK,gspL,ibeC,KP1_RS17280,ompA,rpoS,ugd,yagV_ecpE,yagW_ecpD,yagX_ecpC,yagY_ecpB,yagZ_ecpA,ykgK_ecpR,
EC18PR-0183-2	PRJNA1177805	SRR31115291	SAMN44452296	52 Novel	A	2019-01	Prawns	blaCTX_M_55,blaTEM_1B,mph_A,qnrS13,tet_A,		Col_pHAD28,IncHI1B_pNDM_CIT,IncX2,p0111,	cgsD,cgsE,cgsF,cgsG,csgA,csgB,csgC,entB,entC,entD,entE,entS,espL4,espX5,fepA,fepB,fepC,fepD,fepE,fepG,fes,fimC,fimD,fimF,fimG,fimH,fimI,gspC,gspD,gspE,gspF,gspG,gspH,gspI,gspK,gspL,hcp1_tssD1,ibeC,ompA,rpoS,tssA,
EC18PR-0184-1	PRJNA1177805	SRR31115514	SAMN44452297	3863	B1	2019-01	Prawns				cfaA,cfaB,cfaC,cfaD_cfaE,cgsD,cgsE,cgsF,cgsG,csgA,csgB,csgC,entA,entB,entC,entD,entE,entS,espX1,espX5,fepA,fepB,fepC,fepD,fepE,fepG,fes,fha,fimA,fimB,fimC,fimD,fimE,fimF,fimG,fimH,fimI,gspL,hcp1_tssD1,hcp2_tssD2,ibeB,ibeC,ompA,rpoS,tssA,tssB,tssF,tssJ,vgrG_tssI,
EC18PR-0184-2	PRJNA1177805	SRR31115513	SAMN44452298	3863	B1	2019-01	Prawns				cfaA,cfaB,cfaC,cfaD_cfaE,cgsD,cgsE,cgsF,cgsG,csgA,csgB,csgC,entA,entB,entC,entE,entS,espX1,espX5,fepA,fepB,fepC,fepD,fepE,fepG,fes,fha,fimB,fimC,fimD,fimE,fimF,fimG,fimH,fimI,gspL,hcp1_tssD1,hcp2_tssD2,ibeB,ibeC,ompA,rpoS,tssA,tssB,tssF,tssG,tssJ,
EC18PR-0189-1	PRJNA1177805	SRR31115512	SAMN44452299	197	A	2019-01	Prawns	qnrS1,		Col156,IncHI1A,IncHI1B_R27,repB_R1701,	cfaA,cfaB,cfaC,cgsD,cgsE,cgsF,cgsG,csgA,csgB,csgC,entB,entC,entD,entE,entF,entS,espX1,fdeC,fepA,fepB,fepC,fepD,fepG,fes,fimA,fimB,fimC,fimD,fimE,fimF,fimG,fimH,fimI,gspH,gspI,gspK,gspL,ibeC,mrkA,mrkB,mrkC,mrkD,mrkF,ompA,rpoS,yagV_ecpE,yagX_ecpC,yagY_ecpB,yagZ_ecpA,ykgK_ecpR,
EC18PR-0189-2	PRJNA1177805	SRR31115511	SAMN44452300	197	A	2019-01	Prawns	qnrS1,		Col156,IncHI1A,IncHI1B_R27,repB_R1701,	cfaA,cfaB,cfaC,cgsD,cgsE,cgsF,cgsG,csgA,csgB,csgC,entA,entB,entC,entD,entE,entF,entS,espX1,fdeC,fepA,fepB,fepC,fepD,fepG,fes,fimA,fimB,fimC,fimD,fimE,fimF,fimG,fimH,fimI,gspH,gspI,gspK,gspL,ibeC,mrkA,mrkB,mrkC,mrkD,mrkF,ompA,rpoS,yagV_ecpE,yagX_ecpC,yagY_ecpB,yagZ_ecpA,ykgK_ecpR,
EC18PR-0189-3	PRJNA1177805	SRR31115510	SAMN44452301	197	A	2019-01	Prawns	qnrS1,		Col156,IncHI1A,IncHI1B_R27,repB_R1701,	cfaA,cfaB,cfaC,cgsD,cgsE,cgsF,cgsG,csgA,csgB,csgC,entA,entB,entC,entD,entE,entF,entS,espX1,fepA,fepB,fepC,fepD,fepG,fes,fimA,fimB,fimC,fimD,fimE,fimF,fimG,fimH,fimI,gspH,gspI,gspK,ibeC,mrkA,mrkB,mrkC,mrkD,mrkF,ompA,rpoS,yagV_ecpE,yagX_ecpC,yagY_ecpB,yagZ_ecpA,ykgK_ecpR,
EC18PR-0189-4	PRJNA1177805	SRR31115509	SAMN44452302	197	A	2019-01	Prawns	qnrS1,		Col156,IncHI1A,IncHI1B_R27,repB_R1701,	cfaA,cfaB,cfaC,cgsD,cgsE,cgsF,cgsG,csgA,csgB,csgC,entA,entB,entC,entD,entE,entS,espX1,fepA,fepB,fepC,fepD,fepG,fes,fimB,fimC,fimD,fimE,fimF,fimG,fimH,fimI,gspH,gspI,gspK,gspL,ibeC,mrkA,mrkB,mrkC,mrkD,mrkF,ompA,rpoS,yagV_ecpE,yagX_ecpC,yagY_ecpB,yagZ_ecpA,ykgK_ecpR,
EC18PR-0190-1	PRJNA1177805	SRR31115508	SAMN44452303	939	A	2019-01	Prawns			IncFIA,IncFIA_pBK30683,IncFIB_AP001918,IncFII_pHN7A8,	cfaA,cfaB,cfaC,cfaD_cfaE,cgsD,cgsE,cgsF,cgsG,csgA,csgB,csgC,east1,entA,entB,entC,entD,entE,entS,espX5,fepA,fepC,fepD,fepE,fepG,fes,fimA,fimB,fimC,fimD,fimE,fimF,fimG,fimH,fimI,gspC,gspD,gspE,gspF,gspG,gspH,gspI,gspK,gspL,ibeB,ibeC,ompA,rpoS,yagV_ecpE,yagW_ecpD,yagX_ecpC,yagY_ecpB,yagZ_ecpA,ykgK_ecpR,
EC18PR-0190-2	PRJNA1177805	SRR31115507	SAMN44452304	939	A	2019-01	Prawns			IncFIA,IncFIA_pBK30683,IncFIB_AP001918,IncFII_pHN7A8,	cfaA,cfaB,cfaC,cfaD_cfaE,cgsD,cgsE,cgsF,cgsG,csgA,csgB,csgC,east1,entA,entB,entC,entD,entE,entS,espX5,fepA,fepB,fepC,fepD,fepE,fepG,fes,fimA,fimB,fimC,fimD,fimE,fimF,fimG,fimH,fimI,gspC,gspD,gspE,gspF,gspG,gspH,gspI,gspK,gspL,ibeB,ibeC,ompA,rpoS,yagV_ecpE,yagW_ecpD,yagX_ecpC,yagY_ecpB,yagZ_ecpA,ykgK_ecpR,
EC18PR-0190-3	PRJNA1177805	SRR31115505	SAMN44452305	939	A	2019-01	Prawns			IncFIA,IncFIA_pBK30683,IncFIB_AP001918,IncFII_pHN7A8,	cfaA,cfaB,cfaC,cfaD_cfaE,cgsD,cgsE,cgsF,cgsG,csgA,csgB,csgC,east1,entA,entB,entC,entE,entS,espX5,fepA,fepB,fepC,fepE,fes,fimA,fimB,fimC,fimD,fimE,fimF,fimG,fimH,fimI,gspC,gspD,gspF,gspG,gspH,gspK,gspL,ibeB,ibeC,ompA,yagV_ecpE,yagW_ecpD,yagX_ecpC,yagY_ecpB,yagZ_ecpA,ykgK_ecpR,
EC18PR-0190-4	PRJNA1177805	SRR31115504	SAMN44452306	2825	B1	2019-01	Prawns	aadA1,aadA2b,cmlA1,dfrA12,sul3,tet_A,			cfaA,cfaB,cfaC,cfaD_cfaE,cgsD,cgsE,cgsF,cgsG,csgA,csgB,csgC,entA,entB,entC,entE,entS,espX1,espX5,fepA,fepB,fepC,fepE,fepG,fes,fha,fimB,fimC,fimD,fimE,fimF,fimG,fimH,fimI,gspC,gspD,gspE,gspF,gspG,gspH,gspI,gspK,gspL,hcp1_tssD1,hcp2_tssD2,ibeB,ibeC,ompA,rpoS,tssA,tssB,tssF,tssG,tssJ,tssL,vgrG_tssI,yagV_ecpE,yagW_ecpD,yagX_ecpC,yagY_ecpB,yagZ_ecpA,ykgK_ecpR,
EC18PR-0191-1	PRJNA1177805	SRR31115503	SAMN44452307	10	A	2019-01	Prawns	aadA5,dfrA17,sul2,tet_A,		IncFIA_pBK30683,IncFIB_K,	cgsD,cgsE,cgsF,cgsG,csgA,csgB,csgC,entA,entB,entC,entD,entS,espL4,espX4,espX5,espY1,fepA,fepB,fepC,fepD,fepE,fepG,fes,fimB,fimC,fimD,fimE,fimF,fimG,fimH,hcp1_tssD1,ibeC,ompA,rpoS,tssA,
EC18PR-0191-2	PRJNA1177805	SRR31115502	SAMN44452308	10	A	2019-01	Prawns	aadA5,dfrA17,sul2,tet_A,		IncFIA_pBK30683,IncFIB_K,	cgsD,cgsE,cgsF,cgsG,csgA,csgB,csgC,entA,entB,entC,entD,entE,entS,espL4,espX4,espX5,fepA,fepB,fepC,fepE,fepG,fes,fimB,fimC,fimD,fimE,fimF,fimG,fimH,hcp1_tssD1,ibeC,ompA,tssA,
EC18PR-0191-3	PRJNA1177805	SRR31115501	SAMN44452309	10	A	2019-01	Prawns				cgsD,cgsE,cgsF,cgsG,csgA,csgB,csgC,entA,entB,entC,entD,entE,entS,espL4,espX4,espX5,espY1,fepA,fepB,fepC,fepE,fepG,fes,fimB,fimC,fimD,fimE,fimF,fimG,fimH,hcp1_tssD1,ibeC,ompA,tssA,
EC18PR-0191-4	PRJNA1177805	SRR31115500	SAMN44452310	10	A	2019-01	Prawns	aadA5,dfrA17,sul2,tet_A,		IncFIA_pBK30683,IncFIB_K,	cgsD,cgsE,cgsF,cgsG,csgA,csgB,csgC,entA,entB,entC,entD,entE,entS,espL4,espX4,espX5,fepA,fepB,fepC,fepD,fepE,fepG,fes,fimB,fimC,fimD,fimE,fimF,fimG,fimH,hcp1_tssD1,ibeC,ompA,rpoS,tssA,
EC18PR-0197-1	PRJNA1177805	SRR31115499	SAMN44452311	53 Novel	D	2019-02	Prawns		parE p.I355T	IncFIB_H89_PhagePlasmid,	cgsD,cgsE,cgsF,cgsG,chuS,chuT,chuU,chuW,chuX,chuY,csgA,csgB,csgC,entA,entB,entC,entD,entE,entS,espL1,espL4,espR1,espR3,espX1,espX2,espX4,espX5,espY2,espY3,fepA,fepB,fepC,fepE,fepG,fes,fha,fimB,fimC,fimD,fimE,fimF,fimG,fimH,fimI,gspC,gspD,gspE,gspF,gspG,gspH,gspI,gspJ,gspK,gspL,hcp1_tssD1,hcp2_tssD2,ibeB,ibeC,kpsC,kpsD,kpsE,kpsF,kpsM,kpsU,ompA,rpoS,shuA,shuV,tssA,tssB,tssF,tssG,tssJ,tssL,yagV_ecpE…
EC18PR-0197-2	PRJNA1177805	SRR31115498	SAMN44452312	10	A	2019-02	Prawns	tet_A,	gyrA p.S83L		cgsD,cgsE,cgsF,cgsG,csgA,csgB,csgC,entA,entB,entC,entD,entE,entS,espL4,espX5,espY1,fepA,fepB,fepC,fepE,fepG,fes,fimA,fimB,fimC,fimD,fimE,fimF,fimG,fimH,fyuA_psn,gtrA,gtrB,hcp1_tssD1,ibeB,ibeC,irp1,irp2,ompA,rpoS,tssA,yagV_ecpE,yagX_ecpC,yagY_ecpB,ybtA,ybtE,ybtP,ybtQ,ybtS,ybtT,ybtU,ybtX,
EC18PR-0197-3	PRJNA1177805	SRR31115497	SAMN44452313	4377	D	2019-02	Prawns		parE p.I355T		cgsD,cgsE,cgsF,cgsG,chuS,chuT,chuU,chuW,chuX,chuY,csgA,csgB,csgC,entA,entB,entC,entD,entE,entS,espL1,espL4,espR1,espR3,espX1,espX2,espX4,espX5,espY1,espY2,espY4,fdeC,fepA,fepB,fepC,fepD,fepE,fepG,fes,fha,fimA,fimB,fimC,fimD,fimE,fimF,fimG,fimH,fimI,gspC,gspD,gspE,gspF,gspG,gspH,gspI,gspJ,gspK,gspL,hcp2_tssD2,ibeB,ibeC,kpsC,kpsD,kpsE,kpsF,kpsS,kpsU,ompA,rpoS,shuA,shuV,tssB,tssF,tssG,tssJ,tssL,yagV…
EC18PR-0197-4	PRJNA1177805	SRR31115496	SAMN44452314	4377	D	2019-02	Prawns		parE p.I355T		cgsD,cgsE,cgsF,cgsG,chuS,chuT,chuU,chuW,chuX,chuY,csgA,csgB,csgC,entA,entB,entC,entD,entE,entS,espL1,espL4,espR1,espR3,espX1,espX2,espX4,espX5,espY1,espY2,espY4,fdeC,fepA,fepB,fepC,fepD,fepE,fepG,fes,fha,fimA,fimB,fimC,fimD,fimE,fimF,fimG,fimH,fimI,gspC,gspD,gspE,gspF,gspG,gspH,gspI,gspJ,gspK,gspL,hcp2_tssD2,ibeB,ibeC,kpsC,kpsD,kpsE,kpsF,kpsS,kpsU,ompA,rpoS,shuA,shuV,tssB,tssF,tssG,tssJ,tssL,yagV…
EC18SM-0006-1	PRJNA1177805	SRR31115494	SAMN44452315	409	A	2018-07	Salmon			IncFIA_pBK30683,IncFIB_K,	cgsD,cgsE,cgsF,cgsG,csgA,csgB,csgC,entA,entB,entC,entD,entE,entS,espX5,fepA,fepB,fepC,fepD,fepE,fepG,fes,gspD,gspE,gspF,gspG,gspH,gspI,gspJ,gspK,gspL,hcp1_tssD1,hcp2_tssD2,ibeC,ompA,rpoS,tssA,tssB,
EC18SM-0006-2	PRJNA1177805	SRR31115493	SAMN44452316	409	A	2018-07	Salmon			IncFIA_pBK30683,IncFIB_K,	cgsD,cgsE,cgsF,cgsG,csgA,csgB,csgC,entA,entB,entC,entD,entE,entS,espX5,fepA,fepB,fepC,fepD,fepE,fepG,fes,gspD,gspE,gspF,gspG,gspH,gspI,gspJ,gspK,gspL,hcp1_tssD1,hcp2_tssD2,ibeC,ompA,rpoS,tssA,tssB,
EC18SM-0006-3	PRJNA1177805	SRR31115492	SAMN44452317	409	A	2018-07	Salmon			IncFIA_pBK30683,IncFIB_K,	cgsD,cgsE,cgsF,cgsG,csgA,csgB,csgC,entA,entB,entC,entD,entE,entS,espX5,fepA,fepB,fepC,fepD,fepE,fepG,fes,gspD,gspE,gspF,gspG,gspH,gspI,gspJ,gspK,gspL,hcp1_tssD1,hcp2_tssD2,ibeC,ompA,rpoS,tssA,tssB,
EC18SM-0006-4	PRJNA1177805	SRR31115491	SAMN44452318	409	A	2018-07	Salmon			IncFIA_pBK30683,IncFIB_K,	cgsD,cgsE,cgsF,cgsG,csgA,csgB,csgC,entA,entB,entC,entD,entE,entS,espX5,fepA,fepB,fepC,fepD,fepE,fepG,fes,gspD,gspE,gspF,gspG,gspH,gspI,gspJ,gspK,gspL,hcp1_tssD1,hcp2_tssD2,ibeC,ompA,rpoS,tssA,tssB,
EC18SM-0007-1	PRJNA1177805	SRR31115490	SAMN44452319	6163	G	2018-08	Salmon	aadA1,aadA2b,blaCARB_2,cmlA1,sul3,tet_A,	parE p.I355T	IncFIA_pBK30683,IncR,	cgsD,cgsE,cgsF,cgsG,chuA,chuS,chuT,chuU,chuV,chuW,chuX,chuY,csgA,csgB,csgC,entA,entB,entC,entD,entE,entS,espX2,espY1,espY2,fepA,fepB,fepC,fepD,fepE,fepG,fes,fimB,fimC,fimD,fimE,fimF,fimG,fimH,fimI,gspC,gspD,gspE,gspF,gspG,gspI,gspJ,gspK,gspL,ibeB,ibeC,ompA,rpoS,yagV_ecpE,yagW_ecpD,yagX_ecpC,yagY_ecpB,yagZ_ecpA,ykgK_ecpR,
EC18SM-0007-2	PRJNA1177805	SRR31115489	SAMN44452320	6163	F	2018-08	Salmon		parE p.I355T		cgsD,cgsE,cgsF,cgsG,chuA,chuS,chuT,chuU,chuV,chuW,chuX,chuY,csgA,csgB,csgC,entA,entB,entC,entD,entE,entS,espL1,espR1,espX1,espX2,espX4,espY2,fepA,fepB,fepC,fepD,fepG,fes,fimB,fimC,fimD,fimE,fimF,fimG,fimH,fimI,gspC,gspD,gspE,gspF,gspG,gspH,gspJ,gspK,ibeB,ibeC,ompA,rpoS,yagV_ecpE,yagW_ecpD,yagX_ecpC,yagY_ecpB,yagZ_ecpA,ykgK_ecpR,
EC18SM-0007-3	PRJNA1177805	SRR31115488	SAMN44452321	6163	F	2018-08	Salmon		parE p.I355T		cgsD,cgsE,cgsF,cgsG,chuA,chuS,chuT,chuU,chuV,chuW,chuX,chuY,csgA,csgB,csgC,entA,entB,entC,entD,entE,entS,espX2,espY1,espY2,fepA,fepB,fepC,fepD,fepG,fes,fimB,fimC,fimD,fimE,fimF,fimG,fimH,fimI,gspC,gspD,gspE,gspF,gspG,gspH,gspI,gspJ,gspK,gspL,ibeB,ibeC,ompA,rpoS,yagV_ecpE,yagW_ecpD,yagX_ecpC,yagY_ecpB,yagZ_ecpA,ykgK_ecpR,
EC18SM-0007-4	PRJNA1177805	SRR31115487	SAMN44452322	6163	F	2018-08	Salmon		parE p.I355T		cgsD,cgsE,cgsF,cgsG,chuA,chuS,chuT,chuU,chuV,chuW,chuX,chuY,csgA,csgB,csgC,entA,entB,entC,entD,entE,entS,espL1,espX1,espX2,espY1,espY2,fepA,fepB,fepC,fepD,fepE,fepG,fes,fimB,fimC,fimD,fimE,fimF,fimG,fimH,fimI,gspC,gspD,gspE,gspF,gspG,gspH,gspI,gspJ,gspK,gspL,ibeB,ibeC,ompA,rpoS,yagV_ecpE,yagW_ecpD,yagX_ecpC,yagY_ecpB,yagZ_ecpA,ykgK_ecpR,
EC18SM-0013-1	PRJNA1177805	SRR31115486	SAMN44452323	5474	B1	2018-09	Salmon			Col_pHAD28,ColRNAI,	cfaA,cfaB,cfaC,cfaD_cfaE,cgsD,cgsE,cgsF,cgsG,csgA,csgB,csgC,entB,entC,entD,entE,entS,espX5,fepA,fepB,fepC,fepD,fepE,fepG,fes,fha,fimA,fimB,fimC,fimD,fimE,fimF,fimG,fimH,fimI,gspC,gspD,gspE,gspF,gspG,gspH,gspI,gspJ,gspK,gspL,hcp1_tssD1,hcp2_tssD2,ibeB,ibeC,ompA,rpoS,tssA,tssB,tssF,tssG,tssJ,tssL,yagV_ecpE,yagW_ecpD,yagX_ecpC,yagY_ecpB,yagZ_ecpA,ykgK_ecpR,
EC18SM-0013-2	PRJNA1177805	SRR31115485	SAMN44452324	5474	B1	2018-09	Salmon			Col_pHAD28,ColRNAI,	cfaA,cfaB,cfaC,cfaD_cfaE,cgsD,cgsE,cgsF,cgsG,csgA,csgB,csgC,entA,entB,entC,entD,entE,entS,espX5,fepA,fepB,fepC,fepD,fepE,fepG,fes,fha,fimA,fimB,fimC,fimD,fimE,fimF,fimG,fimH,fimI,gspC,gspD,gspE,gspF,gspG,gspH,gspI,gspJ,gspK,gspL,hcp1_tssD1,hcp2_tssD2,ibeB,ibeC,ompA,rpoS,tssA,tssB,tssF,tssG,tssJ,tssL,yagV_ecpE,yagW_ecpD,yagX_ecpC,yagY_ecpB,yagZ_ecpA,ykgK_ecpR,
EC18SM-0013-3	PRJNA1177805	SRR31115483	SAMN44452325	5474	B1	2018-09	Salmon			Col_pHAD28,ColRNAI,	cfaA,cfaB,cfaC,cfaD_cfaE,cgsD,cgsE,cgsF,cgsG,csgA,csgB,csgC,entA,entB,entC,entD,entE,entS,espX5,fepA,fepB,fepC,fepD,fepE,fepG,fes,fha,fimA,fimB,fimC,fimD,fimE,fimF,fimG,fimH,fimI,gspC,gspD,gspE,gspF,gspG,gspH,gspI,gspJ,gspK,gspL,hcp1_tssD1,ibeB,ibeC,ompA,tssA,tssB,tssF,tssG,tssJ,tssL,yagV_ecpE,yagW_ecpD,yagX_ecpC,yagY_ecpB,yagZ_ecpA,ykgK_ecpR,
EC18SM-0013-4	PRJNA1177805	SRR31115594	SAMN44452326	5474	B1	2018-09	Salmon			Col_pHAD28,ColRNAI,	cfaA,cfaB,cfaC,cfaD_cfaE,cgsD,cgsE,cgsF,cgsG,csgA,csgB,csgC,entA,entB,entC,entD,entE,entS,espX5,fepA,fepB,fepC,fepD,fepE,fepG,fes,fha,fimA,fimB,fimC,fimD,fimE,fimF,fimG,fimH,fimI,gspC,gspD,gspE,gspF,gspG,gspH,gspI,gspK,gspL,hcp1_tssD1,hcp2_tssD2,ibeB,ibeC,ompA,tssA,tssB,tssF,tssG,tssJ,tssL,yagV_ecpE,yagW_ecpD,yagX_ecpC,yagY_ecpB,yagZ_ecpA,ykgK_ecpR,
EC18SM-0015-1	PRJNA1177805	SRR31115593	SAMN44452327	5474	B1	2018-09	Salmon			Col_pHAD28,ColRNAI,	cfaA,cfaB,cfaC,cfaD_cfaE,cgsD,cgsE,cgsF,cgsG,csgA,csgB,csgC,entA,entB,entC,entD,entE,entS,espX5,fepA,fepB,fepC,fepD,fepE,fepG,fes,fha,fimA,fimB,fimC,fimD,fimE,fimF,fimG,fimH,fimI,gspC,gspD,gspE,gspF,gspG,gspH,gspI,gspJ,gspK,gspL,hcp1_tssD1,hcp2_tssD2,ibeB,ibeC,ompA,rpoS,tssA,tssB,tssF,tssG,tssJ,tssL,yagV_ecpE,yagW_ecpD,yagX_ecpC,yagY_ecpB,yagZ_ecpA,ykgK_ecpR,
EC18SM-0015-2	PRJNA1177805	SRR31115592	SAMN44452328	5474	B1	2018-09	Salmon			Col_pHAD28,ColRNAI,	cfaA,cfaB,cfaC,cfaD_cfaE,cgsD,cgsE,cgsF,cgsG,csgA,csgB,csgC,entA,entB,entC,entD,entE,entS,espX5,fepA,fepB,fepC,fepD,fepE,fepG,fes,fha,fimA,fimB,fimC,fimD,fimE,fimF,fimG,fimH,fimI,gspC,gspD,gspE,gspF,gspG,gspH,gspI,gspJ,gspK,gspL,hcp1_tssD1,hcp2_tssD2,ibeB,ibeC,ompA,rpoS,tssA,tssB,tssF,tssG,tssJ,tssL,yagV_ecpE,yagW_ecpD,yagX_ecpC,yagY_ecpB,yagZ_ecpA,ykgK_ecpR,
EC18SM-0015-3	PRJNA1177805	SRR31115591	SAMN44452329	448	B1	2018-09	Salmon			IncFIB_AP001918,IncFII,	cfaA,cfaB,cfaC,cfaD_cfaE,cgsD,cgsE,cgsF,cgsG,csgA,csgB,csgC,entA,entB,entC,entD,entS,espX1,espX5,fepA,fepB,fepC,fepD,fepE,fepG,fes,fimB,fimC,fimD,fimE,fimF,fimG,fimH,fimI,gspC,gspD,gspE,gspF,gspG,gspH,gspK,gspL,hcp1_tssD1,hcp2_tssD2,ibeB,ibeC,ompA,rpoS,2,tssB,tssF,tssG,tssJ,tssL,yagV_ecpE,yagW_ecpD,yagX_ecpC,yagY_ecpB,yagZ_ecpA,ykgK_ecpR,
EC18SM-0015-4	PRJNA1177805	SRR31115590	SAMN44452330	5474	B1	2018-09	Salmon			ColRNAI,	cfaA,cfaB,cfaC,cfaD_cfaE,cgsD,cgsE,cgsF,cgsG,csgA,csgB,csgC,entA,entB,entC,entD,entE,entS,espX5,fepA,fepB,fepC,fepD,fepE,fepG,fes,fha,fimA,fimB,fimC,fimD,fimE,fimF,fimG,fimH,fimI,gspC,gspD,gspE,gspF,gspG,gspH,gspI,gspJ,gspK,gspL,hcp1_tssD1,hcp2_tssD2,ibeB,ibeC,ompA,rpoS,tssA,tssB,tssF,tssG,tssJ,tssL,vgrG_tssI,yagV_ecpE,yagW_ecpD,yagX_ecpC,yagY_ecpB,yagZ_ecpA,ykgK_ecpR,
EC18SM-0021-1	PRJNA1177805	SRR31115589	SAMN44452331	541	A	2018-09	Salmon			Col_pHAD28,IncFIB_K,IncR,IncY,	cfaA,cfaB,cfaC,entB,entC,entD,entE,entS,fepA,fepB,fepC,fepD,fepE,fepG,fes,fimF,fimG,fimH,gspC,gspD,gspE,gspF,gspG,gspI,gspK,gspL,hcp1_tssD1,hcp2_tssD2,ibeB,ibeC,ompA,rpoS,tssB,tssF,tssG,vgrG_tssI,
EC18SM-0021-2	PRJNA1177805	SRR31115588	SAMN44452332	541	A	2018-09	Salmon			Col_pHAD28,IncFIB_K,IncR,IncY,	cfaA,cfaB,cfaC,entA,entB,entC,entD,entE,entS,fepA,fepB,fepC,fepD,fepE,fepG,fes,fimF,fimG,fimH,gspC,gspD,gspE,gspF,gspG,gspH,gspI,gspK,gspL,hcp1_tssD1,hcp2_tssD2,ibeB,ibeC,ompA,rpoS,tssB,tssF,tssG,vgrG_tssI,
EC18SM-0021-3	PRJNA1177805	SRR31115587	SAMN44452333	541	A	2018-09	Salmon			Col_pHAD28,IncFIB_K,IncR,IncY,	cfaA,cfaB,cfaC,entA,entB,entC,entD,entS,fepB,fepC,fepD,fepE,fepG,fes,fimF,fimG,fimH,gspC,gspD,gspE,gspG,gspH,gspI,gspK,gspL,hcp1_tssD1,hcp2_tssD2,ibeB,ibeC,ompA,rpoS,tssB,tssF,tssG,
EC18SM-0021-4	PRJNA1177805	SRR31115586	SAMN44452334	541	A	2018-09	Salmon			IncFIB_K,IncR,IncY,	cfaA,cfaB,cfaC,entA,entB,entC,entD,entS,fepA,fepB,fepC,fepD,fepE,fepG,fes,fimF,fimG,fimH,gspC,gspD,gspE,gspF,gspG,gspH,gspI,gspK,gspL,hcp1_tssD1,hcp2_tssD2,ibeB,ibeC,ompA,rpoS,tssB,tssF,tssG,
EC18SM-0028-1	PRJNA1177805	SRR31115584	SAMN44452335	720	D	2018-10	Salmon		parC p.S57T		cgsD,cgsE,cgsF,cgsG,chuS,chuT,chuU,chuW,chuX,chuY,csgA,csgB,csgC,entB,entC,entD,entE,entS,espL1,espL4,espX4,espX5,espY1,espY3,espY4,fepA,fepB,fepC,fepD,fepE,fepG,fes,fimA,fimB,fimC,fimD,fimE,fimF,fimG,fimH,fimI,gspC,gspD,gspE,gspF,gspG,gspH,gspI,gspJ,gspK,gspL,ibeB,ibeC,kpsC,kpsD,kpsE,kpsF,kpsM,kpsU,ompA,rpoS,shuA,shuV,yagV_ecpE,yagW_ecpD,yagX_ecpC,yagY_ecpB,yagZ_ecpA,ykgK_ecpR,
EC18SM-0028-2	PRJNA1177805	SRR31115583	SAMN44452336	720	D	2018-10	Salmon		parC p.S57T		cgsD,cgsE,cgsF,cgsG,chuS,chuT,chuU,chuW,chuX,chuY,csgA,csgB,csgC,entB,entC,entD,entE,entS,espL1,espL4,espR1,espX4,espX5,espY1,espY3,fepA,fepB,fepC,fepD,fepE,fepG,fes,fimA,fimB,fimC,fimD,fimE,fimF,fimG,fimH,fimI,gspE,gspF,gspG,gspH,gspI,gspJ,gspK,ibeB,ibeC,kpsC,kpsD,kpsE,kpsF,kpsM,kpsU,ompA,rpoS,shuA,shuV,yagV_ecpE,yagW_ecpD,yagX_ecpC,yagY_ecpB,yagZ_ecpA,ykgK_ecpR,
EC18SM-0029-1	PRJNA1177805	SRR31115582	SAMN44452337	86	B1	2018-10	Salmon			Col156,Col440II,IncFIB_K,IncFII_pCoo,2,	cfaA,cfaB,cgsD,cgsE,cgsF,cgsG,csgA,csgB,csgC,entA,entB,entC,entD,entE,entS,espX5,fepA,fepB,fepC,fepD,fepE,fepG,fes,fimA,fimB,fimC,fimD,fimE,fimF,fimG,fimH,fimI,gtrA,hcp1_tssD1,ibeB,ibeC,mrkA,mrkB,mrkC,mrkD,mrkF,ompA,tssB,ykgK_ecpR,
EC18SM-0029-2	PRJNA1177805	SRR31115581	SAMN44452338	5474	B1	2018-10	Salmon				cfaA,cfaB,cfaC,cfaD_cfaE,cgsD,cgsE,cgsF,cgsG,csgA,csgB,csgC,entB,entC,entD,entE,entS,espX5,fepA,fepC,fepD,fepE,fepG,fes,fha,fimA,fimB,fimC,fimD,fimE,fimF,fimG,fimH,fimI,gspC,gspD,gspE,gspF,gspG,gspH,gspI,gspJ,gspK,gspL,hcp1_tssD1,hcp2_tssD2,ibeB,ibeC,ompA,tssA,tssB,tssF,tssG,tssJ,tssL,yagV_ecpE,yagW_ecpD,yagX_ecpC,yagY_ecpB,yagZ_ecpA,ykgK_ecpR,
EC18SM-0042-1	PRJNA1177805	SRR31115580	SAMN44452339	399	A	2018-11	Salmon			Col_pHAD28,IncHI1A_NDM_CIT,IncHI1B_pNDM_CIT,p0111,pKPC_CAV1320,	cgsD,cgsE,cgsF,cgsG,csgA,csgB,csgC,entB,entC,entD,entE,entS,espL1,espX5,fepA,fepB,fepC,fepD,fepE,fepG,fes,fimB,fimC,fimD,fimE,fimF,fimG,fimH,fimI,ibeB,ibeC,ompA,rpoS,
EC18SM-0049-1	PRJNA1177805	SRR31115579	SAMN44452340	5474	B1	2018-11	Salmon			ColRNAI,	cfaA,cfaB,cfaC,cfaD_cfaE,cgsD,cgsE,cgsF,cgsG,csgA,csgB,csgC,entB,entC,entD,entE,entS,espX5,fepA,fepB,fepC,fepD,fepE,fepG,fes,fha,fimA,fimB,fimC,fimD,fimE,fimF,fimG,fimH,fimI,gspC,gspD,gspE,gspF,gspG,gspH,gspI,gspJ,gspK,gspL,hcp1_tssD1,hcp2_tssD2,ibeB,ibeC,ompA,rpoS,tssA,tssB,tssF,tssG,tssJ,tssL,yagV_ecpE,yagW_ecpD,yagX_ecpC,yagY_ecpB,yagZ_ecpA,ykgK_ecpR,
EC18SM-0049-2	PRJNA1177805	SRR31115578	SAMN44452341	5474	B1	2018-11	Salmon				cfaA,cfaB,cfaC,cfaD_cfaE,cgsD,cgsE,cgsF,cgsG,csgA,csgB,csgC,entA,entB,entD,entE,entS,espX5,fepA,fepB,fepC,fepD,fepE,fepG,fes,fha,fimA,fimB,fimC,fimD,fimE,fimF,fimG,fimH,fimI,gspC,gspD,gspE,gspF,gspG,gspH,gspI,gspJ,gspK,gspL,hcp1_tssD1,hcp2_tssD2,ibeB,ibeC,ompA,rpoS,tssA,tssB,tssF,tssG,tssJ,tssL,yagV_ecpE,yagW_ecpD,yagX_ecpC,yagY_ecpB,yagZ_ecpA,ykgK_ecpR,
EC18SM-0054-1	PRJNA1177805	SRR31115577	SAMN44452342	1115	A	2018-12	Salmon				cfaA,cfaB,cfaC,cgsD,cgsE,cgsF,cgsG,csgA,csgB,csgC,entA,entB,entC,entD,entE,entS,espX5,fdeC,fepA,fepB,fepC,fepD,fepE,fepG,fes,fha,fimB,fimC,fimD,fimE,fimF,fimG,fimH,fimI,gspC,gspD,gspE,gspF,gspG,gspH,gspI,gspK,gspL,hcp1_tssD1,hcp2_tssD2,ibeB,ibeC,ompA,rpoS,2,tssB,tssF,tssG,tssJ,tssL,yagW_ecpD,yagX_ecpC,yagY_ecpB,yagZ_ecpA,ykgK_ecpR,
EC18SM-0054-2	PRJNA1177805	SRR31115576	SAMN44452343	1115	A	2018-12	Salmon				cfaA,cfaB,cfaC,cgsD,cgsE,cgsF,cgsG,csgB,csgC,entB,entC,entD,entE,espX5,fepA,fepB,fepC,fepD,fepE,fepG,fes,fha,fimB,fimC,fimD,fimE,fimF,fimG,fimH,fimI,gspC,gspD,gspE,gspF,gspG,gspH,gspK,gspL,hcp1_tssD1,hcp2_tssD2,ibeB,ibeC,ompA,2,tssB,tssF,tssG,tssJ,tssL,vgrG_tssI,yagW_ecpD,yagX_ecpC,yagY_ecpB,yagZ_ecpA,ykgK_ecpR,
EC18SM-0054-3	PRJNA1177805	SRR31115575	SAMN44452344	1115	A	2018-12	Salmon				cfaA,cfaB,cfaC,cgsD,cgsE,cgsF,cgsG,csgA,csgB,csgC,entA,entB,entC,entD,entE,entS,espX5,fepA,fepB,fepC,fepE,fepG,fes,fha,fimB,fimC,fimD,fimE,fimF,fimG,fimH,fimI,gspC,gspD,gspE,gspF,gspG,gspH,gspI,gspK,gspL,hcp1_tssD1,hcp2_tssD2,ibeB,ibeC,ompA,rpoS,2,tssB,tssF,tssG,tssJ,tssL,yagW_ecpD,yagX_ecpC,yagY_ecpB,yagZ_ecpA,ykgK_ecpR,
EC18SM-0054-4	PRJNA1177805	SRR31115573	SAMN44452345	1115	A	2018-12	Salmon				cfaA,cfaB,cfaC,cgsD,cgsE,cgsF,cgsG,csgA,csgB,csgC,entA,entB,entC,entD,entE,entS,espX5,fepA,fepB,fepC,fepD,fepE,fepG,fes,fha,fimB,fimC,fimD,fimE,fimF,fimG,fimH,fimI,gspC,gspD,gspE,gspF,gspG,gspH,gspI,gspK,gspL,hcp1_tssD1,hcp2_tssD2,ibeB,ibeC,ompA,rpoS,2,tssB,tssF,tssG,tssJ,tssL,yagW_ecpD,yagX_ecpC,yagY_ecpB,yagZ_ecpA,ykgK_ecpR,
EC18SM-0059-1	PRJNA1177805	SRR31115572	SAMN44452346	155	B1	2019-01	Salmon				cfaA,cfaB,cfaC,cfaD_cfaE,cgsD,cgsE,cgsF,cgsG,csgA,csgB,csgC,entA,entB,entC,entD,entE,entS,espX5,fepA,fepB,fepC,fepE,fepG,fes,fha,fimB,fimC,fimD,fimE,fimF,fimG,fimH,fimI,gspC,gspD,gspE,gspF,gspG,gspH,gspI,gspJ,gspK,gspL,hcp1_tssD1,hcp2_tssD2,ibeB,ibeC,ompA,rpoS,2,tssB,tssF,tssG,tssJ,tssL,yagV_ecpE,yagW_ecpD,yagX_ecpC,yagY_ecpB,yagZ_ecpA,ykgK_ecpR,
EC18SM-0059-2	PRJNA1177805	SRR31115571	SAMN44452347	155	B1	2019-01	Salmon			IncI1_I_Alpha,	cfaA,cfaB,cfaC,cfaD_cfaE,cgsD,cgsE,cgsF,cgsG,csgA,csgB,csgC,entB,entC,entD,entE,entS,espX5,fepA,fepB,fepC,fepE,fepG,fes,fha,fimB,fimC,fimD,fimE,fimF,fimG,fimH,fimI,gspC,gspD,gspE,gspF,gspG,gspH,gspI,gspJ,gspK,gspL,hcp1_tssD1,hcp2_tssD2,ibeB,ibeC,ompA,rpoS,2,tssB,tssF,tssG,tssJ,tssL,yagV_ecpE,yagW_ecpD,yagX_ecpC,yagY_ecpB,yagZ_ecpA,ykgK_ecpR,
EC18SM-0060-1	PRJNA1177805	SRR31115570	SAMN44452348	5474	B1	2019-01	Salmon				cfaA,cfaB,cfaC,cfaD_cfaE,cgsD,cgsE,cgsF,cgsG,csgA,csgB,csgC,entB,entC,entD,entE,entS,espX5,fepA,fepB,fepC,fepD,fepE,fepG,fes,fha,fimA,fimB,fimC,fimD,fimE,fimF,fimG,fimH,fimI,gspC,gspD,gspE,gspF,gspG,gspH,gspI,gspJ,gspK,gspL,hcp1_tssD1,hcp2_tssD2,ibeB,ibeC,ompA,rpoS,tssA,tssB,tssF,tssG,tssJ,tssL,yagV_ecpE,yagW_ecpD,yagX_ecpC,yagY_ecpB,yagZ_ecpA,
EC18SM-0060-2	PRJNA1177805	SRR31115569	SAMN44452349	5474	B1	2019-01	Salmon			ColRNAI,	cfaA,cfaB,cfaC,cfaD_cfaE,cgsD,cgsE,cgsF,cgsG,csgA,csgB,csgC,entA,entB,entC,entD,entE,entS,espX5,fepA,fepB,fepC,fepD,fepE,fepG,fes,fha,fimA,fimB,fimC,fimD,fimE,fimF,fimG,fimH,fimI,gspC,gspD,gspE,gspF,gspG,gspH,gspI,gspJ,gspK,gspL,hcp1_tssD1,hcp2_tssD2,ibeB,ibeC,ompA,tssA,tssB,tssF,tssG,tssJ,tssL,yagV_ecpE,yagW_ecpD,yagX_ecpC,yagY_ecpB,yagZ_ecpA,ykgK_ecpR,
EC18SM-0067-1	PRJNA1177805	SRR31115568	SAMN44452350	5474	B1	2019-01	Salmon				cfaA,cfaB,cfaC,cfaD_cfaE,cgsD,cgsE,cgsF,cgsG,csgB,csgC,entB,entC,entD,entE,entS,espX5,fepA,fepB,fepC,fepD,fepE,fepG,fes,fha,fimA,fimB,fimC,fimD,fimE,fimF,fimG,fimH,fimI,gspC,gspD,gspE,gspF,gspG,gspH,gspI,gspJ,gspK,gspL,hcp1_tssD1,hcp2_tssD2,ibeB,ibeC,ompA,rpoS,tssA,tssB,tssF,tssG,tssJ,tssL,yagV_ecpE,yagW_ecpD,yagX_ecpC,yagY_ecpB,yagZ_ecpA,ykgK_ecpR,
EC18SM-0067-2	PRJNA1177805	SRR31115567	SAMN44452351	5474	B1	2019-01	Salmon				cfaA,cfaB,cfaC,cfaD_cfaE,cgsD,cgsE,cgsF,cgsG,csgA,csgB,csgC,entA,entB,entC,entD,entE,entS,espX5,fepA,fepB,fepC,fepE,fepG,fes,fha,fimA,fimB,fimC,fimD,fimE,fimF,fimG,fimH,fimI,gspC,gspD,gspE,gspF,gspG,gspH,gspI,gspJ,gspK,gspL,hcp1_tssD1,ibeB,ibeC,ompA,rpoS,tssA,tssB,tssF,tssG,tssJ,tssL,vgrG_tssI,yagV_ecpE,yagW_ecpD,yagX_ecpC,yagY_ecpB,yagZ_ecpA,ykgK_ecpR,
EC18SM-0067-3	PRJNA1177805	SRR31115566	SAMN44452352	5474	B1	2019-01	Salmon				cfaA,cfaB,cfaC,cfaD_cfaE,cgsD,cgsE,cgsF,cgsG,csgA,csgB,csgC,entA,entB,entC,entD,entE,entS,espX5,fepA,fepB,fepC,fepD,fepE,fepG,fes,fha,fimA,fimB,fimC,fimD,fimE,fimF,fimG,fimH,fimI,gspC,gspD,gspE,gspF,gspG,gspH,gspI,gspJ,gspK,gspL,hcp1_tssD1,hcp2_tssD2,ibeB,ibeC,ompA,rpoS,tssA,tssB,tssF,tssG,tssJ,tssL,yagV_ecpE,yagW_ecpD,yagX_ecpC,yagY_ecpB,yagZ_ecpA,ykgK_ecpR,
EC18SM-0067-4	PRJNA1177805	SRR31115565	SAMN44452353	5474	B1	2019-01	Salmon				cfaA,cfaB,cfaC,cfaD_cfaE,cgsD,cgsE,cgsF,cgsG,csgA,csgB,csgC,entA,entB,entC,entD,entE,entS,espX5,fepA,fepB,fepC,fepD,fepE,fepG,fes,fha,fimA,fimB,fimC,fimD,fimE,fimF,fimG,fimH,fimI,gspC,gspD,gspE,gspF,gspG,gspH,gspI,gspJ,gspK,gspL,hcp1_tssD1,hcp2_tssD2,ibeB,ibeC,ompA,rpoS,tssA,tssB,tssF,tssG,tssJ,tssL,yagV_ecpE,yagW_ecpD,yagX_ecpC,yagY_ecpB,yagZ_ecpA,ykgK_ecpR,
EC18SM-0069-1	PRJNA1177805	SRR31115564	SAMN44452354	54 Novel	A	2019-01	Salmon			IncFII_pSE11,2,p0111,	cfaA,cfaB,cfaC,cgsD,cgsE,cgsF,cgsG,csgA,csgB,csgC,entA,entB,entC,entD,entE,entS,espX1,espX4,fepA,fepB,fepC,fepD,fepE,fepG,fes,fimF,fimG,fimH,ibeB,ibeC,mrkA,mrkB,mrkC,mrkD,mrkF,ompA,rpoS,
EC18SM-0069-2	PRJNA1177805	SRR31115883	SAMN44452355	8763	A	2019-01	Salmon			IncFII_pSE11,2,p0111,	cfaA,cfaB,cfaC,cgsD,cgsE,cgsF,cgsG,csgA,csgB,csgC,entA,entB,entC,entD,entE,entS,espX1,espX4,fepA,fepB,fepC,fepE,fepG,fes,fimF,fimG,fimH,ibeB,ibeC,mrkA,mrkB,mrkC,mrkD,mrkF,ompA,rpoS,
EC18SM-0069-3	PRJNA1177805	SRR31115882	SAMN44452356	8763	A	2019-01	Salmon			IncFII_pSE11,2,p0111,	cfaA,cfaB,cfaC,cgsD,cgsE,cgsF,csgA,csgB,csgC,entA,entB,entC,entD,entE,entS,espX1,espX4,fepA,fepB,fepC,fepD,fepE,fepG,fes,fimF,fimG,fimH,ibeB,ibeC,mrkA,mrkB,mrkC,mrkD,mrkF,ompA,
EC18SM-0069-4	PRJNA1177805	SRR31115881	SAMN44452357	8763	A	2019-01	Salmon			Col_pHAD28,ColRNAI,IncFII_pSE11,2,p0111,	cfaA,cfaB,cfaC,cgsD,cgsE,cgsF,cgsG,csgA,csgB,csgC,entA,entB,entC,entD,entE,entS,espX1,espX4,fepA,fepB,fepC,fepD,fepE,fepG,fes,fimF,fimG,fimH,ibeB,ibeC,mrkA,mrkB,mrkC,mrkD,mrkF,ompA,rpoS,
EC18SM-0075-1-1	PRJNA1177805	SRR31115880	SAMN44452358	1434	A	2019-02	Salmon			IncFIB_K,2,	cfaA,cfaB,cfaC,cgsE,cgsF,cgsG,csgA,csgC,entA,entB,entC,entD,entE,entS,espX5,fepA,fepB,fepC,fepE,fepG,fes,fimF,fimG,fimH,gspC,gspD,gspE,gspF,gspG,gspH,gspK,gspL,ibeC,mrkA,mrkB,mrkC,mrkF,ompA,
EC18SM-0075-2-1	PRJNA1177805	SRR31115879	SAMN44452359	1434	A	2019-02	Salmon				cfaA,cfaB,cfaC,cgsE,cgsF,cgsG,csgA,csgC,entA,entB,entC,entD,entE,entS,espX5,fepA,fepB,fepC,fepD,fepE,fepG,fes,fimF,fimG,fimH,gspC,gspD,gspE,gspF,gspG,gspH,gspI,gspK,gspL,ibeC,ompA,rpoS,
EC18SM-0075-3	PRJNA1177805	SRR31115878	SAMN44452360	1434	A	2019-02	Salmon				cfaA,cfaB,cfaC,cgsE,cgsF,cgsG,csgA,csgC,entA,entB,entC,entD,entE,entS,espX5,fepA,fepB,fepC,fepD,fepE,fepG,fes,fimF,fimG,fimH,gspC,gspD,gspE,gspF,gspG,gspH,gspI,gspK,gspL,ibeC,ompA,rpoS,
EC18SM-0075-4	PRJNA1177805	SRR31115877	SAMN44452361	1434	A	2019-02	Salmon				cfaA,cfaB,cfaC,cgsE,cgsF,cgsG,csgA,csgC,entA,entB,entC,entD,entE,entS,espX5,fepA,fepB,fepC,fepD,fepE,fepG,fes,fimF,fimG,fimH,gspC,gspD,gspE,gspF,gspG,gspH,gspI,gspK,gspL,ibeC,ompA,rpoS,
EC18SM-0078-1-1	PRJNA1177805	SRR31115876	SAMN44452362	8763	A	2019-02	Salmon			IncFII_pSE11,2,p0111,	cfaA,cfaB,cfaC,cgsD,cgsE,cgsF,cgsG,csgA,csgB,csgC,entA,entB,entC,entE,entS,espX1,espX4,fepA,fepB,fepC,fepE,fepG,fes,fimF,fimG,fimH,ibeB,ibeC,mrkA,mrkB,mrkC,mrkD,mrkF,ompA,rpoS,
EC18SM-0078-2	PRJNA1177805	SRR31115875	SAMN44452363	8763	A	2019-02	Salmon			Col_pHAD28,IncFII_pSE11,2,p0111,	cfaA,cfaB,cfaC,cgsD,cgsE,cgsF,cgsG,csgA,csgB,csgC,entA,entB,entC,entD,entE,entS,espX1,espX4,fepA,fepB,fepC,fepD,fepE,fepG,fes,fimF,fimG,fimH,ibeB,ibeC,mrkA,mrkB,mrkC,mrkD,mrkF,ompA,rpoS,
EC18SM-0078-3	PRJNA1177805	SRR31115874	SAMN44452364	8763	A	2019-02	Salmon			IncFII_pSE11,2,p0111,	cfaA,cfaB,cfaC,cgsD,cgsE,cgsF,cgsG,csgA,csgB,csgC,entA,entB,entC,entD,entE,entS,espX1,espX4,fepA,fepB,fepC,fepD,fepE,fepG,fes,fimF,fimG,fimH,ibeB,ibeC,mrkA,mrkB,mrkC,mrkD,mrkF,ompA,rpoS,
EC18SM-0078-4	PRJNA1177805	SRR31115871	SAMN44452365	8763	A	2019-02	Salmon		23S r.2058T>G	IncFII_pSE11,2,p0111,	cfaA,cfaB,cfaC,cgsD,cgsE,cgsF,cgsG,csgA,csgB,csgC,entA,entB,entC,entD,entE,entS,espX1,espX4,fepA,fepB,fepC,fepD,fepE,fepG,fes,fimF,fimG,fimH,ibeB,ibeC,mrkA,mrkB,mrkC,mrkD,mrkF,ompA,rpoS,
EC18SM-0082-1-1	PRJNA1177805	SRR31115870	SAMN44452366	1434	A	2019-04	Salmon				cfaA,cfaB,cfaC,cgsE,cgsF,cgsG,csgA,csgC,entA,entB,entC,entD,entE,entS,espX5,fepA,fepB,fepC,fepD,fepE,fepG,fes,fimF,fimG,fimH,gspC,gspD,gspE,gspF,gspG,gspH,gspK,gspL,ibeC,ompA,
EC18SM-0082-2-1	PRJNA1177805	SRR31115869	SAMN44452367	1434	A	2019-04	Salmon				cfaA,cfaB,cfaC,cgsE,cgsF,cgsG,csgA,csgC,entA,entB,entC,entD,entE,entS,espX5,fepA,fepB,fepC,fepD,fepE,fepG,fes,fimF,fimG,fimH,gspC,gspD,gspE,gspF,gspG,gspH,gspI,gspK,gspL,ibeC,ompA,rpoS,
EC18SM-0082-3	PRJNA1177805	SRR31115868	SAMN44452368	1434	A	2019-04	Salmon				cfaA,cfaB,cfaC,cgsE,cgsF,cgsG,csgA,csgC,entA,entB,entC,entD,entE,entS,espX5,fepA,fepB,fepC,fepE,fepG,fes,fimF,fimG,fimH,gspC,gspD,gspE,gspF,gspG,gspH,gspI,gspK,gspL,ibeC,ompA,rpoS,
EC18SM-0082-4	PRJNA1177805	SRR31115867	SAMN44452369	1434	A	2019-04	Salmon			IncFIB_K,2,	cfaA,cfaB,cfaC,cgsE,cgsF,cgsG,csgA,csgC,entB,entC,entD,entE,entS,espX5,fepA,fepB,fepC,fepD,fepE,fepG,fes,fimF,fimG,fimH,gspC,gspD,gspE,gspF,gspG,gspH,gspI,gspK,ibeC,mrkA,mrkC,mrkD,mrkF,ompA,rpoS,
EC18SM-0084-1	PRJNA1177805	SRR31115866	SAMN44452370	8763	A	2019-04	Salmon			IncFII_pSE11,2,p0111,	cfaA,cfaB,cfaC,cgsD,cgsE,cgsF,cgsG,csgA,csgB,csgC,entA,entB,entC,entD,entE,entS,espX1,espX4,fepA,fepB,fepC,fepD,fepE,fepG,fes,fimF,fimG,fimH,ibeB,ibeC,mrkA,mrkB,mrkC,mrkD,mrkF,ompA,
EC18SM-0088-1	PRJNA1177805	SRR31115865	SAMN44452371	1146	B1	2019-04	Salmon	aadA1,ARR_2,blaOXA_10,cmlA1,dfrA14,floR,qnrS1,		IncY,	cfaA,cfaB,cfaC,cfaD_cfaE,cgsD,cgsE,cgsF,cgsG,csgA,csgB,csgC,entA,entB,entC,entD,entS,espX5,fepA,fepB,fepC,fepD,fepE,fepG,fes,fha,fimB,fimC,fimD,fimE,fimF,fimG,fimH,fimI,gspC,gspD,gspE,gspF,gspG,gspH,gspJ,gspK,gspL,hcp1_tssD1,hcp2_tssD2,ibeB,ibeC,ompA,rpoS,tssA,tssB,tssF,tssG,tssJ,tssL,yagV_ecpE,yagW_ecpD,yagX_ecpC,yagY_ecpB,yagZ_ecpA,ykgK_ecpR,
EC18SM-0088-2	PRJNA1177805	SRR31115864	SAMN44452372	1146	B1	2019-04	Salmon	aadA1,ARR_2,blaOXA_10,cmlA1,dfrA14,floR,qnrS1,		IncY,	cfaA,cfaB,cfaC,cfaD_cfaE,cgsD,cgsE,cgsF,cgsG,csgA,csgB,csgC,entA,entB,entC,entD,entE,entS,espX5,fepA,fepB,fepC,fepD,fepE,fepG,fes,fha,fimB,fimC,fimD,fimE,fimF,fimG,fimH,fimI,gspC,gspD,gspE,gspF,gspG,gspH,gspJ,gspK,gspL,hcp1_tssD1,hcp2_tssD2,ibeB,ibeC,ompA,rpoS,tssA,tssB,tssF,tssG,tssJ,tssL,yagV_ecpE,yagW_ecpD,yagX_ecpC,yagY_ecpB,yagZ_ecpA,ykgK_ecpR,
EC18SM-0105-2-R	PRJNA1177805	SRR31115863	SAMN44452373	720	D	2019-06	Salmon		parC p.S57T		cgsD,cgsE,cgsF,cgsG,chuS,chuT,chuU,chuW,chuX,chuY,csgA,csgB,csgC,entA,entB,entC,entD,entE,entS,espL1,espL4,espR1,espX1,espX4,espX5,espY1,espY3,espY4,fepA,fepB,fepC,fepD,fepE,fepG,fes,fimA,fimB,fimC,fimD,fimE,fimF,fimG,fimH,fimI,gspC,gspD,gspE,gspF,gspG,gspH,gspI,gspJ,gspK,gspL,ibeB,ibeC,kpsC,kpsD,kpsE,kpsF,kpsM,kpsU,ompA,rpoS,shuA,shuV,yagV_ecpE,yagW_ecpD,yagX_ecpC,yagY_ecpB,yagZ_ecpA,ykgK_ecpR,
EC18SM-0105-3-R	PRJNA1177805	SRR31115862	SAMN44452374	720	D	2019-06	Salmon		parC p.S57T		cgsD,cgsE,cgsF,cgsG,chuS,chuT,chuU,chuW,chuX,chuY,csgA,csgB,csgC,entA,entB,entC,entD,entE,entS,espL1,espL4,espR1,espX1,espX4,espX5,espY1,espY3,espY4,fepA,fepB,fepC,fepD,fepE,fepG,fes,fimA,fimB,fimC,fimD,fimE,fimF,fimG,fimH,fimI,gspC,gspD,gspE,gspF,gspG,gspH,gspI,gspJ,gspK,ibeB,ibeC,kpsC,kpsD,kpsE,kpsF,kpsM,kpsU,ompA,rpoS,shuA,shuV,yagV_ecpE,yagW_ecpD,yagX_ecpC,yagY_ecpB,yagZ_ecpA,ykgK_ecpR,
EC18SM-0105-4-R	PRJNA1177805	SRR31115860	SAMN44452375	720	D	2019-06	Salmon		parC p.S57T		cgsD,cgsE,cgsF,cgsG,chuS,chuT,chuU,chuW,chuX,chuY,csgA,csgB,csgC,entA,entB,entC,entD,entE,entS,espL1,espL4,espR1,espX1,espX4,espX5,espY1,espY3,espY4,fepA,fepB,fepC,fepD,fepE,fepG,fes,fimA,fimB,fimC,fimD,fimE,fimF,fimG,fimH,fimI,gspC,gspD,gspE,gspF,gspG,gspH,gspI,gspJ,gspK,gspL,ibeB,ibeC,kpsC,kpsD,kpsE,kpsF,kpsM,kpsU,ompA,rpoS,shuA,shuV,yagV_ecpE,yagW_ecpD,yagX_ecpC,yagY_ecpB,yagZ_ecpA,ykgK_ecpR,
EC18SM-0112-1	PRJNA1177805	SRR31115859	SAMN44452376	2967	A	2019-06	Salmon			IncFIB_K,IncR,	cfaA,cfaB,cgsD,cgsE,cgsF,cgsG,csgA,csgB,csgC,entA,entB,entC,entD,entE,entS,espX5,fepA,fepB,fepC,fepD,fepE,fepG,fes,ibeC,mrkA,mrkB,mrkC,mrkD,mrkF,ompA,rpoS,
EC18SM-0112-2	PRJNA1177805	SRR31115858	SAMN44452377	2967	A	2019-06	Salmon			IncFIB_K,IncR,	cfaA,cfaB,cgsD,cgsE,cgsF,cgsG,csgA,csgB,csgC,entA,entB,entC,entD,entE,entS,espX5,fepA,fepB,fepC,fepD,fepE,fepG,fes,ibeC,mrkA,mrkB,mrkC,mrkD,mrkF,ompA,rpoS,
EC18SM-0112-3	PRJNA1177805	SRR31115857	SAMN44452378	2967	A	2019-06	Salmon			IncFIB_K,IncR,	cfaA,cfaB,cgsD,cgsE,cgsF,cgsG,csgA,csgB,csgC,entA,entB,entC,entD,entE,espX5,fepA,fepB,fepC,fepD,fepE,fepG,fes,ibeC,mrkA,mrkB,mrkC,mrkD,mrkF,ompA,rpoS,
EC18SM-0112-4	PRJNA1177805	SRR31115856	SAMN44452379	2967	A	2019-06	Salmon			IncFIB_K,IncR,	cfaA,cfaB,cgsD,cgsE,cgsF,cgsG,csgA,csgB,csgC,entA,entB,entC,entD,entS,espX5,fepA,fepB,fepC,fepD,fepG,fes,ibeC,mrkB,mrkC,mrkD,mrkF,ompA,rpoS,
EC18SM-0116-1	PRJNA1177805	SRR31115855	SAMN44452380	24 Novel	A	2019-07	Salmon		23S r.2032T>C	Col156,	cfaA,cfaB,cfaC,cgsD,cgsE,cgsF,cgsG,csgA,csgB,csgC,entA,entB,entC,entD,entE,entS,fepA,fepB,fepC,fepD,fepE,fepG,fes,fha,fimC,fimD,fimF,fimG,fimH,fimI,hcp1_tssD1,hcp2_tssD2,ibeC,mrkA,mrkB,mrkC,mrkD,mrkF,ompA,rpoS,2,tssB,tssF,tssG,tssJ,tssL,
EC18SM-0116-2	PRJNA1177805	SRR31115854	SAMN44452381	24 Novel	A	2019-07	Salmon			Col156,	cfaA,cfaB,cfaC,cgsD,cgsE,cgsF,cgsG,csgA,csgB,csgC,entA,entB,entC,entD,entE,entS,fepA,fepB,fepC,fepD,fepE,fepG,fes,fha,fimC,fimD,fimF,fimG,fimH,fimI,hcp1_tssD1,ibeC,mrkA,mrkB,mrkC,mrkD,mrkF,ompA,rpoS,2,tssB,tssF,tssG,tssJ,tssL,vgrG_tssI,
EC18SM-0116-3	PRJNA1177805	SRR31115853	SAMN44452382	24 Novel	A	2019-07	Salmon		23S r.2032T>C	Col156,	cfaA,cfaB,cfaC,cgsD,cgsE,cgsF,cgsG,csgA,csgB,csgC,entA,entB,entC,entD,entE,entS,fepA,fepB,fepC,fepE,fepG,fes,fha,fimC,fimD,fimF,fimG,fimH,fimI,hcp1_tssD1,hcp2_tssD2,ibeC,mrkA,mrkB,mrkC,mrkD,mrkF,ompA,rpoS,2,tssB,tssF,tssG,tssJ,tssL,
EC18SM-0116-4	PRJNA1177805	SRR31115852	SAMN44452383	24 Novel	A	2019-07	Salmon		23S r.2032T>C	Col156,	cfaA,cfaB,cfaC,cgsD,cgsE,cgsF,cgsG,csgA,csgB,csgC,entA,entB,entC,entD,entE,entS,fepA,fepB,fepC,fepE,fepG,fes,fha,fimC,fimD,fimF,fimG,fimH,fimI,hcp1_tssD1,hcp2_tssD2,ibeC,mrkA,mrkB,mrkC,mrkD,mrkF,ompA,rpoS,2,tssB,tssF,tssG,tssJ,tssL,vgrG_tssI,
EC18SM-0119-1	PRJNA1177805	SRR31115562	SAMN44452384	24 Novel	A	2019-07	Salmon		23S r.2032T>C	Col156,	cfaA,cfaB,cfaC,cgsD,cgsE,cgsF,cgsG,csgA,csgB,csgC,entA,entB,entC,entD,entE,entS,fepA,fepB,fepC,fepD,fepE,fepG,fes,fha,fimC,fimD,fimF,fimG,fimH,fimI,hcp1_tssD1,hcp2_tssD2,ibeC,mrkA,mrkB,mrkC,mrkD,mrkF,ompA,rpoS,2,tssB,tssF,tssG,tssJ,tssL,
EC18SM-0119-2	PRJNA1177805	SRR31115560	SAMN44452385	24 Novel	A	2019-07	Salmon		23S r.2032T>C	Col156,	cfaA,cfaB,cfaC,cgsD,cgsE,cgsF,cgsG,csgA,csgB,csgC,entB,entC,entD,entE,entS,fepA,fepB,fepC,fepD,fepG,fes,fha,fimC,fimD,fimF,fimG,fimH,fimI,hcp1_tssD1,hcp2_tssD2,ibeC,mrkA,mrkB,mrkC,mrkD,mrkF,ompA,rpoS,2,tssB,tssF,tssG,tssJ,tssL,
EC18SM-0119-3	PRJNA1177805	SRR31115559	SAMN44452386	24 Novel	A	2019-07	Salmon			Col156,	cfaA,cfaB,cfaC,cgsD,cgsE,cgsF,cgsG,csgA,csgB,csgC,entA,entB,entC,entD,entE,entS,fepA,fepB,fepC,fepD,fepE,fepG,fes,fha,fimC,fimD,fimF,fimG,fimH,fimI,hcp1_tssD1,hcp2_tssD2,ibeC,mrkA,mrkB,mrkC,mrkD,mrkF,ompA,rpoS,2,tssB,tssF,tssG,tssJ,tssL,vgrG_tssI,
EC18SM-0119-4	PRJNA1177805	SRR31115558	SAMN44452387	24 Novel	A	2019-07	Salmon			Col156,	cfaA,cfaB,cfaC,cgsD,cgsE,cgsF,cgsG,csgA,csgB,csgC,entA,entB,entC,entD,entE,entS,fepA,fepB,fepC,fepD,fepE,fepG,fes,fha,fimC,fimD,fimF,fimG,fimH,fimI,hcp1_tssD1,hcp2_tssD2,ibeC,mrkA,mrkB,mrkC,mrkD,mrkF,ompA,2,tssB,tssF,tssG,tssJ,tssL,
EC18SM-0121-1	PRJNA1177805	SRR31115557	SAMN44452388	536	A	2019-07	Salmon			IncHI1A,IncHI1B_R27,IncN,	cgsD,cgsE,cgsF,cgsG,csgA,csgB,csgC,entA,entB,entC,entD,entE,entS,espX5,fepA,fepB,fepC,fepD,fepE,fepG,fes,ibeB,ibeC,mrkA,mrkB,mrkC,mrkD,mrkF,mrkI,mrkJ,ompA,rpoS,
EC18SM-0121-2	PRJNA1177805	SRR31115556	SAMN44452389	536	A	2019-07	Salmon			IncHI1A,IncHI1B_R27,	cgsD,cgsE,cgsF,cgsG,csgA,csgB,csgC,entA,entB,entC,entD,entE,entS,espX5,fepA,fepB,fepC,fepD,fepE,fepG,fes,fyuA_psn,ibeB,ibeC,irp1,irp2,ompA,rpoS,ybtA,ybtE,ybtP,ybtQ,ybtS,ybtT,ybtU,ybtX,
EC18SM-0121-3	PRJNA1177805	SRR31115555	SAMN44452390	536	A	2019-07	Salmon			IncHI1A,IncHI1B_R27,	cgsD,cgsE,cgsF,cgsG,csgA,csgB,csgC,entA,entB,entC,entD,entE,entS,espX5,fepA,fepB,fepC,fepD,fepE,fepG,fes,fyuA_psn,ibeB,ibeC,irp1,ompA,rpoS,ybtA,ybtE,ybtP,ybtQ,ybtS,ybtT,ybtU,ybtX,
EC18SM-0121-4	PRJNA1177805	SRR31115554	SAMN44452391	536	A	2019-07	Salmon			IncHI1A,IncHI1B_R27,	cgsD,cgsE,cgsF,cgsG,csgA,csgB,csgC,entA,entB,entC,entD,entE,entS,espX5,fepA,fepB,fepC,fepD,fepE,fepG,fes,fyuA_psn,ibeB,ibeC,irp1,irp2,ompA,ybtA,ybtE,ybtP,ybtQ,ybtS,ybtT,ybtU,ybtX,
EC18SM-0125-1	PRJNA1177805	SRR31115553	SAMN44452392	5474	B1	2019-08	Salmon				cfaA,cfaB,cfaC,cfaD_cfaE,cgsD,cgsE,cgsF,cgsG,csgA,csgB,csgC,entB,entC,entD,entE,entS,espX5,fepA,fepB,fepC,fepD,fepE,fepG,fes,fha,fimA,fimB,fimC,fimD,fimE,fimF,fimG,fimH,fimI,gspC,gspD,gspE,gspF,gspG,gspH,gspI,gspJ,gspK,gspL,hcp1_tssD1,hcp2_tssD2,ibeB,ibeC,ompA,rpoS,tssA,tssB,tssF,tssG,tssJ,tssL,yagV_ecpE,yagW_ecpD,yagX_ecpC,yagY_ecpB,yagZ_ecpA,ykgK_ecpR,
EC18SM-0125-2	PRJNA1177805	SRR31115552	SAMN44452393	5474	B1	2019-08	Salmon				cfaA,cfaB,cfaC,cfaD_cfaE,cgsD,cgsE,cgsF,cgsG,csgA,csgB,csgC,entA,entB,entC,entD,entE,entS,espX5,fepA,fepB,fepD,fepE,fepG,fes,fha,fimA,fimB,fimC,fimD,fimE,fimF,fimG,fimH,fimI,gspC,gspD,gspE,gspF,gspG,gspH,gspI,gspJ,gspK,gspL,hcp1_tssD1,hcp2_tssD2,ibeB,ibeC,ompA,rpoS,tssA,tssB,tssF,tssG,tssJ,tssL,yagV_ecpE,yagW_ecpD,yagX_ecpC,yagY_ecpB,yagZ_ecpA,ykgK_ecpR,
EC18SM-0125-3	PRJNA1177805	SRR31115551	SAMN44452394	5474	B1	2019-08	Salmon				cfaA,cfaB,cfaC,cfaD_cfaE,cgsD,cgsE,cgsF,cgsG,csgA,csgB,csgC,entA,entB,entC,entD,entE,entS,espX5,fepA,fepB,fepC,fepD,fepE,fepG,fes,fha,fimA,fimB,fimC,fimD,fimE,fimF,fimG,fimH,fimI,gspC,gspD,gspE,gspF,gspG,gspH,gspI,gspJ,gspK,gspL,hcp1_tssD1,hcp2_tssD2,ibeB,ibeC,ompA,tssA,tssB,tssF,tssG,tssJ,tssL,vgrG_tssI,yagV_ecpE,yagW_ecpD,yagX_ecpC,yagY_ecpB,yagZ_ecpA,ykgK_ecpR,
EC18SM-0125-4	PRJNA1177805	SRR31115549	SAMN44452395	216	A	2019-08	Salmon				cfaA,cfaB,cfaC,cgsD,cgsE,cgsF,cgsG,csgB,csgC,entA,entB,entC,entD,entE,entS,fepA,fepB,fepC,fepD,fepE,fepG,fes,fimB,fimC,fimD,fimE,fimF,fimG,fimH,fimI,ibeC,ompA,rpoS,
EC18SM-0127-1	PRJNA1177805	SRR31115548	SAMN44452396	216	A	2019-08	Salmon				cfaA,cfaB,cfaC,cgsD,cgsE,cgsF,cgsG,csgA,csgB,csgC,entA,entB,entC,entD,entE,entS,fepA,fepB,fepC,fepD,fepE,fepG,fes,fimB,fimC,fimD,fimE,fimF,fimG,fimH,fimI,ibeC,ompA,rpoS,
EC18SM-0127-2	PRJNA1177805	SRR31115547	SAMN44452397	216	A	2019-08	Salmon				cfaA,cfaB,cfaC,cgsD,cgsE,cgsF,cgsG,csgA,csgB,csgC,entA,entB,entC,entD,entE,entS,fepA,fepB,fepC,fepD,fepE,fepG,fes,fimB,fimC,fimD,fimE,fimF,fimG,fimH,fimI,ibeC,ompA,
EC18SM-0127-3	PRJNA1177805	SRR31115546	SAMN44452398	24 Novel	A	2019-08	Salmon		23S r.2032T>C	Col156,	cfaA,cfaB,cfaC,cgsD,cgsE,cgsF,cgsG,csgA,csgB,csgC,entA,entB,entC,entD,entE,entS,fepA,fepB,fepC,fepD,fepE,fepG,fes,fha,fimC,fimD,fimF,fimG,fimH,fimI,hcp1_tssD1,hcp2_tssD2,ibeC,mrkA,mrkB,mrkC,mrkD,mrkF,ompA,rpoS,2,tssB,tssF,tssG,tssJ,tssL,
EC18SM-0127-4	PRJNA1177805	SRR31115545	SAMN44452399	216	A	2019-08	Salmon				cfaA,cfaB,cfaC,cgsD,cgsE,cgsF,cgsG,csgA,csgB,csgC,entA,entB,entC,entD,entE,entS,fepA,fepB,fepC,fepD,fepE,fepG,fes,fimB,fimC,fimD,fimE,fimF,fimG,fimH,fimI,ibeC,ompA,rpoS,
EC18SM-0130-1	PRJNA1177805	SRR31115544	SAMN44452400	216	A	2019-09	Salmon				cfaA,cfaB,cfaC,cgsD,cgsE,cgsF,cgsG,csgA,csgB,csgC,entB,entC,entD,entE,entS,fepA,fepB,fepC,fepE,fepG,fes,fimB,fimC,fimD,fimE,fimF,fimG,fimH,fimI,ibeC,ompA,rpoS,
EC18SM-0130-2	PRJNA1177805	SRR31115543	SAMN44452401	216	A	2019-09	Salmon				cfaA,cfaB,cfaC,cgsD,cgsE,cgsF,cgsG,csgA,csgB,csgC,entB,entC,entD,entE,entS,fepA,fepB,fepC,fepD,fepE,fepG,fes,fimB,fimC,fimD,fimE,fimF,fimG,fimH,fimI,ibeC,ompA,rpoS,
EC18SM-0130-3	PRJNA1177805	SRR31115542	SAMN44452402	399	A	2019-09	Salmon			ColRNAI,	cgsD,cgsE,cgsF,cgsG,csgA,csgB,csgC,entA,entB,entC,entD,entE,entS,espL1,espX5,fepA,fepB,fepC,fepD,fepE,fepG,fes,fimB,fimC,fimD,fimE,fimF,fimG,fimH,fimI,fyuA_psn,ibeB,ibeC,irp1,irp2,ompA,rpoS,ybtA,ybtE,ybtP,ybtQ,ybtS,ybtT,ybtU,ybtX,
EC18SM-0130-4	PRJNA1177805	SRR31115541	SAMN44452403	216	A	2019-09	Salmon				cfaA,cfaB,cfaC,cgsD,cgsE,cgsF,cgsG,csgA,csgB,csgC,entA,entB,entC,entD,entE,entS,fepA,fepB,fepC,fepD,fepE,fepG,fes,fimB,fimC,fimD,fimE,fimF,fimG,fimH,fimI,ibeC,ompA,rpoS,
EC18SM-0135-1-R	PRJNA1177805	SRR31115540	SAMN44452404	3604	B1	2019-09	Salmon			IncFIB_AP001918,IncFII_pCoo,	cfaA,cfaB,cfaC,cfaD_cfaE,cgsD,cgsE,cgsF,cgsG,csgA,csgB,csgC,entB,entC,entD,entE,entS,espX5,fepA,fepB,fepC,fepD,fepE,fepG,fes,fha,fimA,fimB,fimC,fimD,fimE,fimF,fimG,fimH,fimI,gspC,gspD,gspE,gspF,gspG,gspH,gspI,gspK,gspL,hcp1_tssD1,hcp2_tssD2,ibeB,ibeC,ompA,rpoS,2,tssB,tssF,tssG,tssJ,tssL,yagV_ecpE,yagW_ecpD,yagX_ecpC,yagY_ecpB,yagZ_ecpA,ykgK_ecpR,
EC18SM-0135-2-R	PRJNA1177805	SRR31115538	SAMN44452405	3604	B1	2019-09	Salmon			IncFIB_AP001918,IncFII_pCoo,	cfaA,cfaB,cfaC,cfaD_cfaE,cgsD,cgsE,cgsF,cgsG,csgA,csgB,csgC,entA,entB,entC,entD,entE,entS,espX5,fepA,fepC,fepE,fepG,fes,fha,fimA,fimB,fimC,fimD,fimE,fimF,fimG,fimH,fimI,gspC,gspD,gspE,gspF,gspG,gspH,gspI,gspK,gspL,hcp1_tssD1,hcp2_tssD2,ibeB,ibeC,ompA,rpoS,2,tssB,tssF,tssG,tssJ,tssL,yagV_ecpE,yagW_ecpD,yagX_ecpC,yagY_ecpB,yagZ_ecpA,ykgK_ecpR,
EC18SM-0135-3-R	PRJNA1177805	SRR31115537	SAMN44452406	3604	B1	2019-09	Salmon			IncFIB_AP001918,IncFII_pCoo,	cfaA,cfaB,cfaC,cfaD_cfaE,cgsD,cgsE,cgsF,cgsG,csgA,csgB,csgC,entA,entB,entC,entD,entE,entS,espX5,fepA,fepB,fepC,fepD,fepE,fepG,fes,fha,fimA,fimB,fimC,fimD,fimE,fimF,fimG,fimH,fimI,gspC,gspD,gspE,gspF,gspG,gspH,gspI,gspK,gspL,hcp1_tssD1,hcp2_tssD2,ibeB,ibeC,ompA,2,tssB,tssF,tssG,tssJ,tssL,yagV_ecpE,yagW_ecpD,yagX_ecpC,yagY_ecpB,yagZ_ecpA,ykgK_ecpR,
EC18SM-0137-1	PRJNA1177805	SRR31115536	SAMN44452407	1429	A	2019-09	Salmon			ColRNAI,IncY,	cfaA,cfaB,cfaC,cgsD,cgsE,cgsF,cgsG,csgA,csgB,csgC,entA,entB,entC,entD,entE,entS,espX5,fepA,fepB,fepC,fepD,fepE,fepG,fes,fimB,fimC,fimD,fimE,fimF,fimG,fimH,fimI,gspF,gspG,gspH,gspI,gspK,gspL,ibeB,ibeC,ompA,rpoS,
EC18SM-0137-2	PRJNA1177805	SRR31115535	SAMN44452408	1429	A	2019-09	Salmon			ColRNAI,IncY,	cfaA,cfaB,cfaC,cgsD,cgsE,cgsF,cgsG,csgA,csgB,csgC,entA,entB,entC,entD,entE,entS,espX5,fepA,fepB,fepC,fepD,fepE,fepG,fes,fimB,fimC,fimD,fimE,fimF,fimG,fimH,fimI,gspF,gspG,gspH,gspI,gspK,gspL,ibeB,ibeC,ompA,rpoS,
EC18SM-0149-3-R	PRJNA1177805	SRR31115534	SAMN44452409	355	B2	2019-10	Salmon	blaTEM_1B,tet_A,		IncFIA,IncFIA_pBK30683,IncFIB_AP001918,IncFII,	cgsD,cgsE,cgsF,cgsG,chuA,chuS,chuT,chuU,chuW,chuX,chuY,csgA,csgB,csgC,entA,entB,entC,entD,entE,entF,entS,fdeC,fepA,fepB,fepC,fepD,fepE,fepG,fes,fimB,fimC,fimD,fimE,fimF,fimG,fimH,fimI,fyuA_psn,gspC,gspD,gspE,gspF,gspG,gspH,gspI,gspJ,gspK,gspL,ibeB,ibeC,iroB,iroC,iroD,iroE,irp1,irp2,kpsC,kpsD,kpsE,kpsF,kpsM,kpsU,ompA,rpoS,shuV,yagV_ecpE,yagW_ecpD,yagX_ecpC,yagY_ecpB,yagZ_ecpA,ybtA,ybtE,ybtP,ybtQ,y…
EC18SM-0152-1	PRJNA1177805	SRR31115533	SAMN44452410	3604	B1	2019-11	Salmon			IncFIB_AP001918,IncFII_pCoo,	cfaA,cfaB,cfaC,cfaD_cfaE,cgsD,cgsE,cgsF,cgsG,csgA,csgB,csgC,entA,entB,entC,entD,entE,entS,espX5,fepA,fepB,fepC,fepD,fepE,fepG,fes,fha,fimA,fimB,fimC,fimD,fimE,fimF,fimG,fimH,fimI,gspC,gspD,gspE,gspF,gspG,gspH,gspI,gspK,gspL,hcp1_tssD1,hcp2_tssD2,ibeB,ibeC,ompA,2,tssB,tssF,tssG,tssJ,tssL,yagV_ecpE,yagW_ecpD,yagX_ecpC,yagY_ecpB,yagZ_ecpA,ykgK_ecpR,
EC18SM-0152-2	PRJNA1177805	SRR31115532	SAMN44452411	3604	B1	2019-11	Salmon			IncFIB_AP001918,IncFII_pCoo,	cfaA,cfaB,cfaC,cfaD_cfaE,cgsD,cgsE,cgsF,cgsG,csgA,csgB,csgC,entA,entB,entC,entD,entE,entS,espX5,fepA,fepB,fepC,fepE,fepG,fes,fha,fimA,fimB,fimC,fimD,fimE,fimF,fimG,fimH,fimI,gspC,gspD,gspE,gspF,gspG,gspH,gspI,gspK,gspL,hcp1_tssD1,hcp2_tssD2,ibeB,ibeC,ompA,rpoS,2,tssB,tssF,tssG,tssJ,tssL,yagV_ecpE,yagW_ecpD,yagX_ecpC,yagY_ecpB,yagZ_ecpA,ykgK_ecpR,
EC18SM-0152-3	PRJNA1177805	SRR31115531	SAMN44452412	3604	B1	2019-11	Salmon			IncFIB_AP001918,IncFII_pCoo,	cfaA,cfaB,cfaC,cfaD_cfaE,cgsD,cgsE,cgsF,cgsG,csgA,csgB,csgC,entB,entC,entD,entE,entS,espX5,fepA,fepB,fepC,fepE,fepG,fes,fha,fimA,fimB,fimC,fimD,fimE,fimF,fimG,fimH,fimI,gspC,gspD,gspE,gspF,gspG,gspH,gspI,gspK,gspL,hcp1_tssD1,hcp2_tssD2,ibeB,ibeC,ompA,rpoS,2,tssB,tssF,tssG,tssJ,tssL,yagV_ecpE,yagW_ecpD,yagX_ecpC,yagY_ecpB,yagZ_ecpA,ykgK_ecpR,
EC18SM-0152-4	PRJNA1177805	SRR31115290	SAMN44452413	3604	B1	2019-11	Salmon			IncFIB_AP001918,IncFII_pCoo,	cfaA,cfaB,cfaC,cfaD_cfaE,cgsD,cgsE,cgsF,cgsG,csgA,csgB,csgC,entA,entB,entC,entD,entE,entS,espX5,fepA,fepB,fepC,fepE,fepG,fes,fha,fimA,fimB,fimC,fimD,fimE,fimF,fimG,fimH,fimI,gspC,gspD,gspE,gspF,gspG,gspH,gspK,gspL,hcp1_tssD1,hcp2_tssD2,ibeB,ibeC,ompA,rpoS,2,tssB,tssF,tssG,tssJ,tssL,yagV_ecpE,yagW_ecpD,yagX_ecpC,yagY_ecpB,yagZ_ecpA,ykgK_ecpR,
EC18CH-0192-1	PRJNA1107692	SRR28893365	SAMN41200024	6 Novel	C	2019-05-20	Chicken	blaTEM_1B,dfrA1,qnrS1,sul2,tet_A,		IncFIA,IncFIA_pBK30683,IncFIB_AP001918,IncFII_pSE11,IncI1_I_Alpha,IncI2_Delta,	cfaA,cfaB,cfaC,cfaD_cfaE,cgsD,cgsE,cgsF,cgsG,csgA,csgB,csgC,entA,entB,entC,entD,entE,entS,fepA,fepB,fepC,fepD,fepE,fepG,fes,fimA,fimB,fimC,fimD,fimE,fimF,fimG,fimH,fimI,gspC,gspD,gspE,gspG,gspH,gspI,gspK,gspL,hcp1_tssD1,ibeB,ibeC,iroB,iroC,iroD,iroE,iroN,iucA,iucB,iucC,iutA,KP1_RS17280,ompA,rpoS,2,yagV_ecpE,yagW_ecpD,yagX_ecpC,yagY_ecpB,yagZ_ecpA,ykgK_ecpR,
EC18CH-0192-2	PRJNA1107692	SRR28893364	SAMN41200025	10	A	2019-05-20	Chicken	blaTEM_1B,dfrA1,sul2,		IncI1_I_Alpha,IncI2_Delta,IncX1,p0111,	cgsD,cgsE,cgsF,cgsG,csgA,csgB,csgC,entA,entB,entC,entD,entE,entS,espL4,espX5,fdeC,fepA,fepB,fepC,fepD,fepE,fepG,fes,fimA,fimB,fimC,fimD,fimE,fimF,fimG,fimH,fimI,hcp1_tssD1,ibeB,ibeC,ompA,rpoS,tssA,yagV_ecpE,yagX_ecpC,yagY_ecpB,yagZ_ecpA,ykgK_ecpR,
EC18CH-0192-3	PRJNA1107692	SRR28893221	SAMN41200026	10	A	2019-05-20	Chicken	aadA1,dfrA1,sul1,tet_A,		IncFII_pCoo,IncHI1B_pNDM_CIT,p0111,	AAC38364,cesAB,cesD,cesD2,cesT,cgsD,cgsE,cgsF,cgsG,cif,csgA,csgB,csgC,entA,entB,entC,entD,entE,entS,escD,escE,escF,escJ,escN,escO,escR,escS,escT,escV,espA,espL4,espM2,etgA,fepA,fepB,fepC,fepD,fepE,fepG,fes,fimB,fimC,fimD,fimE,fimF,fimG,fimH,fimI,glrA,hcp1_tssD1,ibeB,ibeC,nleA_espI,nleB2,nleH1,ompA,rpoS,sepL,tssA,
EC18CH-0192-4	PRJNA1107692	SRR28893323	SAMN41200027	1485	F	2019-05-20	Chicken	aph_3____Ib,aph_6__Id,blaTEM_1B,dfrA14,sul2,	gyrA p.S83L	Col156,ColRNAI,IncFIA,IncFIA_pBK30683,IncFIB_AP001918,IncFII_pSE11,IncI1_I_Alpha,IncY,	cgsD,cgsE,cgsF,cgsG,chuA,chuS,chuT,chuU,chuV,chuW,chuX,chuY,csgA,csgB,csgC,entA,entB,entC,entD,entE,entS,espL1,espR1,espX4,espY2,fepA,fepB,fepC,fepD,fepE,fepG,fes,fha,fimB,fimC,fimD,fimE,fimF,fimG,fimH,fimI,gspC,gspD,gspE,gspF,gspG,gspH,gspI,gspJ,gspK,gspL,hcp1_tssD1,hcp2_tssD2,ibeB,ibeC,iroB,iroC,iroD,iroE,iroN,iucA,iucB,iucC,kpsC,kpsD,kpsE,kpsF,kpsM,kpsU,ompA,rpoS,sfaX,tssA,tssB,tssF,tssG,tssJ,…
EC18CH-0195-1	PRJNA1107692	SRR28893312	SAMN41200028	117	G	2019-05-20	Chicken			IncFIB_AP001918,IncFII_pSE11,	cgsD,cgsE,cgsF,cgsG,chuS,chuT,chuU,chuW,chuX,chuY,csgA,csgB,csgC,entA,entB,entC,entD,entE,entS,espL1,fdeC,fepB,fepC,fepD,fepE,fepG,fes,fimB,fimD,fimE,fimF,fimH,fimI,fyuA_psn,gspC,gspD,gspE,gspF,gspG,gspH,gspI,gspJ,gspK,gspL,ibeB,ibeC,iroB,iroC,iroD,iroE,iroN,irp1,iucA,iucB,iucC,iutA,ompA,pic,rpoS,shuA,shuV,yagV_ecpE,yagW_ecpD,yagX_ecpC,yagY_ecpB,yagZ_ecpA,ybtA,ybtE,ybtP,ybtQ,ybtS,ybtT,ybtU,ybtX,y…
EC18CH-0195-2	PRJNA1107692	SRR28893301	SAMN41200029	57	E	2019-05-20	Chicken	aadA1,aph_3___Ia,blaTEM_1B,dfrA1,sul1,tet_A,		IncFIB_AP001918,IncFII_pSE11,p0111,	cgsD,cgsE,cgsF,cgsG,chuS,chuW,chuX,csgA,csgB,csgC,entA,entB,entC,entD,entE,entS,espL1,espL4,espX1,espX2,espX5,espY1,espY2,espY3,fdeC,fepB,fepC,fepE,fepG,fes,fha,fimF,fimG,fimH,gspC,gspD,gspE,gspF,gspG,gspH,gspI,gspJ,gspK,gspL,hcp2_tssD2,ibeB,ibeC,iucA,iucB,iucC,iutA,ompA,rpoS,shuT,shuU,shuV,shuY,tssA,tssB,tssF,tssJ,tssL,yagV_ecpE,yagW_ecpD,yagX_ecpC,yagY_ecpB,yagZ_ecpA,ykgK_ecpR,
EC18CH-0195-3	PRJNA1107692	SRR28893258	SAMN41200030	117	G	2019-05-20	Chicken	aph_3____Ib,aph_6__Id,blaTEM_1B,sul2,tet_A,	gyrA p.S83L	Col_MG828,Col156,ColRNAI,IncFIB_AP001918,IncFII,	cgsD,cgsE,cgsF,cgsG,chuS,chuT,chuU,chuW,chuX,chuY,csgA,csgB,csgC,entB,entC,entD,entE,entS,espL1,fdeC,fepB,fepC,fepD,fepE,fepG,fes,fimB,fimC,fimD,fimE,fimF,fimG,fimH,fimI,fyuA_psn,gspC,gspD,gspE,gspF,gspG,gspH,gspI,gspJ,gspK,gspL,ibeB,ibeC,iroB,iroC,iroD,iroE,iroN,irp1,iucA,iucB,iucC,iutA,ompA,pic,rpoS,shuA,shuV,yagV_ecpE,yagX_ecpC,yagY_ecpB,yagZ_ecpA,ybtA,ybtE,ybtP,ybtQ,ybtS,ybtT,ybtU,ybtX,ykgK_e…
EC18CH-0195-4	PRJNA1107692	SRR28893247	SAMN41200031	7 Novel	B1	2019-05-20	Chicken	qnrB19,		Col_MG828,Col_pHAD28,Col440I,IncY,	cgsD,cgsE,cgsF,cgsG,csgA,csgB,csgC,entA,entB,entC,entD,entE,entS,espL1,espX5,espY1,fepA,fepB,fepC,fepD,fepE,fepG,fes,fimB,fimC,fimD,fimE,fimF,fimG,fimH,fimI,gspC,gspD,gspE,gspF,gspG,gspH,gspI,gspK,gspL,ibeB,ibeC,ompA,rpoS,yagV_ecpE,yagW_ecpD,yagX_ecpC,yagY_ecpB,yagZ_ecpA,ykgK_ecpR,
EC18CH-0201-1	PRJNA1107692	SRR28893236	SAMN41200032	117	G	2019-06-03	Chicken			Col_MG828,Col156,ColRNAI,IncFIB_AP001918,IncFII,	cgsE,cgsF,cgsG,chuS,chuT,chuU,chuW,chuX,chuY,csgA,csgB,csgC,entA,entB,entC,entD,entE,entS,espL1,fdeC,fepB,fepC,fepD,fepE,fepG,fes,fimB,fimC,fimD,fimE,fimF,fimG,fimH,fimI,fyuA_psn,gspC,gspD,gspE,gspF,gspG,gspH,gspI,gspJ,gspK,gspL,ibeB,ibeC,iroB,iroC,iroD,iroE,iroN,irp1,iucA,iucB,iucC,iutA,ompA,pic,rpoS,shuA,shuV,yagV_ecpE,yagW_ecpD,yagX_ecpC,yagY_ecpB,yagZ_ecpA,ybtA,ybtE,ybtP,ybtQ,ybtS,ybtT,ybtU,y…
EC18CH-0201-2	PRJNA1107692	SRR28893376	SAMN41200033	355	B2	2019-06-03	Chicken		gyrA p.S83L	Col_MG828,ColRNAI,IncFIB_AP001918,IncFII_pSE11,	cgsD,cgsE,cgsF,cgsG,chuA,chuS,chuT,chuU,chuW,chuX,chuY,csgA,csgB,csgC,entA,entB,entC,entD,entE,entF,entS,fdeC,fepA,fepB,fepC,fepD,fepE,fepG,fes,fimB,fimC,fimD,fimE,fimF,fimG,fimH,fimI,fyuA_psn,gspC,gspD,gspE,gspF,gspG,gspH,gspI,gspJ,gspK,ibeB,ibeC,iroB,iroC,iroD,iroE,iroN,irp1,iucA,iucB,iucC,iutA,kpsC,kpsD,kpsE,kpsF,kpsM,kpsS,kpsT,kpsU,neuA,neuB,neuC,neuD,neuE,ompA,rpoS,shuV,yagV_ecpE,yagW_ecpD,y…
EC18CH-0201-3	PRJNA1107692	SRR28893363	SAMN41200034	4038	B1	2019-06-03	Chicken			IncFIB_AP001918,IncFII,	cfaA,cfaB,cfaC,cfaD_cfaE,cgsD,cgsE,cgsF,cgsG,csgA,csgB,csgC,entA,entB,entC,entD,entE,entS,espX5,fepA,fepB,fepC,fepE,fepG,fes,fha,fimB,fimC,fimD,fimE,fimF,fimG,fimH,fimI,gspC,gspD,gspE,gspF,gspG,gspH,gspI,gspK,gspL,hcp1_tssD1,hcp2_tssD2,ibeB,ibeC,iroB,iroC,iroD,iroE,iroN,iucA,iucB,iucC,iutA,ompA,rpoS,tssA,tssB,tssF,tssG,tssJ,tssL,yagV_ecpE,yagW_ecpD,yagX_ecpC,yagY_ecpB,yagZ_ecpA,ykgK_ecpR,
EC18CH-0201-4	PRJNA1107692	SRR28893439	SAMN41200035	3006	A	2019-06-03	Chicken			IncFIB_AP001918,IncFII_pRSB107,p0111,	cgsD,cgsE,cgsF,cgsG,csgA,csgB,csgC,entA,entB,entC,entD,entE,entS,espX5,fepA,fepB,fepC,fepD,fepG,fes,fimB,fimC,fimD,fimE,fimF,fimG,fimH,fimI,gspL,hcp1_tssD1,ibeC,iroB,iroC,iroD,iroE,iroN,ompA,rpoS,tssA,yagV_ecpE,yagW_ecpD,yagX_ecpC,yagY_ecpB,yagZ_ecpA,ykgK_ecpR,
EC18CH-0202-1	PRJNA1107692	SRR28893428	SAMN41200036	88	C	2019-06-03	Chicken	aph_3____Ib,aph_6__Id,sul2,tet_A,		IncFIB_AP001918,IncFII_pSE11,	cfaA,cfaB,cfaC,cfaD_cfaE,cgsD,cgsE,cgsF,cgsG,csgA,csgB,csgC,entA,entB,entC,entD,entE,entS,espL1,espX5,fepA,fepB,fepC,fepD,fepE,fepG,fes,fha,fimA,fimB,fimC,fimD,fimE,fimF,fimG,fimH,fyuA_psn,gspC,gspD,gspE,gspF,gspG,gspH,gspI,gspK,gspL,hcp1_tssD1,hcp2_tssD2,ibeB,ibeC,iroB,iroC,iroD,iroE,iroN,irp1,irp2,iucA,iucB,iucC,iutA,ompA,rhs_PAAR,rpoS,2,tssB,tssF,tssG,tssJ,tssL,yagV_ecpE,yagW_ecpD,yagX_ecpC,ya…
EC18CH-0202-2	PRJNA1107692	SRR28893417	SAMN41200037	4162	B1	2019-06-03	Chicken	blaTEM_1B,dfrA1,sul2,		Col_MG828,ColRNAI,IncFIB_AP001918,IncFII_pSE11,IncI1_I_Alpha,	cfaA,cfaB,cfaC,cfaD_cfaE,cgsD,cgsE,cgsF,cgsG,csgA,csgB,csgC,entA,entB,entC,entD,entE,entS,espX5,fepA,fepB,fepC,fepD,fepE,fepG,fes,fimB,fimC,fimD,fimE,fimF,fimG,fimH,fimI,gspC,gspD,gspE,gspF,gspG,gspH,gspI,gspJ,gspK,gspL,hcp1_tssD1,hcp2_tssD2,ibeB,ibeC,iroB,iroC,iroD,iroE,iroN,iucA,iucB,iucC,iutA,KP1_RS17280,ompA,rpoS,tssB,tssF,tssG,vgrG_tssI,yagV_ecpE,yagW_ecpD,yagX_ecpC,yagY_ecpB,yagZ_ecpA,ykgK_…
EC18CH-0202-3	PRJNA1107692	SRR28893351	SAMN41200038	88	C	2019-06-03	Chicken	aph_3____Ib,aph_6__Id,sul2,tet_A,		IncFIB_AP001918,IncFII_pSE11,	cfaA,cfaB,cfaC,cfaD_cfaE,cgsD,cgsE,cgsF,cgsG,csgA,csgB,csgC,entA,entB,entC,entD,entE,entS,espL1,espX5,fepA,fepB,fepC,fepD,fepE,fepG,fes,fha,fimA,fimB,fimC,fimD,fimE,fimF,fimG,fimH,fyuA_psn,gspC,gspD,gspE,gspF,gspG,gspH,gspI,gspK,gspL,hcp1_tssD1,hcp2_tssD2,ibeB,ibeC,iroB,iroC,iroD,iroE,iroN,irp1,irp2,iucA,iucB,iucC,iutA,ompA,rpoS,2,tssB,tssF,tssG,tssJ,tssL,yagV_ecpE,yagW_ecpD,yagX_ecpC,yagY_ecpB,y…
EC18CH-0212-1	PRJNA1107692	SRR28893340	SAMN41200039	8 Novel	A	2019-06-10	Chicken	aadA2b,blaTEM_1D,lnu_F,tet_A,		Col_MG828,IncX1,	cgsD,cgsE,cgsF,cgsG,csgA,csgB,csgC,east1,entA,entB,entC,entD,entE,entS,espL4,espX5,fepA,fepB,fepC,fepD,fepE,fepG,fes,fimB,fimC,fimE,fimF,fimG,fimH,fimI,gtrA,ibeC,ompA,rpoS,yagV_ecpE,yagW_ecpD,yagX_ecpC,yagY_ecpB,yagZ_ecpA,ykgK_ecpR,
EC18CH-0212-2	PRJNA1107692	SRR28893297	SAMN41200040	8 Novel	A	2019-06-10	Chicken	aadA2b,blaTEM_1D,lnu_F,tet_A,		IncX1,	cgsD,cgsE,cgsF,cgsG,csgA,csgB,csgC,east1,entA,entB,entC,entD,entE,entS,espL4,espX5,fepA,fepB,fepC,fepD,fepE,fepG,fes,fimB,fimC,fimE,fimF,fimG,fimH,fimI,gtrA,ibeC,ompA,rpoS,yagV_ecpE,yagW_ecpD,yagX_ecpC,yagY_ecpB,yagZ_ecpA,ykgK_ecpR,
EC18CH-0212-3	PRJNA1107692	SRR28893286	SAMN41200041	8 Novel	A	2019-06-10	Chicken	tet_A,		Col_MG828,	cgsD,cgsE,cgsF,cgsG,csgA,csgB,csgC,east1,entB,entC,entD,entE,entS,espL4,espX5,fepA,fepB,fepC,fepD,fepE,fepG,fes,fimB,fimC,fimE,fimF,fimG,fimH,fimI,gtrA,ibeC,ompA,rpoS,yagV_ecpE,yagW_ecpD,yagX_ecpC,yagY_ecpB,yagZ_ecpA,ykgK_ecpR,
EC18CH-0212-4	PRJNA1107692	SRR28893275	SAMN41200042	155	B1	2019-06-10	Chicken	tet_A,		IncFIB_AP001918,IncFII,IncI1_I_Alpha,	cfaA,cfaB,cfaC,cfaD_cfaE,cgsD,cgsE,cgsF,cgsG,csgA,csgB,csgC,entA,entB,entC,entD,entE,entS,espX1,espX5,fepA,fepB,fepC,fepD,fepE,fepG,fes,fimB,fimC,fimD,fimE,fimF,fimG,fimH,fimI,fyuA_psn,gspC,gspD,gspE,gspF,gspG,gspH,gspI,gspJ,gspK,gspL,hcp1_tssD1,ibeB,ibeC,iroB,iroC,iroD,iroE,iroN,irp1,irp2,iucA,iucB,iucC,iutA,ompA,rpoS,tssA,yagV_ecpE,yagW_ecpD,yagX_ecpC,yagY_ecpB,yagZ_ecpA,ybtA,ybtE,ybtP,ybtQ,ybt…
EC18CH-0215-1	PRJNA1107692	SRR28893232	SAMN41200043	354	F	2019-06-10	Chicken	aac_3__IId,aadA2b,blaTEM_1B,dfrA17,lnu_F,tet_B,	gyrA p.S83L	Col_MG828,Col156,IncB_O_K_Z,IncFIA,IncFIA_pBK30683,IncFIB_AP001918,p0111,	cgsD,cgsE,cgsF,cgsG,chuS,chuT,chuU,chuV,chuW,chuX,chuY,csgA,csgB,csgC,east1,entA,entB,entC,entD,entE,entS,espY2,fepA,fepB,fepC,fepD,fepG,fes,fimB,fimC,fimD,fimE,fimF,fimG,fimH,fimI,gspC,gspD,gspE,gspF,gspG,gspH,gspI,gspJ,gspK,gspL,ibeB,ibeC,iucA,iucB,iutA,kpsC,kpsD,kpsE,kpsF,kpsU,ompA,shuA,yagV_ecpE,yagW_ecpD,yagX_ecpC,yagY_ecpB,yagZ_ecpA,ykgK_ecpR,
EC18CH-0215-2	PRJNA1107692	SRR28893220	SAMN41200044	1844	B1	2019-06-10	Chicken			Col_MG828,ColpVC,ColRNAI,IncFIB_AP001918,IncFII_pSE11,	cfaA,cfaB,cfaC,cfaD_cfaE,cgsD,cgsE,cgsF,cgsG,csgA,csgB,csgC,entA,entB,entC,entD,entE,entS,espX1,espX5,fepA,fepB,fepC,fepE,fepG,fes,fimB,fimC,fimD,fimE,fimF,fimG,fimH,fimI,gspC,gspD,gspE,gspF,gspG,gspH,gspI,gspK,gspL,ibeB,ibeC,iroB,iroC,iroD,iroE,iroN,iucA,iucB,iucC,iutA,ompA,yagV_ecpE,yagW_ecpD,yagX_ecpC,yagY_ecpB,yagZ_ecpA,ykgK_ecpR,
EC18CH-0215-3	PRJNA1107692	SRR28893209	SAMN41200045	354	F	2019-06-10	Chicken	aac_3__IId,aadA2b,blaTEM_1B,dfrA17,lnu_F,tet_B,	gyrA p.S83L	Col_MG828,Col156,IncB_O_K_Z,IncFIA,IncFIA_pBK30683,IncFIB_AP001918,p0111,	cgsD,cgsE,cgsF,cgsG,chuS,chuT,chuU,chuV,chuW,chuX,chuY,csgA,csgB,csgC,east1,entA,entB,entC,entD,entE,entS,espL1,espR1,espR3,espX4,espY2,fepA,fepB,fepC,fepD,fepG,fes,fimB,fimC,fimD,fimE,fimF,fimG,fimH,fimI,gspC,gspD,gspE,gspF,gspG,gspH,gspI,gspJ,gspK,gspL,ibeB,ibeC,iucA,iucB,iutA,kpsC,kpsD,kpsE,kpsF,kpsM,kpsU,ompA,rpoS,shuA,yagV_ecpE,yagW_ecpD,yagX_ecpC,yagY_ecpB,yagZ_ecpA,ykgK_ecpR,
EC18CH-0215-4	PRJNA1107692	SRR28893413	SAMN41200046	1146	B1	2019-06-10	Chicken			Col_MG828,Col156,IncFIB_AP001918,IncFII_pSE11,	cfaA,cfaB,cfaC,cfaD_cfaE,cgsD,cgsE,cgsF,cgsG,csgB,csgC,entA,entB,entC,entD,entE,entS,espX5,fepA,fepB,fepC,fepE,fepG,fes,fimB,fimC,fimD,fimE,fimF,fimG,fimH,fimI,gspC,gspD,gspE,gspF,gspG,gspH,gspI,gspJ,gspK,gspL,hcp1_tssD1,hcp2_tssD2,ibeB,ibeC,iucA,iucB,iucC,iutA,ompA,rpoS,tssA,tssB,tssF,tssL,yagV_ecpE,yagW_ecpD,yagX_ecpC,yagY_ecpB,yagZ_ecpA,ykgK_ecpR,
EC18CH-0216-1	PRJNA1107692	SRR28893402	SAMN41200047	1163	G	2019-06-24	Chicken	fosA7,	parE p.I355T	IncFIB_AP001918,IncFII,	cgsD,cgsE,cgsF,cgsG,chuS,chuT,chuU,chuW,chuX,chuY,csgA,csgB,csgC,entA,entB,entC,entD,entE,entS,fdeC,fepA,fepB,fepC,fepD,fepE,fepG,fes,fimB,fimC,fimD,fimE,fimF,fimG,fimH,fimI,gspC,gspD,gspE,gspF,gspG,gspH,gspI,gspJ,gspK,gspL,ibeB,ibeC,iroB,iroC,iroD,iroE,iroN,ompA,rpoS,shuA,shuV,yagV_ecpE,yagW_ecpD,yagX_ecpC,yagY_ecpB,yagZ_ecpA,ykgK_ecpR,
EC18CH-0216-2	PRJNA1107692	SRR28893391	SAMN41200048	101	B1	2019-06-24	Chicken			IncFIB_AP001918,IncFII_pSE11,	cfaA,cfaB,cfaC,cfaD_cfaE,cgsD,cgsE,cgsF,cgsG,csgA,csgB,csgC,east1,entA,entB,entC,entD,entE,entS,espX1,espX5,fepA,fepB,fepC,fepD,fepE,fepG,fes,fimB,fimC,fimD,fimE,fimF,fimG,fimH,fimI,hcp1_tssD1,hcp2_tssD2,ibeB,ibeC,iroB,iroC,iroD,iroE,iroN,iucA,iucC,iutA,ompA,rpoS,tssB,yagV_ecpE,yagW_ecpD,yagX_ecpC,yagY_ecpB,yagZ_ecpA,ykgK_ecpR,
EC18CH-0216-3	PRJNA1107692	SRR28893328	SAMN41200049	117	G	2019-06-24	Chicken	tet_A,		IncFIB_AP001918,IncFII_pSE11,	cgsD,cgsE,cgsF,cgsG,chuS,chuT,chuU,chuW,chuX,chuY,csgA,csgB,csgC,entA,entB,entC,entD,entE,entS,espL1,fdeC,fepA,fepB,fepC,fepD,fepE,fepG,fes,fimB,fimC,fimD,fimE,fimF,fimG,fimH,fimI,fyuA_psn,gspC,gspD,gspE,gspF,gspG,gspH,gspI,gspJ,gspK,gspL,ibeB,ibeC,iroB,iroC,iroD,iroE,iroN,irp1,irp2,iucA,iucB,iucC,iutA,ompA,papB,papC,papD,papE,papF,papG,papI,papJ,papK,pic,shuA,shuV,yagV_ecpE,yagW_ecpD,yagX_ecpC,y…
EC18CH-0216-4	PRJNA1107692	SRR28893327	SAMN41200050	117	G	2019-06-24	Chicken	tet_A,		IncFIB_AP001918,IncFII_pSE11,	cgsD,cgsE,cgsF,cgsG,chuS,chuT,chuU,chuW,chuX,chuY,csgA,csgB,csgC,entA,entB,entD,entE,entS,espL1,fdeC,fepA,fepB,fepC,fepD,fepE,fepG,fes,fimB,fimC,fimD,fimE,fimF,fimG,fimH,fimI,fyuA_psn,gspC,gspD,gspE,gspF,gspG,gspH,gspI,gspJ,gspK,gspL,ibeB,ibeC,iroB,iroC,iroD,iroE,iroN,irp1,irp2,iucA,iucB,iucC,iutA,ompA,papB,papC,papD,papE,papF,papG,papI,papJ,papK,pic,shuA,shuV,yagV_ecpE,yagW_ecpD,yagX_ecpC,yagY_e…
EC18CH-0223-1	PRJNA1107692	SRR28893326	SAMN41200051	1485	F	2019-06-24	Chicken	aadA1,blaTEM_1B,dfrA1,sul2,	gyrA p.S83L	IncFIA,IncFIA_pBK30683,IncFIB_AP001918,IncFII_pSE11,IncI1_I_Alpha,IncI2_Delta,IncY,	cgsD,cgsE,cgsF,cgsG,chuA,chuS,chuT,chuU,chuV,chuW,chuX,chuY,csgA,csgB,csgC,east1,entA,entB,entC,entD,entE,entS,espL1,espR1,espX1,espX4,espY1,espY2,fepA,fepB,fepC,fepD,fepE,fepG,fes,fha,fimB,fimC,fimD,fimE,fimF,fimG,fimH,fimI,gspC,gspD,gspE,gspF,gspG,gspH,gspI,gspJ,gspK,gspL,hcp1_tssD1,hcp2_tssD2,ibeB,ibeC,iroB,iroC,iroD,iroE,iroN,iucA,iucB,iucC,iutA,kpsC,kpsD,kpsE,kpsF,kpsM,kpsU,ompA,rpoS,sfaX,ts…
EC18CH-0223-2	PRJNA1107692	SRR28893325	SAMN41200052	1485	F	2019-06-24	Chicken	aadA1,blaTEM_1B,dfrA1,sul2,	gyrA p.S83L	IncFIA,IncFIA_pBK30683,IncFIB_AP001918,IncFII_pSE11,IncI1_I_Alpha,IncI2_Delta,IncY,	cgsD,cgsE,cgsF,cgsG,chuA,chuS,chuT,chuU,chuV,chuW,chuX,chuY,csgA,csgB,csgC,east1,entA,entB,entC,entD,entE,entS,espL1,espR1,espX1,espX4,espY1,espY2,fepA,fepB,fepC,fepD,fepE,fepG,fes,fha,fimB,fimC,fimD,fimE,fimF,fimG,fimH,fimI,gspC,gspD,gspE,gspF,gspG,gspH,gspI,gspJ,gspK,hcp1_tssD1,hcp2_tssD2,ibeB,ibeC,iroB,iroC,iroD,iroE,iroN,iucA,iucB,iucC,iutA,kpsC,kpsD,kpsE,kpsF,kpsM,kpsU,ompA,rpoS,sfaX,tssA,ts…
EC18CH-0223-3	PRJNA1107692	SRR28893324	SAMN41200053	1170	B2	2019-06-24	Chicken	blaTEM_1B,		IncFIA,IncFIA_pBK30683,IncFIB_AP001918,IncFII_pSE11,	cgsD,cgsE,cgsF,cgsG,chuA,chuS,chuT,chuU,chuV,chuW,chuX,chuY,csgA,csgB,csgC,entA,entB,entC,entD,entE,entS,fdeC,fepA,fepB,fepC,fepD,fepE,fepG,fes,fimA,fimB,fimC,fimD,fimE,fimF,fimG,fimH,fimI,fyuA_psn,gspC,gspD,gspE,gspF,gspG,gspH,gspJ,gspK,gspL,ibeB,ibeC,iroB,iroC,iroD,iroE,iroN,irp1,irp2,iucA,iucB,iucC,iutA,kpsC,kpsD,kpsE,kpsF,kpsM,kpsU,ompA,rpoS,yagV_ecpE,yagW_ecpD,yagX_ecpC,yagY_ecpB,yagZ_ecpA,y…
EC18CH-0223-4	PRJNA1107692	SRR28893322	SAMN41200054	1485	F	2019-06-24	Chicken	aadA1,blaTEM_1B,dfrA1,sul2,	gyrA p.S83L	IncFIA,IncFIA_pBK30683,IncFIB_AP001918,IncFII_pSE11,IncI1_I_Alpha,IncI2_Delta,IncY,	cgsD,cgsE,cgsF,cgsG,chuA,chuS,chuT,chuU,chuV,chuW,chuX,chuY,csgA,csgB,csgC,east1,entA,entB,entC,entD,entE,entS,espL1,espR1,espX1,espX4,espY1,espY2,fepA,fepB,fepC,fepD,fepE,fepG,fes,fha,fimB,fimC,fimD,fimE,fimF,fimG,fimH,fimI,gspC,gspD,gspE,gspF,gspG,gspH,gspI,gspJ,gspK,hcp1_tssD1,hcp2_tssD2,ibeB,ibeC,iroB,iroC,iroD,iroE,iroN,iucA,iucB,iucC,iutA,kpsC,kpsD,kpsE,kpsF,kpsM,kpsU,ompA,rpoS,sfaX,tssA,ts…
EC18CH-0224-1	PRJNA1107692	SRR28893321	SAMN41200055	101	B1	2019-07-08	Chicken			IncFIB_AP001918,IncFII_pSE11,IncX4,	cfaA,cfaB,cfaC,cfaD_cfaE,cgsD,cgsE,cgsF,cgsG,csgA,csgB,csgC,entA,entB,entC,entD,entE,entS,espX1,espX5,fepA,fepB,fepC,fepD,fepE,fepG,fes,fimB,fimC,fimD,fimE,fimF,fimG,fimH,fimI,fyuA_psn,hcp1_tssD1,hcp2_tssD2,ibeB,ibeC,iroB,iroC,iroD,iroE,iroN,irp1,irp2,iucA,iucB,iucC,iutA,ompA,rpoS,tssB,yagV_ecpE,yagW_ecpD,yagX_ecpC,yagY_ecpB,yagZ_ecpA,ybtA,ybtE,ybtP,ybtQ,ybtS,ybtT,ybtU,ybtX,ykgK_ecpR,
EC18CH-0224-2	PRJNA1107692	SRR28893320	SAMN41200056	101	B1	2019-07-08	Chicken			ColRNAI,IncFIB_AP001918,IncFII_pSE11,IncX4,	cfaA,cfaB,cfaC,cfaD_cfaE,cgsD,cgsE,cgsF,cgsG,csgA,csgB,csgC,entA,entB,entC,entD,entE,entS,espX1,espX5,fepA,fepB,fepC,fepD,fepE,fepG,fes,fimB,fimC,fimD,fimE,fimF,fimG,fimH,fimI,fyuA_psn,hcp1_tssD1,hcp2_tssD2,ibeB,ibeC,iroB,iroC,iroD,iroE,iroN,irp1,irp2,iucA,iucB,iucC,iutA,ompA,rpoS,tssB,yagV_ecpE,yagW_ecpD,yagX_ecpC,yagY_ecpB,yagZ_ecpA,ybtA,ybtE,ybtP,ybtQ,ybtS,ybtT,ybtU,ybtX,ykgK_ecpR,
EC18CH-0224-3	PRJNA1107692	SRR28893319	SAMN41200057	101	B1	2019-07-08	Chicken			IncFIB_AP001918,IncFII_pSE11,IncX4,	cfaA,cfaB,cfaC,cfaD_cfaE,cgsD,cgsE,cgsF,cgsG,csgA,csgB,csgC,entA,entB,entC,entD,entE,entS,espX1,espX5,fepA,fepB,fepC,fepD,fepE,fepG,fes,fimB,fimC,fimD,fimE,fimF,fimG,fimH,fimI,fyuA_psn,hcp1_tssD1,hcp2_tssD2,ibeB,ibeC,iroB,iroC,iroD,iroE,iroN,irp1,irp2,iucA,iucB,iucC,iutA,ompA,rpoS,tssB,vgrG_tssI,yagV_ecpE,yagW_ecpD,yagX_ecpC,yagY_ecpB,yagZ_ecpA,ybtA,ybtE,ybtP,ybtQ,ybtS,ybtU,ybtX,ykgK_ecpR,
EC18CH-0224-4	PRJNA1107692	SRR28893318	SAMN41200058	101	B1	2019-07-08	Chicken			ColRNAI,IncFIB_AP001918,IncFII_pSE11,IncX4,	cfaA,cfaB,cfaC,cfaD_cfaE,cgsD,cgsE,cgsF,cgsG,csgA,csgB,csgC,entB,entC,entD,entE,entS,espX1,espX5,fepA,fepB,fepC,fepD,fepE,fepG,fes,fimB,fimC,fimD,fimE,fimF,fimG,fimH,fimI,fyuA_psn,hcp1_tssD1,ibeB,ibeC,iroB,iroC,iroD,iroE,iroN,irp1,irp2,iucA,iucB,iucC,iutA,ompA,tssB,yagV_ecpE,yagW_ecpD,yagX_ecpC,yagY_ecpB,yagZ_ecpA,ybtA,ybtE,ybtP,ybtQ,ybtS,ybtT,ybtU,ybtX,ykgK_ecpR,
EC18CH-0232-1	PRJNA1107692	SRR28893317	SAMN41200059	88	C	2019-07-22	Chicken			Col_MG828,Col156,IncFIB_AP001918,IncFII_pSE11,	C_RS05810,cfaA,cfaB,cfaC,cfaD_cfaE,cgsD,cgsE,cgsF,cgsG,csgA,csgB,csgC,entA,entB,entC,entD,entE,entS,espL1,espX5,fepA,fepB,fepC,fepD,fepE,fepG,fes,fha,fimB,fimC,fimD,fimE,fimF,fimG,fimH,fimI,focA,focC,focD,focG,focH,focI,fyuA_psn,gspC,gspD,gspE,gspF,gspG,gspH,gspI,gspK,gspL,hcp1_tssD1,hcp2_tssD2,ibeB,ibeC,iroC,iroD,iroE,irp1,irp2,iucA,iucB,iucC,iutA,ompA,rpoS,sfaC,sfaG,sfaX,sfaY,2,tssB,tssF,tssG,t…
EC18CH-0232-2	PRJNA1107692	SRR28893316	SAMN41200060	117	G	2019-07-22	Chicken	sul2,		Col_MG828,Col156,ColRNAI,IncFIB_AP001918,IncFII,	cgsD,cgsE,cgsF,cgsG,chuS,chuT,chuU,chuW,chuX,chuY,csgA,csgB,csgC,entA,entB,entC,entD,entE,entS,espL1,fdeC,fepB,fepC,fepD,fepE,fepG,fes,fimB,fimC,fimD,fimE,fimF,fimG,fimH,fimI,fyuA_psn,gspC,gspD,gspE,gspF,gspG,gspH,gspI,gspJ,gspK,gspL,ibeB,ibeC,iroB,iroC,iroD,iroE,irp1,iucA,iucB,iucC,iutA,ompA,papB,papD,papE,papF,papG,papJ,papK,pic,rpoS,shuA,shuV,yagV_ecpE,yagW_ecpD,yagX_ecpC,yagY_ecpB,yagZ_ecpA,y…
EC18CH-0232-3	PRJNA1107692	SRR28893315	SAMN41200061	117	G	2019-07-22	Chicken	tet_A,		IncFIB_AP001918,IncFII_pSE11,	cgsD,cgsE,cgsF,cgsG,chuS,chuT,chuU,chuW,chuX,chuY,csgA,csgB,csgC,entB,entD,entS,espL1,fdeC,fepA,fepB,fepC,fepD,fepE,fepG,fes,fimB,fimC,fimD,fimE,fimF,fimG,fimH,fimI,fyuA_psn,gspC,gspD,gspE,gspF,gspG,gspH,gspI,gspJ,gspK,gspL,ibeB,ibeC,iroB,iroC,iroD,iroE,iroN,irp1,irp2,iucB,iucC,iutA,ompA,papB,papC,papD,papE,papF,papG,papI,papJ,papK,pic,rpoS,shuA,shuV,yagV_ecpE,yagW_ecpD,yagX_ecpC,yagY_ecpB,yagZ_e…
EC18CH-0232-4	PRJNA1107692	SRR28893314	SAMN41200062	2722	B1	2019-07-22	Chicken			IncFIB_AP001918,IncFII_pHN7A8,IncY,	cfaA,cfaB,cfaC,cfaD_cfaE,cgsD,cgsE,cgsF,cgsG,csgA,csgB,csgC,east1,entA,entB,entC,entD,entE,entS,espX1,espX5,fepA,fepB,fepC,fepE,fepG,fes,fha,fimA,fimB,fimC,fimD,fimE,fimF,fimG,fimH,fimI,gspC,gspD,gspE,gspF,gspG,gspH,gspI,gspK,gspL,hcp1_tssD1,hcp2_tssD2,ibeB,ibeC,ompA,rpoS,2,tssB,tssF,tssG,tssJ,tssL,yagV_ecpE,yagW_ecpD,yagX_ecpC,yagY_ecpB,yagZ_ecpA,ykgK_ecpR,
EC18CH-0235-1	PRJNA1107692	SRR28893313	SAMN41200063	1844	B1	2019-07-22	Chicken	aph_3____Ib,aph_6__Id,tet_B,		Col_MG828,IncFIB_AP001918,IncFII,2,	cfaA,cfaB,cfaC,cfaD_cfaE,cgsD,cgsE,cgsF,cgsG,csgA,csgB,csgC,entA,entB,entC,entD,entE,entS,espX1,espX5,fepA,fepB,fepC,fepD,fepE,fepG,fes,fimB,fimC,fimD,fimE,fimF,fimG,fimH,fimI,gspC,gspD,gspE,gspF,gspG,gspH,gspI,gspK,gspL,ibeB,ibeC,iroB,iroC,iroD,iroE,iroN,iucA,iucB,iucC,iutA,KP1_RS17280,ompA,rpoS,yagV_ecpE,yagW_ecpD,yagX_ecpC,yagY_ecpB,yagZ_ecpA,ykgK_ecpR,
EC18CH-0235-2	PRJNA1107692	SRR28893311	SAMN41200064	1844	B1	2019-07-22	Chicken	aph_3____Ib,aph_6__Id,tet_B,		Col_MG828,IncFIB_AP001918,IncFII,2,	cfaA,cfaB,cfaC,cfaD_cfaE,cgsD,cgsE,cgsF,cgsG,csgA,csgB,csgC,entA,entB,entC,entD,entE,entS,espX1,espX5,fepA,fepB,fepC,fepD,fepE,fepG,fes,fimB,fimC,fimD,fimE,fimF,fimG,fimH,fimI,gspC,gspD,gspE,gspF,gspG,gspH,gspI,gspK,gspL,ibeB,ibeC,iroB,iroC,iroD,iroE,iroN,iucA,iucB,iucC,iutA,KP1_RS17280,ompA,rpoS,yagV_ecpE,yagW_ecpD,yagX_ecpC,yagY_ecpB,yagZ_ecpA,ykgK_ecpR,
EC18CH-0235-3	PRJNA1107692	SRR28893310	SAMN41200065	1844	B1	2019-07-22	Chicken	aph_3____Ib,aph_6__Id,tet_B,		Col_MG828,IncFIB_AP001918,IncFII,2,	cfaA,cfaB,cfaC,cfaD_cfaE,cgsD,cgsE,cgsF,cgsG,csgA,csgB,csgC,entA,entB,entC,entD,entE,entS,espX1,espX5,fepA,fepB,fepC,fepE,fepG,fes,fimB,fimC,fimD,fimE,fimF,fimG,fimH,fimI,gspC,gspD,gspE,gspF,gspG,gspH,gspI,gspK,gspL,ibeB,ibeC,iroB,iroC,iroD,iroE,iroN,iucA,iucB,iucC,iutA,ompA,rpoS,yagV_ecpE,yagW_ecpD,yagX_ecpC,yagY_ecpB,yagZ_ecpA,ykgK_ecpR,
EC18CH-0235-4	PRJNA1107692	SRR28893309	SAMN41200066	115	D	2019-07-22	Chicken	blaTEM_1D,		IncB_O_K_Z,IncFIB_AP001918,IncFII,	cgsD,cgsE,cgsF,cgsG,chuS,chuT,chuU,chuW,chuX,chuY,csgA,csgB,csgC,east1,entA,entB,entC,entD,entE,entS,espL1,espR1,espX1,espX4,espX5,espY1,espY2,espY3,fdeC,fepA,fepB,fepC,fepD,fepE,fepG,fes,fha,fimA,fimB,fimC,fimD,fimE,fimF,fimG,fimH,fimI,gspC,gspD,gspE,gspF,gspG,gspH,gspI,gspJ,gspK,gspL,hcp1_tssD1,hcp2_tssD2,ibeB,ibeC,iucA,iucB,iucC,iutA,kpsC,kpsD,kpsE,kpsF,kpsM,kpsU,ompA,shuA,shuV,tssA,tssB,tssF,…
EC18CH-0243-1	PRJNA1107692	SRR28893308	SAMN41200067	540	A	2019-08-05	Chicken	blaTEM_1B,		2,p0111,	cfaA,cfaB,cfaC,cgsD,cgsE,cgsF,cgsG,csgA,csgB,csgC,east1,entA,entB,entC,entD,entE,entS,espX5,fdeC,fepA,fepB,fepC,fepD,fepE,fepG,fes,fimH,galF,gndA,gspD,hcp1_tssD1,ibeB,ibeC,KP1_RS17280,mrkA,mrkB,mrkC,mrkD,mrkF,ompA,rpoS,tssA,yagV_ecpE,yagW_ecpD,yagX_ecpC,yagY_ecpB,yagZ_ecpA,ykgK_ecpR,
EC18CH-0243-2	PRJNA1107692	SRR28893307	SAMN41200068	10	A	2019-08-05	Chicken	aph_6__Id,blaTEM_1C,dfrA14,sul2,		IncFIB_AP001918,IncFII,IncI1_I_Alpha,2,	cgsD,cgsE,cgsF,cgsG,csgA,csgB,csgC,entA,entB,entC,entD,entE,entS,espL4,espX1,espX5,fepA,fepB,fepC,fepD,fepE,fepG,fes,fha,fimB,fimC,fimD,fimE,fimF,fimG,fimH,fimI,gndA,hcp1_tssD1,hcp2_tssD2,ibeC,iroB,iroC,iroD,iroE,iroN,iucA,iucB,iucC,iutA,KP1_RS17280,ompA,rfbK1,rpoS,2,tssB,tssF,tssG,tssJ,tssL,ugd,vgrG_tssI,yagV_ecpE,yagW_ecpD,yagX_ecpC,yagY_ecpB,yagZ_ecpA,ykgK_ecpR,
EC18CH-0243-3	PRJNA1107692	SRR28893306	SAMN41200069	1684	A	2019-08-05	Chicken				cgsD,cgsE,cgsF,cgsG,csgA,csgB,csgC,entA,entB,entC,entD,entE,entS,fepA,fepB,fepC,fepD,fepE,fepG,fes,fha,fimB,fimC,fimD,fimE,fimF,fimG,fimH,fimI,hcp1_tssD1,hcp2_tssD2,ibeC,ompA,rpoS,tssB,tssF,tssG,tssJ,yagV_ecpE,yagY_ecpB,yagZ_ecpA,ykgK_ecpR,
EC18CH-0243-4	PRJNA1107692	SRR28893305	SAMN41200070	88	C	2019-08-05	Chicken	dfrA5,		IncFIB_AP001918,IncFIB_H89_PhagePlasmid,IncFII,	cfaA,cfaB,cfaC,cfaD_cfaE,cgsD,cgsE,cgsF,cgsG,csgA,csgB,csgC,entA,entB,entC,entD,entE,entS,espL1,espX5,fepB,fepC,fepD,fepE,fepG,fes,fha,fimB,fimC,fimD,fimE,fimF,fimG,fimH,fimI,fyuA_psn,galF,gndA,gspD,gspE,gspF,gspG,gspH,gspI,gspK,hcp1_tssD1,hcp2_tssD2,ibeB,ibeC,iroB,iroC,iroD,iroE,iroN,irp1,irp2,iucB,iucC,iutA,ompA,rhs_PAAR,2,tssB,tssF,tssG,tssJ,tssL,ugd,vgrG_tssI,yagV_ecpE,yagW_ecpD,yagX_ecpC,yag…
EC18CH-0245-1	PRJNA1107692	SRR28893304	SAMN41200071	155	B1	2019-08-05	Chicken	blaTEM_1B,qnrB19,tet_A,		Col_pHAD28,Col440I,IncFIB_AP001918,IncFII_pCoo,p0111,	cfaA,cfaB,cfaD_cfaE,cgsD,cgsE,cgsF,cgsG,csgA,csgB,csgC,entA,entB,entC,entD,entE,entS,espX5,fepA,fepB,fepC,fepE,fepG,fes,gspC,gspD,gspE,gspF,gspG,gspH,gspI,gspJ,gspK,gspL,hcp1_tssD1,ibeB,ibeC,iroB,iroC,iroD,iroE,iroN,ompA,rhs_PAAR,rpoS,tssA,yagV_ecpE,yagW_ecpD,yagX_ecpC,yagY_ecpB,yagZ_ecpA,ykgK_ecpR,
EC18CH-0245-2	PRJNA1107692	SRR28893303	SAMN41200072	162	B1	2019-08-05	Chicken	aadA5,aph_3____Ib,aph_6__Id,blaTEM_1B,catA1,dfrA17,floR,sul2,tet_B,	gyrA p.S83L	Col_MG828,IncFIB_AP001918,IncFII_pSE11,IncI1_I_Alpha,	cfaA,cfaB,cfaC,cfaD_cfaE,cgsD,cgsE,cgsF,cgsG,csgA,csgC,entA,entB,entC,entD,entE,entS,espX5,fepA,fepB,fepC,fepD,fepE,fepG,fes,fha,fimB,fimC,fimD,fimE,fimF,fimG,fimH,fimI,gspC,gspD,gspE,gspF,gspG,gspH,gspI,gspK,gspL,hcp1_tssD1,hcp2_tssD2,ibeB,ibeC,iroB,iroC,iroD,iroE,iroN,iucA,iucB,iucC,iutA,ompA,rpoS,2,tssB,tssF,tssG,yagV_ecpE,yagW_ecpD,yagX_ecpC,yagY_ecpB,yagZ_ecpA,ykgK_ecpR,
EC18CH-0245-3	PRJNA1107692	SRR28893302	SAMN41200073	212	B1	2019-08-05	Chicken	blaTEM_1B,	gyrA p.S83L	Col_MG828,IncFIB_AP001918,	cfaA,cfaB,cfaC,cfaD_cfaE,cgsD,cgsE,cgsF,cgsG,csgA,csgB,csgC,entA,entB,entC,entD,entE,entS,espX1,espX5,fepA,fepB,fepC,fepD,fepE,fepG,fes,fha,fimA,fimB,fimC,fimD,fimE,fimF,fimG,fimH,fimI,gspC,gspD,gspE,gspF,gspG,gspH,gspI,gspJ,gspK,gspL,hcp1_tssD1,hcp2_tssD2,ibeB,ibeC,iroB,iroC,iroD,iroE,iroN,ompA,rpoS,2,tssB,tssF,tssG,tssJ,tssL,yagV_ecpE,yagW_ecpD,yagX_ecpC,yagY_ecpB,yagZ_ecpA,ykgK_ecpR,
EC18CH-0245-4	PRJNA1107692	SRR28893300	SAMN41200074	93	A	2019-08-05	Chicken	blaTEM_1B,dfrA36,sul2,tet_A,	gyrA p.D87N	Col8282,IncFIB_AP001918,IncFII_pSE11,	cgsD,cgsE,cgsF,cgsG,csgA,csgB,csgC,entA,entB,entC,entD,entS,fepA,fepB,fepC,fepD,fepE,fepG,fes,fyuA_psn,gspC,gspD,gspE,gspG,gspH,gspI,gspJ,gspK,gspL,hcp1_tssD1,ibeC,iroB,iroC,iroD,iroE,iroN,irp1,irp2,iucA,iucB,iucC,iutA,kpsC,kpsD,kpsE,kpsF,kpsM,kpsU,ompA,tssA,yagV_ecpE,yagW_ecpD,yagX_ecpC,yagY_ecpB,yagZ_ecpA,ybtA,ybtE,ybtP,ybtQ,ybtS,ybtT,ybtX,ykgK_ecpR,
EC18CH-0251-1	PRJNA1107692	SRR28893299	SAMN41200075	124	B1	2019-08-19	Chicken	blaTEM_1B,dfrA1,sul2,tet_A,		IncI1_I_Alpha,	cfaA,cfaB,cfaC,cfaD_cfaE,cgsD,cgsE,cgsF,cgsG,csgA,csgB,csgC,entA,entB,entC,entD,entE,entS,espX5,fepA,fepB,fepC,fepE,fepG,fes,fha,fimA,fimB,fimC,fimD,fimE,fimF,fimG,fimH,fimI,gspC,gspD,gspF,gspG,gspH,gspI,gspK,gspL,hcp1_tssD1,hcp2_tssD2,ibeB,ibeC,ompA,rpoS,tssA,tssB,tssF,tssG,tssJ,tssL,yagV_ecpE,yagW_ecpD,yagX_ecpC,yagY_ecpB,yagZ_ecpA,ykgK_ecpR,
EC18CH-0251-2	PRJNA1107692	SRR28893298	SAMN41200076	124	B1	2019-08-19	Chicken	blaTEM_1B,dfrA1,sul2,tet_A,		IncI1_I_Alpha,	cfaA,cfaB,cfaC,cfaD_cfaE,cgsD,cgsE,cgsF,cgsG,csgA,csgB,csgC,entA,entB,entC,entD,entE,entS,espX5,fepA,fepB,fepC,fepD,fepE,fepG,fes,fha,fimA,fimB,fimC,fimD,fimE,fimF,fimG,fimH,fimI,gspC,gspD,gspF,gspG,gspH,gspI,gspK,gspL,hcp1_tssD1,hcp2_tssD2,ibeB,ibeC,ompA,rpoS,tssA,tssB,tssF,tssG,tssJ,tssL,yagV_ecpE,yagW_ecpD,yagX_ecpC,yagY_ecpB,yagZ_ecpA,ykgK_ecpR,
EC18CH-0251-3	PRJNA1107692	SRR28893265	SAMN41200077	57	E	2019-08-19	Chicken	aadA1,blaTEM_1B,tet_A,		ColpVC,IncFIB_AP001918,IncFII_pSE11,2,p0111,	cgsD,cgsE,cgsF,cgsG,chuS,chuW,chuX,csgA,csgB,csgC,entA,entB,entC,entD,entE,entS,espL1,espL4,espX1,espX2,espX5,espY1,espY2,espY3,fepB,fepC,fepD,fepE,fepG,fes,fha,fimF,fimG,fimH,gspC,gspD,gspE,gspF,gspG,gspH,gspI,gspJ,gspK,gspL,hcp2_tssD2,ibeB,ibeC,iucA,iucB,iucC,iutA,ompA,rpoS,shuT,shuU,shuV,shuY,tssA,tssB,tssF,tssJ,tssL,yagV_ecpE,yagW_ecpD,yagX_ecpC,yagY_ecpB,yagZ_ecpA,ykgK_ecpR,
EC18CH-0251-4	PRJNA1107692	SRR28893264	SAMN41200078	117	G	2019-08-19	Chicken	tet_A,		Col_MG828,ColRNAI,IncFIB_AP001918,IncFII_pSE11,	cgsD,cgsE,cgsF,cgsG,chuS,chuT,chuU,chuW,chuX,chuY,csgA,csgB,csgC,entA,entB,entC,entD,entS,fdeC,fepA,fepB,fepC,fepD,fepE,fepG,fes,fimB,fimC,fimD,fimE,fimF,fimG,fimH,fimI,fyuA_psn,gspC,gspD,gspE,gspF,gspG,gspH,gspI,gspJ,gspK,gspL,ibeB,ibeC,iroB,iroC,iroD,iroE,iroN,irp1,irp2,iucA,iucB,iucC,iutA,ompA,papB,papC,papD,papE,papF,papG,papI,papJ,papK,pic,rpoS,shuA,shuV,yagV_ecpE,yagW_ecpD,yagX_ecpC,yagY_ec…
EC18CH-0264-1	PRJNA1107692	SRR28893263	SAMN41200079	351	B1	2019-09-16	Chicken			IncFIB_AP001918,IncFII,	cfaA,cfaB,cfaC,cfaD_cfaE,cgsD,cgsE,cgsF,cgsG,csgA,csgB,csgC,entA,entB,entC,entD,entE,entS,espX1,espX5,fepA,fepB,fepC,fepD,fepE,fepG,fes,fimA,fimB,fimC,fimD,fimE,fimF,fimG,fimH,fimI,gspC,gspD,gspE,gspF,gspG,gspH,gspI,gspK,gspL,hcp1_tssD1,ibeB,ibeC,iroB,iroC,iroD,iroE,iroN,ompA,rpoS,tssA,yagV_ecpE,yagW_ecpD,yagX_ecpC,yagY_ecpB,yagZ_ecpA,ykgK_ecpR,
EC18CH-0264-2	PRJNA1107692	SRR28893262	SAMN41200080	2973	A	2019-09-16	Chicken	tet_A,	gyrA p.S83L	Col_MG828,Col156,ColpVC,ColRNAI,IncFII_pSE11,IncI1_I_Alpha,IncX1,	cfaA,cfaB,cfaC,cfaD_cfaE,cgsD,cgsE,cgsF,cgsG,csgA,csgB,csgC,entA,entB,entC,entD,entE,entS,espL1,espX1,espX5,fepA,fepB,fepC,fepD,fepE,fepG,fes,fha,fimB,fimC,fimD,fimE,fimF,fimG,fimH,fimI,gspC,gspD,gspE,gspF,gspG,gspH,gspI,gspK,gspL,hcp1_tssD1,hcp2_tssD2,ibeB,ibeC,ompA,rpoS,2,tssB,tssF,tssG,tssJ,tssL,yagV_ecpE,yagW_ecpD,yagX_ecpC,yagY_ecpB,yagZ_ecpA,ykgK_ecpR,
EC18CH-0264-3	PRJNA1107692	SRR28893261	SAMN41200081	1158	E	2019-09-16	Chicken	aadA1,blaTEM_1C,dfrA1,sul1,tet_A,	gyrA p.S83L	Col156,ColpVC,IncB_O_K_Z,IncFIB_AP001918,IncFII_29,	cfaA,cfaB,cfaC,cfaD_cfaE,cgsD,cgsE,cgsF,cgsG,chuS,chuT,chuU,chuW,chuX,chuY,csgA,csgB,csgC,east1,entA,entB,entC,entD,entE,entS,espL4,espR1,espX4,espX5,espY3,fepA,fepB,fepC,fepD,fepE,fepG,fes,fimA,fimB,fimC,fimD,fimE,fimF,fimG,fimH,fimI,gspC,gspD,gspE,gspF,gspG,gspH,gspI,gspJ,gspK,gspL,ibeB,ibeC,iucA,iucB,iucC,iutA,kpsC,kpsD,kpsE,kpsF,kpsM,kpsU,ompA,rpoS,shuA,shuV,yagV_ecpE,yagW_ecpD,yagX_ecpC,yagY…
[truncated: 160 more rows]
